# Supplementary material for: Cas9 targeted enrichment of mobile elements using nanopore sequencing
Source: Nat Commun. 2021 Jun 11;12:3586. doi: 10.1038/s41467-021-23918-y (PMC8196195; doi:10.1038/s41467-021-23918-y)
Supplement: Supplementary file 6 — Supplementary Dataset 4 [file 41467_2021_23918_MOESM6_ESM.xlsx]

## Sheet: PAV_PALMER_L1Hs_NA12878
Chr	Start	End	Strand	Subfamily	Length	PAV_id	PALMER_id
chr1	42018289	42018289	+	L1Ta	1455	cluster_L1_1_PAV	cluster0_chr1_42018290_42018428_42018290_42018428_NA12878_PALMER
chr1	48963066	48963066	-	L1Ta1nd	5402	cluster_L1_2_PAV	NA
chr1	74727205	74727205	-	L1Ta1nd	3675	cluster_L1_3_PAV	cluster0_chr1_74727206_74727220_74727213_74727220_NA12878_PALMER
chr1	84368292	84368292	+	L1Ambig	65	cluster_L1_4_PAV	NA
chr1	192293123	192293123	-	L1Ta	538	cluster_L1_5_PAV	cluster0_chr1_192293081_192293139_192293081_192293139_NA12878_PALMER
chr1	221654472	221654472	-	L1Ambig	392	cluster_L1_6_PAV	NA
chr10	25418757	25418757	-	L1PreTa	6020	cluster_L1_7_PAV	cluster0_chr10_25418758_25418779_25418758_25418779_NA12878_PALMER
chr10	36470342	36470342	+	L1Ta1d	6022	cluster_L1_8_PAV	NA
chr10	38956087	38956098	+	L1Ambig	1918	NA	cluster0_chr10_38956088_38956096_38956094_38956097_NA12878_PALMER
chr10	39341170	39341217	+	L1Ambig	804	NA	cluster0_chr10_39341170_39341217_39341170_39341217_NA12878_PALMER
chr10	66418374	66418374	+	L1PreTa	3675	cluster_L1_9_PAV	cluster0_chr10_66418375_66418391_66418375_66418391_NA12878_PALMER
chr10	108693708	108693708	+	L1Ta	810	cluster_L1_10_PAV	cluster0_chr10_108693709_108693713_108693709_108693713_NA12878_PALMER
chr10	122695700	122695700	+	L1Ta1d	6022	cluster_L1_11_PAV	cluster0_chr10_122695701_122695716_122695701_122695716_NA12878_PALMER
chr11	33648576	33648576	+	L1Ta	1594	cluster_L1_12_PAV	cluster0_chr11_33648577_33648593_33648577_33648593_NA12878_PALMER
chr11	41810246	41810246	-	L1Ambig	1443	cluster_L1_13_PAV	cluster0_chr11_41810247_41810259_41810247_41810261_NA12878_PALMER
chr11	43335390	43335390	+	L1Ta	143	cluster_L1_14_PAV	cluster0_chr11_43335391_43335405_43335391_43335405_NA12878_PALMER
chr11	48734294	48734294	+	L1Ta	329	cluster_L1_15_PAV	cluster3_chr11_48734293_48734303_48734293_48734303_NA12878_PALMER
chr11	49275443	49275443	-	L1Ambig	68	cluster_L1_16_PAV	NA
chr11	58404364	58404364	+	L1Ta	1478	cluster_L1_17_PAV	cluster1_chr11_58404365_58404375_58404370_58404375_NA12878_PALMER
chr11	94951202	94951202	+	L1Ta0	4095	cluster_L1_18_PAV	NA
chr11	98325563	98325563	-	L1Ambig	70	cluster_L1_19_PAV	NA
chr11	104685400	104685400	-	L1Ambig	1413	cluster_L1_20_PAV	cluster0_chr11_104685390_104685406_104685390_104685406_NA12878_PALMER
chr11	110507154	110507154	-	L1Ta0	6023	cluster_L1_21_PAV	cluster0_chr11_110507132_110507168_110507132_110507168_NA12878_PALMER
chr11	134435748	134435748	-	L1Ambig	292	cluster_L1_22_PAV	cluster0_chr11_134435741_134435755_134435741_134435755_NA12878_PALMER
chr12	7952999	7953034	+	L1Ta	183	NA	cluster0_chr12_7953000_7953034_7953024_7953034_NA12878_PALMER
chr12	11066591	11066591	-	L1Ambig	110	cluster_L1_23_PAV	NA
chr12	12780745	12780745	-	L1Ta	1754	cluster_L1_24_PAV	cluster0_chr12_12780726_12780764_12780726_12780764_NA12878_PALMER
chr12	13392607	13392625	+	L1Ambig	6056	NA	cluster8_chr12_13392615_13392625_13392615_13392625_NA12878_PALMER
chr12	28073479	28073479	-	L1PreTa	6020	cluster_L1_25_PAV	cluster0_chr12_28073480_28073495_28073480_28073495_NA12878_PALMER
chr12	33864389	33864389	-	L1Ta1d	6022	cluster_L1_26_PAV	cluster0_chr12_33864381_33864406_33864381_33864406_NA12878_PALMER
chr12	42863169	42863169	-	L1Ta	1131	cluster_L1_27_PAV	cluster3_chr12_42863170_42863179_42863170_42863181_NA12878_PALMER
chr12	46975842	46975842	+	L1Ta	1003	cluster_L1_28_PAV	cluster6_chr12_46975843_46975848_46975843_46975848_NA12878_PALMER
chr12	101155047	101155154	+	L1PreTa	3106	NA	cluster2_chr12_101155143_101155153_101155145_101155153_NA12878_PALMER
chr12	117376625	117376657	-	L1Ta1d	6058	NA	cluster0_chr12_117376642_117376664_117376642_117376664_NA12878_PALMER
chr12	126318382	126318382	-	L1Ta0	6023	cluster_L1_29_PAV	cluster0_chr12_126318393_126318395_126318393_126318395_NA12878_PALMER
chr13	42197252	42197252	+	L1Ambig	357	cluster_L1_30_PAV	cluster0_chr13_42197250_42197267_42197264_42197275_NA12878_PALMER
chr13	60888201	60888201	-	L1Ta1nd	6023	cluster_L1_31_PAV	cluster0_chr13_60888156_60888255_60888156_60888255_NA12878_PALMER
chr13	61160350	61160350	+	L1Ta	1308	cluster_L1_32_PAV	cluster0_chr13_61160351_61160362_61160351_61160377_NA12878_PALMER
chr13	72394536	72394536	+	L1Ta	574	cluster_L1_33_PAV	cluster0_chr13_72394537_72394545_72394537_72394545_NA12878_PALMER
chr13	78685652	78685652	-	L1Ambig	1828	cluster_L1_34_PAV	cluster0_chr13_78685651_78685663_78685653_78685663_NA12878_PALMER
chr13	85297466	85297466	-	L1Ta	732	cluster_L1_35_PAV	cluster1_chr13_85297380_85297478_85297380_85297478_NA12878_PALMER
chr13	85766014	85766014	-	L1Ta	645	cluster_L1_36_PAV	NA
chr13	90973968	90973968	+	L1Ta	1540	cluster_L1_37_PAV	cluster0_chr13_90973969_90973978_90973974_90973978_NA12878_PALMER
chr13	103643872	103643872	-	L1Ambig	953	cluster_L1_38_PAV	cluster13_chr13_103643873_103643915_103643873_103643915_NA12878_PALMER
chr13	106784076	106784076	-	L1PreTa	6023	cluster_L1_39_PAV	cluster0_chr13_106784089_106784091_106784089_106784091_NA12878_PALMER
chr14	27832045	27832045	+	L1Ambig	403	cluster_L1_40_PAV	cluster0_chr14_27832046_27832052_27832049_27832052_NA12878_PALMER
chr14	36205538	36205538	+	L1Ambig	185	cluster_L1_41_PAV	cluster1_chr14_36205539_36205544_36205539_36205544_NA12878_PALMER
chr14	39405879	39405879	+	L1Ta0	2953	cluster_L1_42_PAV	cluster0_chr14_39405876_39405888_39405876_39405888_NA12878_PALMER
chr14	52201039	52201039	-	L1Ta0	6021	cluster_L1_43_PAV	cluster11_chr14_52200917_52201050_52200917_52201050_NA12878_PALMER
chr14	58753666	58753666	+	L1Ta1d	6016	cluster_L1_44_PAV	cluster0_chr14_58753583_58753671_58753583_58753673_NA12878_PALMER
chr15	23498406	23498572	-	L1Ambig	444	NA	cluster0_chr15_23498415_23498572_23498415_23498572_NA12878_PALMER
chr15	27930644	27930644	-	L1Ambig	340	cluster_L1_45_PAV	cluster0_chr15_27930643_27930658_27930645_27930658_NA12878_PALMER
chr15	33739637	33739637	-	L1Ta1nd	6013	cluster_L1_46_PAV	cluster0_chr15_33739638_33739646_33739638_33739650_NA12878_PALMER
chr15	37415688	37415688	-	L1Ta	632	cluster_L1_47_PAV	cluster1_chr15_37415666_37415689_37415666_37415716_NA12878_PALMER
chr15	55958936	55958936	+	L1Ta1d	6022	cluster_L1_48_PAV	cluster0_chr15_55958937_55958955_55958937_55958955_NA12878_PALMER
chr15	100390938	100390938	-	L1Ta	1405	cluster_L1_49_PAV	cluster0_chr15_100390933_100390957_100390939_100390957_NA12878_PALMER
chr16	6743825	6743825	+	L1Ta	1412	cluster_L1_50_PAV	cluster0_chr16_6743822_6743832_6743822_6743832_NA12878_PALMER
chr16	17661447	17661447	-	L1Ta	247	cluster_L1_51_PAV	cluster3_chr16_17661447_17661453_17661447_17661453_NA12878_PALMER
chr16	31939651	31939651	+	L1Ta	1977	cluster_L1_52_PAV	cluster0_chr16_31939652_31939666_31939652_31939666_NA12878_PALMER
chr16	34187625	34187668	+	L1Ambig	5181	NA	cluster1_chr16_34187653_34187670_34187653_34187670_NA12878_PALMER
chr16	55258090	55258090	+	L1Ta	1356	cluster_L1_53_PAV	cluster0_chr16_55258090_55258108_55258090_55258108_NA12878_PALMER
chr17	6438313	6438313	-	L1Ambig	60	cluster_L1_54_PAV	NA
chr17	15607863	15607891	+	L1Ta	2210	NA	cluster0_chr17_15607865_15607879_15607870_15607881_NA12878_PALMER
chr17	34486612	34486612	+	L1Ta	1026	cluster_L1_55_PAV	cluster0_chr17_34486589_34486628_34486589_34486628_NA12878_PALMER
chr17	50041117	50041117	NA	L1Ambig	5207	cluster_L1_56_PAV	NA
chr17	66641156	66641156	+	L1Ta1d	6022	cluster_L1_57_PAV	cluster0_chr17_66641157_66641177_66641157_66641177_NA12878_PALMER
chr17	70361257	70361257	+	L1Ta0	6001	cluster_L1_58_PAV	cluster0_chr17_70361168_70361268_70361168_70361271_NA12878_PALMER
chr18	10627190	10627190	+	L1Ta1nd	6012	cluster_L1_59_PAV	NA
chr18	12491252	12491252	+	L1Ta1d	6022	cluster_L1_60_PAV	cluster0_chr18_12491253_12491276_12491253_12491276_NA12878_PALMER
chr18	15095206	15095284	-	L1Ta1nd	6041	NA	cluster0_chr18_15095249_15095272_15095249_15095272_NA12878_PALMER
chr18	29639221	29639221	-	L1Ta	1172	cluster_L1_61_PAV	cluster0_chr18_29639198_29639236_29639198_29639236_NA12878_PALMER
chr18	77248111	77248111	-	L1Ambig	397	cluster_L1_62_PAV	cluster0_chr18_77248094_77248125_77248094_77248125_NA12878_PALMER
chr19	27377284	27377351	+	L1Ta	268	NA	cluster0_chr19_27377199_27377355_27377199_27377356_NA12878_PALMER
chr19	27377676	27377692	+	L1Ta	268	NA	cluster0_chr19_27377677_27377677_27377680_27377682_NA12878_PALMER
chr19	44941431	44941431	+	L1Ambig	85	cluster_L1_63_PAV	NA
chr2	22483450	22483450	+	L1Ta	1797	cluster_L1_64_PAV	cluster0_chr2_22483451_22483464_22483455_22483468_NA12878_PALMER
chr2	22968127	22968127	-	L1Ta1nd	6021	cluster_L1_65_PAV	cluster0_chr2_22968128_22968146_22968128_22968146_NA12878_PALMER
chr2	24573887	24573887	+	L1Ta1d	3155	cluster_L1_66_PAV	cluster0_chr2_24573887_24573903_24573888_24573903_NA12878_PALMER
chr2	35654275	35654275	+	L1Ta1nd	6017	cluster_L1_67_PAV	cluster0_chr2_35654271_35654349_35654272_35654349_NA12878_PALMER
chr2	36343099	36343099	-	L1Ta1d	6022	cluster_L1_68_PAV	cluster0_chr2_36342966_36343108_36342966_36343116_NA12878_PALMER
chr2	81870903	81870903	+	L1Ta1d	6021	cluster_L1_69_PAV	cluster0_chr2_81870904_81870920_81870904_81870920_NA12878_PALMER
chr2	87180543	87180587	+	L1Ta	479	NA	cluster0_chr2_87180578_87180579_87180578_87180579_NA12878_PALMER
chr2	90371349	90371394	-	L1Ambig	1074	NA	cluster0_chr2_90371355_90371364_90371355_90371364_NA12878_PALMER
chr2	95927234	95927338	-	L1Ambig	1528	NA	cluster13_chr2_95927234_95927235_95927234_95927235_NA12878_PALMER
chr2	97158071	97158087	-	L1Ta0	6058	NA	cluster0_chr2_97158071_97158087_97158071_97158087_NA12878_PALMER
chr2	136398937	136398937	-	L1Ta	1271	cluster_L1_70_PAV	cluster0_chr2_136398888_136399067_136398888_136399067_NA12878_PALMER
chr2	143547394	143547394	-	L1Ta1d	6023	cluster_L1_71_PAV	NA
chr2	146263356	146263356	+	L1Ta	1459	cluster_L1_72_PAV	cluster0_chr2_146263357_146263455_146263357_146263455_NA12878_PALMER
chr2	177811517	177811517	-	L1Ambig	176	cluster_L1_73_PAV	cluster1_chr2_177811516_177811530_177811522_177811530_NA12878_PALMER
chr2	180135828	180135828	+	L1Ta1nd	2204	cluster_L1_74_PAV	cluster0_chr2_180135813_180135829_180135819_180135829_NA12878_PALMER
chr2	211842455	211842455	+	L1Ta	1563	cluster_L1_75_PAV	cluster0_chr2_211842436_211842463_211842436_211842566_NA12878_PALMER
chr2	234611149	234611149	+	L1Ta	1062	cluster_L1_76_PAV	cluster0_chr2_234611150_234611167_234611150_234611167_NA12878_PALMER
chr20	28576045	28576090	-	L1Ambig	1374	NA	cluster4_chr20_28576054_28576221_28576055_28576221_NA12878_PALMER
chr20	28751088	28751120	-	L1Ambig	3247	NA	cluster0_chr20_28751119_28751120_28751119_28751120_NA12878_PALMER
chr20	28752591	28752631	-	L1Ambig	3246	NA	cluster0_chr20_28752592_28752601_28752592_28752601_NA12878_PALMER
chr20	29107405	29107446	+	L1Ambig	1373	NA	cluster0_chr20_29107412_29107429_29107413_29107429_NA12878_PALMER
chr20	29283199	29283205	+	L1Ambig	1789	NA	cluster0_chr20_29283202_29283203_29283202_29283203_NA12878_PALMER
chr20	30403873	30403910	+	L1Ambig	1373	NA	cluster0_chr20_30403900_30403912_30403900_30403912_NA12878_PALMER
chr20	30924861	30924871	-	L1Ambig	929	NA	cluster0_chr20_30924862_30924868_30924862_30924868_NA12878_PALMER
chr20	30937828	30938018	+	L1Pa2	5181	NA	cluster0_chr20_30937828_30937844_30937829_30937844_NA12878_PALMER
chr20	43323464	43323464	-	L1Ta	518	cluster_L1_77_PAV	cluster0_chr20_43323462_43323466_43323463_43323466_NA12878_PALMER
chr21	10785750	10785797	-	L1Ambig	530	NA	cluster12_chr21_10785708_10785709_10785708_10785709_NA12878_PALMER
chr21	10785775	10785816	-	L1Ambig	524	NA	cluster6_chr21_10785877_10785885_10785877_10785885_NA12878_PALMER
chr21	13017855	13017887	-	L1Ambig	462	NA	cluster0_chr21_13017859_13017872_13017865_13017872_NA12878_PALMER
chr21	15556507	15556507	+	L1Ambig	365	cluster_L1_78_PAV	NA
chr21	18144979	18144979	-	L1Ta1d	3374	cluster_L1_79_PAV	cluster0_chr21_18144939_18144994_18144939_18144994_NA12878_PALMER
chr21	27696851	27696851	+	L1Ta1nd	2937	cluster_L1_80_PAV	cluster1_chr21_27696852_27696867_27696857_27696867_NA12878_PALMER
chr22	10743394	10743439	+	L1Ambig	1001	NA	cluster0_chr22_10743394_10743408_10743399_10743408_NA12878_PALMER
chr22	12631275	12631299	+	L1Ambig	1373	NA	cluster0_chr22_12631280_12631297_12631281_12631299_NA12878_PALMER
chr22	43928709	43928709	-	L1Ta	1060	cluster_L1_81_PAV	cluster0_chr22_43928710_43928749_43928710_43928749_NA12878_PALMER
chr3	20707403	20707403	-	L1Ta1d	6023	cluster_L1_82_PAV	cluster0_chr3_20707408_20707413_20707408_20707413_NA12878_PALMER
chr3	24946366	24946366	-	L1Ta1d	2927	cluster_L1_83_PAV	cluster0_chr3_24946367_24946422_24946368_24946422_NA12878_PALMER
chr3	38584574	38584574	+	L1Ta1d	6022	cluster_L1_84_PAV	cluster0_chr3_38584570_38584585_38584570_38584585_NA12878_PALMER
chr3	55754539	55754539	+	L1Ambig	6021	cluster_L1_85_PAV	cluster0_chr3_55754540_55754553_55754540_55754553_NA12878_PALMER
chr3	59867163	59867163	+	L1Ta	925	cluster_L1_86_PAV	cluster0_chr3_59867150_59867178_59867150_59867178_NA12878_PALMER
chr3	81941841	81941841	-	L1Ta0	6022	cluster_L1_87_PAV	cluster0_chr3_81941846_81941856_81941846_81941856_NA12878_PALMER
chr3	84384233	84384233	+	L1Ta1d	6021	cluster_L1_88_PAV	NA
chr3	84544122	84544122	-	L1Ta	1084	cluster_L1_89_PAV	cluster0_chr3_84544123_84544138_84544123_84544147_NA12878_PALMER
chr3	85527418	85527418	+	L1Ta1d	6021	cluster_L1_90_PAV	cluster0_chr3_85527395_85527530_85527400_85527530_NA12878_PALMER
chr3	88973180	88973180	-	L1Ta1d	4038	cluster_L1_91_PAV	cluster0_chr3_88973161_88973197_88973161_88973197_NA12878_PALMER
chr3	90479373	90479406	+	L1Ta	1333	NA	cluster0_chr3_90479384_90479401_90479389_90479401_NA12878_PALMER
chr3	91532537	91532569	+	L1Ta1d	6058	NA	cluster1_chr3_91532538_91532572_91532538_91532572_NA12878_PALMER
chr3	101560799	101560799	+	L1Ta1d	6021	cluster_L1_92_PAV	cluster0_chr3_101560713_101560814_101560713_101560814_NA12878_PALMER
chr3	102824528	102824528	+	L1Ambig	783	cluster_L1_93_PAV	cluster0_chr3_102824529_102824541_102824529_102824541_NA12878_PALMER
chr3	110032905	110032924	+	L1Ambig	311	NA	cluster2_chr3_110032909_110032924_110032909_110032924_NA12878_PALMER
chr3	123871865	123871865	+	L1Ta1d	6022	cluster_L1_94_PAV	cluster0_chr3_123871864_123871880_123871864_123871880_NA12878_PALMER
chr3	143402884	143402932	-	L1Ta1nd	6050	NA	cluster1_chr3_143402918_143402932_143402918_143402932_NA12878_PALMER
chr3	151430755	151430755	-	L1Ta1nd	6010	cluster_L1_95_PAV	cluster0_chr3_151430767_151430879_151430767_151430879_NA12878_PALMER
chr3	176373529	176373529	+	L1Ta	119	cluster_L1_96_PAV	cluster1_chr3_176373530_176373548_176373530_176373548_NA12878_PALMER
chr3	181475038	181475038	+	L1Ta1d	3131	cluster_L1_97_PAV	cluster0_chr3_181475039_181475058_181475039_181475058_NA12878_PALMER
chr3	186654334	186654334	+	L1Ta1d	6023	cluster_L1_98_PAV	cluster0_chr3_186654335_186654351_186654340_186654351_NA12878_PALMER
chr3	193636369	193636369	-	L1Ta	1030	cluster_L1_99_PAV	cluster0_chr3_193636344_193636414_193636344_193636414_NA12878_PALMER
chr4	18161056	18161056	-	L1Ta	2397	cluster_L1_100_PAV	cluster0_chr4_18161052_18161065_18161057_18161067_NA12878_PALMER
chr4	47005772	47005772	-	L1Ta	408	cluster_L1_101_PAV	cluster0_chr4_47005750_47005773_47005753_47005806_NA12878_PALMER
chr4	56630886	56630886	-	L1Ambig	1466	cluster_L1_102_PAV	cluster0_chr4_56630887_56630902_56630888_56630926_NA12878_PALMER
chr4	68707020	68707020	-	L1Ta0	6021	cluster_L1_103_PAV	cluster0_chr4_68707021_68707049_68707021_68707049_NA12878_PALMER
chr4	73377970	73377970	+	L1Ta1nd	2171	cluster_L1_104_PAV	cluster0_chr4_73377965_73377975_73377965_73377975_NA12878_PALMER
chr4	79847385	79847385	+	L1Ta	624	cluster_L1_105_PAV	cluster0_chr4_79847382_79847409_79847382_79847409_NA12878_PALMER
chr4	85686796	85686796	+	L1Ta	433	cluster_L1_106_PAV	NA
chr4	102422588	102422588	+	L1Ta	1820	cluster_L1_107_PAV	cluster0_chr4_102422589_102422597_102422589_102422597_NA12878_PALMER
chr4	103293513	103293513	+	L1Ambig	814	cluster_L1_108_PAV	NA
chr4	126675053	126675053	+	L1Ta	458	cluster_L1_109_PAV	NA
chr4	131260492	131260492	-	L1Ta1d	6023	cluster_L1_110_PAV	cluster0_chr4_131260493_131260508_131260493_131260508_NA12878_PALMER
chr4	137256170	137256170	+	L1Ambig	1507	cluster_L1_111_PAV	cluster0_chr4_137256171_137256270_137256175_137256270_NA12878_PALMER
chr4	146304098	146304165	+	L1Ta1d	6051	NA	cluster24_chr4_146303979_146304145_146303988_146304145_NA12878_PALMER
chr5	8749402	8749402	+	L1Ta	2791	cluster_L1_112_PAV	cluster0_chr5_8749403_8749413_8749403_8749417_NA12878_PALMER
chr5	10201602	10201602	+	L1Ta	547	cluster_L1_113_PAV	cluster0_chr5_10201565_10201622_10201565_10201622_NA12878_PALMER
chr5	17712709	17712840	-	L1Ambig	518	NA	cluster1_chr5_17712709_17712714_17712709_17712714_NA12878_PALMER
chr5	20834935	20834959	-	L1Ambig	253	NA	cluster0_chr5_20834951_20834952_20834959_20834959_NA12878_PALMER
chr5	21207604	21207604	+	L1Ta1d	6022	cluster_L1_114_PAV	cluster0_chr5_21207456_21207628_21207456_21207628_NA12878_PALMER
chr5	33633229	33633229	-	L1Ta1d	5185	cluster_L1_115_PAV	cluster0_chr5_33633194_33633244_33633232_33633244_NA12878_PALMER
chr5	33797438	33797438	-	L1Ta1d	6023	cluster_L1_116_PAV	cluster0_chr5_33797412_33797452_33797412_33797454_NA12878_PALMER
chr5	47134395	47134397	+	L1Ta0	3376	NA	cluster0_chr5_47134395_47134395_47134396_47134397_NA12878_PALMER
chr5	50018885	50018893	+	L1Ta0	2415	NA	cluster0_chr5_50018885_50018886_50018885_50018893_NA12878_PALMER
chr5	50043251	50043257	+	L1Ambig	2424	NA	cluster0_chr5_50043251_50043252_50043252_50043260_NA12878_PALMER
chr5	50131875	50131876	-	L1Ta1d	2419	NA	cluster0_chr5_50131875_50131876_50131875_50131876_NA12878_PALMER
chr5	50134094	50134099	-	L1Ta0	2425	NA	cluster0_chr5_50134096_50134100_50134099_50134100_NA12878_PALMER
chr5	90154951	90154951	+	L1PreTa	6023	cluster_L1_117_PAV	cluster1_chr5_90154952_90154965_90154952_90154965_NA12878_PALMER
chr5	97530702	97530702	+	L1Ta	2577	cluster_L1_118_PAV	NA
chr5	110144505	110144569	-	L1Ta1d	6057	NA	cluster15_chr5_110144557_110144569_110144557_110144569_NA12878_PALMER
chr5	155494372	155494372	-	L1Ambig	91	cluster_L1_119_PAV	NA
chr6	13502803	13502803	+	L1Ta1nd	6019	cluster_L1_120_PAV	cluster0_chr6_13502804_13502899_13502807_13502899_NA12878_PALMER
chr6	32645667	32645667	+	L1Ambig	378	cluster_L1_121_PAV	cluster0_chr6_32645667_32645672_32645667_32645672_NA12878_PALMER
chr6	32694497	32694548	+	L1Ambig	774	NA	cluster0_chr6_32694520_32694531_32694520_32694531_NA12878_PALMER
chr6	57800358	57800358	+	L1Ambig	1232	cluster_L1_122_PAV	NA
chr6	67422456	67422456	-	L1Ta	984	cluster_L1_123_PAV	cluster2_chr6_67422455_67422473_67422455_67422473_NA12878_PALMER
chr6	74225859	74225859	-	L1Ambig	3851	cluster_L1_124_PAV	cluster0_chr6_74225858_74225874_74225858_74225874_NA12878_PALMER
chr6	77270928	77270928	-	L1Ta	794	cluster_L1_125_PAV	NA
chr6	90959789	90959789	-	L1Ta1d	2376	cluster_L1_126_PAV	cluster0_chr6_90959787_90959805_90959790_90959805_NA12878_PALMER
chr6	96193218	96193218	+	L1Ambig	978	cluster_L1_127_PAV	NA
chr6	101835883	101835883	-	L1Ta1d	1105	cluster_L1_128_PAV	cluster0_chr6_101835884_101835897_101835884_101835897_NA12878_PALMER
chr6	102398210	102398210	-	L1Ta1d	6023	cluster_L1_129_PAV	cluster0_chr6_102398209_102398220_102398209_102398220_NA12878_PALMER
chr6	123326482	123326482	+	L1Ambig	748	cluster_L1_130_PAV	cluster0_chr6_123326477_123326499_123326483_123326499_NA12878_PALMER
chr6	123532792	123532792	-	L1Ta1d	6022	cluster_L1_131_PAV	cluster0_chr6_123532793_123532801_123532793_123532801_NA12878_PALMER
chr6	142128963	142128963	-	L1Ta1nd	6011	cluster_L1_132_PAV	NA
chr6	147874652	147874652	+	L1Ta1d	2613	cluster_L1_133_PAV	cluster0_chr6_147874594_147874719_147874594_147874719_NA12878_PALMER
chr6	157547704	157547704	-	L1Ta0	6021	cluster_L1_134_PAV	cluster0_chr6_157547705_157547725_157547705_157547725_NA12878_PALMER
chr6	161760224	161760224	+	L1Ta1nd	3919	cluster_L1_135_PAV	cluster0_chr6_161760225_161760237_161760225_161760237_NA12878_PALMER
chr7	7979380	7979380	+	L1Ta0	6023	cluster_L1_136_PAV	cluster0_chr7_7979381_7979398_7979381_7979398_NA12878_PALMER
chr7	34800814	34800902	+	L1Ambig	848	NA	cluster0_chr7_34800809_34800863_34800827_34800863_NA12878_PALMER
chr7	42490264	42490264	-	L1Ta1nd	6017	cluster_L1_137_PAV	cluster0_chr7_42490265_42490280_42490265_42490280_NA12878_PALMER
chr7	52721765	52721765	+	L1Ambig	290	cluster_L1_138_PAV	cluster0_chr7_52721753_52721777_52721753_52721782_NA12878_PALMER
chr7	53584808	53584808	-	L1Ta1d	6023	cluster_L1_139_PAV	cluster0_chr7_53584810_53584830_53584810_53584830_NA12878_PALMER
chr7	62334057	62334074	-	L1Ta1d	6052	NA	cluster1_chr7_62334057_62334071_62334057_62334071_NA12878_PALMER
chr7	63032551	63032551	+	L1Ta1d	2895	cluster_L1_140_PAV	cluster0_chr7_63032552_63032570_63032552_63032570_NA12878_PALMER
chr7	67126182	67126182	-	L1PreTa	6018	cluster_L1_141_PAV	cluster0_chr7_67126189_67126200_67126189_67126200_NA12878_PALMER
chr7	70723688	70723718	-	L1Ta	391	NA	cluster0_chr7_70723689_70723700_70723692_70723700_NA12878_PALMER
chr7	85272407	85272407	-	L1Ta	231	cluster_L1_142_PAV	cluster0_chr7_85272406_85272409_85272408_85272409_NA12878_PALMER
chr7	85415420	85415420	+	L1Ta1nd	2293	cluster_L1_143_PAV	cluster0_chr7_85415421_85415435_85415424_85415435_NA12878_PALMER
chr7	108188804	108188804	+	L1Ta0	6021	cluster_L1_144_PAV	cluster0_chr7_108188805_108188818_108188805_108188818_NA12878_PALMER
chr7	108685208	108685260	+	L1Ta	1358	NA	cluster0_chr7_108685184_108685236_108685217_108685285_NA12878_PALMER
chr7	110844693	110844693	+	L1Ambig	81	cluster_L1_145_PAV	NA
chr8	4595371	4595371	-	L1Ambig	54	cluster_L1_146_PAV	NA
chr8	5971760	5971760	-	L1Ta	595	cluster_L1_147_PAV	cluster0_chr8_5971755_5971761_5971756_5971766_NA12878_PALMER
chr8	61202586	61202586	+	L1Ta1nd	2998	cluster_L1_148_PAV	cluster0_chr8_61202587_61202602_61202587_61202610_NA12878_PALMER
chr8	66469645	66469645	-	L1Ambig	197	cluster_L1_149_PAV	cluster0_chr8_66469645_66469648_66469645_66469648_NA12878_PALMER
chr8	82828443	82828443	+	L1Ta	945	cluster_L1_150_PAV	cluster0_chr8_82828444_82828459_82828446_82828459_NA12878_PALMER
chr8	86302813	86302813	+	L1Ambig	94	cluster_L1_151_PAV	NA
chr8	130028972	130028972	+	L1Ta	1492	cluster_L1_152_PAV	cluster0_chr8_130028973_130028987_130028975_130028987_NA12878_PALMER
chr9	6290490	6290490	+	L1Ta	656	cluster_L1_153_PAV	cluster2_chr9_6290479_6290493_6290485_6290495_NA12878_PALMER
chr9	32463888	32463888	-	L1Ta	151	cluster_L1_154_PAV	cluster1_chr9_32463887_32463889_32463899_32463899_NA12878_PALMER
chr9	41047805	41047915	-	L1Ta	794	NA	cluster0_chr9_41047836_41047850_41047836_41047850_NA12878_PALMER
chr9	66348055	66348078	-	L1Ta	242	NA	cluster0_chr9_66348065_66348079_66348065_66348079_NA12878_PALMER
chr9	79467862	79467862	-	L1Ta1nd	3441	cluster_L1_155_PAV	cluster0_chr9_79467863_79467879_79467865_79467879_NA12878_PALMER
chr9	91654472	91654472	-	L1Ta1nd	6010	cluster_L1_156_PAV	cluster0_chr9_91654473_91654488_91654473_91654488_NA12878_PALMER
chr9	97913251	97913251	-	L1Ambig	139	cluster_L1_157_PAV	cluster0_chr9_97913251_97913269_97913252_97913269_NA12878_PALMER
chr9	115321587	115321587	-	L1Ambig	1066	cluster_L1_158_PAV	cluster0_chr9_115321588_115321632_115321588_115321632_NA12878_PALMER
chrUn_KI270519v1	123709	123709	NA	L1Ambig	158	cluster_L1_159_PAV	NA
chrX	14133882	14133882	-	L1Ta	1046	cluster_L1_160_PAV	cluster5_chrX_14133883_14133888_14133883_14133897_NA12878_PALMER
chrX	67762911	67762911	-	L1Ta	505	cluster_L1_161_PAV	cluster0_chrX_67762912_67762930_67762912_67762930_NA12878_PALMER
chrX	77191396	77191396	+	L1Ta1d	3262	cluster_L1_162_PAV	cluster3_chrX_77191397_77191413_77191397_77191413_NA12878_PALMER
chrX	112314510	112314528	-	L1Ta0	6057	NA	cluster0_chrX_112314522_112314528_112314522_112314528_NA12878_PALMER
chrX	120758976	120758976	-	L1Ta	190	cluster_L1_163_PAV	cluster0_chrX_120758972_120758984_120758980_120758985_NA12878_PALMER
chrX	123531005	123531005	-	L1Ta	1678	cluster_L1_164_PAV	cluster0_chrX_123531006_123531186_123531006_123531186_NA12878_PALMER
chrX	130391295	130391295	-	L1Ta	1008	cluster_L1_165_PAV	cluster0_chrX_130391296_130391307_130391296_130391307_NA12878_PALMER

## Sheet: PAV_PALMER_Alu_NA12878
Chr	Start	End	Strand	Subfamily	Length	PAV_id	PALMER_id
chr1	710579	710590	+	AluYa5	281	NA	cluster0_chr1_710578_710590_710578_710590_NA12878_PALMER
chr1	5874228	5874228	+	AluYb8	250	cluster_ALU_1_PAV	cluster0_chr1_5874229_5874242_5874229_5874242_NA12878_PALMER
chr1	15163623	15163623	-	AluYa8	102	cluster_ALU_2_PAV	NA
chr1	19930589	19930589	-	AluYa5	281	cluster_ALU_3_PAV	cluster0_chr1_19930590_19930608_19930590_19930608_NA12878_PALMER
chr1	23654637	23654637	+	AluYa5	280	cluster_ALU_4_PAV	cluster0_chr1_23654638_23654650_23654638_23654650_NA12878_PALMER
chr1	24614774	24614774	-	AluYb8	288	cluster_ALU_5_PAV	cluster0_chr1_24614775_24614787_24614775_24614787_NA12878_PALMER
chr1	26639316	26639325	-	AluYe5	281	NA	cluster3_chr1_26639316_26639329_26639316_26639329_NA12878_PALMER
chr1	28395818	28395818	-	AluYa8	280	cluster_ALU_6_PAV	cluster0_chr1_28395818_28395843_28395818_28395843_NA12878_PALMER
chr1	28419029	28419029	-	AluYe5	281	cluster_ALU_7_PAV	cluster0_chr1_28419030_28419044_28419030_28419044_NA12878_PALMER
chr1	28571786	28571786	+	AluYa5	281	cluster_ALU_8_PAV	cluster0_chr1_28571787_28571796_28571787_28571796_NA12878_PALMER
chr1	28994950	28994950	-	AluYa5	280	cluster_ALU_9_PAV	cluster0_chr1_28994945_28994960_28994945_28994979_NA12878_PALMER
chr1	29055652	29055652	+	AluYa5	281	cluster_ALU_10_PAV	cluster0_chr1_29055653_29055656_29055653_29055656_NA12878_PALMER
chr1	29100313	29100313	+	AluYg6	281	cluster_ALU_11_PAV	cluster0_chr1_29100312_29100329_29100312_29100329_NA12878_PALMER
chr1	32642777	32642777	-	AluSc8	266	cluster_ALU_12_PAV	NA
chr1	36750194	36750194	+	AluYb8	288	cluster_ALU_13_PAV	cluster0_chr1_36750195_36750210_36750195_36750210_NA12878_PALMER
chr1	37967099	37967099	+	AluY	257	cluster_ALU_14_PAV	cluster0_chr1_37967094_37967111_37967094_37967111_NA12878_PALMER
chr1	43743239	43743239	+	AluYa5	274	cluster_ALU_15_PAV	cluster0_chr1_43743240_43743257_43743240_43743257_NA12878_PALMER
chr1	45330022	45330022	+	AluYb8	288	cluster_ALU_16_PAV	cluster0_chr1_45330023_45330037_45330023_45330037_NA12878_PALMER
chr1	45710833	45710844	+	AluY	281	NA	cluster12_chr1_45710832_45710839_45710832_45710839_NA12878_PALMER
chr1	56413381	56413381	-	AluYb8	288	cluster_ALU_17_PAV	cluster0_chr1_56413382_56413396_56413382_56413396_NA12878_PALMER
chr1	57606185	57606185	-	AluYh3	189	cluster_ALU_18_PAV	NA
chr1	58739629	58739649	-	AluYa5	261	NA	cluster0_chr1_58739625_58739647_58739628_58739647_NA12878_PALMER
chr1	59125793	59125793	-	AluYa5	280	cluster_ALU_19_PAV	cluster0_chr1_59125794_59125812_59125794_59125812_NA12878_PALMER
chr1	59406190	59406190	-	AluYa5	281	cluster_ALU_20_PAV	cluster0_chr1_59406191_59406205_59406191_59406205_NA12878_PALMER
chr1	64492378	64492378	-	AluYb8	288	cluster_ALU_21_PAV	cluster0_chr1_64492379_64492396_64492379_64492396_NA12878_PALMER
chr1	65590243	65590243	+	AluYg6	281	cluster_ALU_22_PAV	cluster0_chr1_65590244_65590259_65590244_65590259_NA12878_PALMER
chr1	69595972	69595972	+	AluYb8	288	cluster_ALU_23_PAV	cluster0_chr1_69595971_69595986_69595971_69595986_NA12878_PALMER
chr1	70446739	70446751	+	AluY	281	NA	cluster0_chr1_70446737_70446754_70446737_70446754_NA12878_PALMER
chr1	72048423	72048423	-	AluYe5	270	cluster_ALU_24_PAV	cluster0_chr1_72048424_72048439_72048424_72048439_NA12878_PALMER
chr1	72173322	72173322	-	AluYa5	281	cluster_ALU_25_PAV	cluster0_chr1_72173322_72173338_72173323_72173338_NA12878_PALMER
chr1	74835988	74835988	-	AluYa5	281	cluster_ALU_26_PAV	cluster0_chr1_74835989_74835999_74835989_74835999_NA12878_PALMER
chr1	77003279	77003279	-	AluYb8	288	cluster_ALU_27_PAV	cluster0_chr1_77003280_77003289_77003280_77003289_NA12878_PALMER
chr1	77299296	77299296	-	AluYa5	281	cluster_ALU_28_PAV	cluster0_chr1_77299296_77299301_77299297_77299301_NA12878_PALMER
chr1	78141369	78141369	-	AluYa5	281	cluster_ALU_29_PAV	cluster0_chr1_78141370_78141384_78141370_78141384_NA12878_PALMER
chr1	78643143	78643143	-	AluYb8	100	cluster_ALU_30_PAV	NA
chr1	78865510	78865510	-	AluYa5	281	cluster_ALU_31_PAV	cluster0_chr1_78865511_78865524_78865511_78865524_NA12878_PALMER
chr1	79116390	79116390	-	AluYb9	288	cluster_ALU_32_PAV	cluster0_chr1_79116390_79116398_79116391_79116398_NA12878_PALMER
chr1	79833411	79833411	-	AluYb9	244	cluster_ALU_33_PAV	cluster0_chr1_79833412_79833422_79833412_79833422_NA12878_PALMER
chr1	80387551	80387551	+	AluYa5	281	cluster_ALU_34_PAV	cluster0_chr1_80387550_80387553_80387550_80387553_NA12878_PALMER
chr1	81058430	81058430	-	AluYa5	281	cluster_ALU_35_PAV	cluster0_chr1_81058431_81058452_81058431_81058452_NA12878_PALMER
chr1	84447580	84447580	+	AluYb8	288	cluster_ALU_36_PAV	cluster0_chr1_84447581_84447592_84447581_84447592_NA12878_PALMER
chr1	88347928	88347928	+	AluYb8	288	cluster_ALU_37_PAV	cluster0_chr1_88347929_88347943_88347929_88347943_NA12878_PALMER
chr1	88753699	88753699	-	AluYb8	271	cluster_ALU_38_PAV	cluster0_chr1_88753685_88753707_88753685_88753707_NA12878_PALMER
chr1	91216468	91216468	+	AluY	281	cluster_ALU_39_PAV	cluster0_chr1_91216469_91216481_91216469_91216481_NA12878_PALMER
chr1	92701962	92701962	-	AluYa5	281	cluster_ALU_40_PAV	cluster0_chr1_92701963_92701974_92701963_92701974_NA12878_PALMER
chr1	93032655	93032655	-	AluYa5	281	cluster_ALU_41_PAV	cluster0_chr1_93032656_93032670_93032656_93032670_NA12878_PALMER
chr1	99144970	99144973	+	AluYb9	281	NA	cluster0_chr1_99144970_99144973_99144970_99144973_NA12878_PALMER
chr1	100528654	100528654	+	AluYb9	288	cluster_ALU_42_PAV	cluster2_chr1_100528655_100528666_100528655_100528666_NA12878_PALMER
chr1	103323862	103323862	-	AluYa5	281	cluster_ALU_43_PAV	cluster0_chr1_103323863_103323880_103323863_103323880_NA12878_PALMER
chr1	104688481	104688481	-	AluYc	108	cluster_ALU_44_PAV	cluster1_chr1_104688482_104688488_104688482_104688488_NA12878_PALMER
chr1	105788297	105788297	-	AluYc	155	cluster_ALU_45_PAV	NA
chr1	112449372	112449372	-	AluYa5	280	cluster_ALU_46_PAV	cluster0_chr1_112449373_112449385_112449374_112449385_NA12878_PALMER
chr1	114658771	114658771	-	AluYa5	281	cluster_ALU_47_PAV	cluster0_chr1_114658772_114658781_114658772_114658781_NA12878_PALMER
chr1	118538068	118538068	-	AluYa5	281	cluster_ALU_48_PAV	cluster0_chr1_118538069_118538078_118538069_118538078_NA12878_PALMER
chr1	120431492	120431492	+	AluYa8	280	cluster_ALU_49_PAV	NA
chr1	147186626	147186626	+	AluYa5	281	cluster_ALU_50_PAV	cluster0_chr1_147186627_147186632_147186627_147186632_NA12878_PALMER
chr1	149087160	149087173	-	AluYa8	281	NA	cluster0_chr1_149087160_149087162_149087160_149087162_NA12878_PALMER
chr1	149920129	149920149	-	AluY	251	NA	cluster1_chr1_149920129_149920149_149920129_149920149_NA12878_PALMER
chr1	155954589	155954589	-	AluYb8	288	cluster_ALU_51_PAV	cluster0_chr1_155954590_155954604_155954590_155954604_NA12878_PALMER
chr1	160077875	160077875	-	AluY	277	cluster_ALU_52_PAV	cluster0_chr1_160077876_160077891_160077880_160077891_NA12878_PALMER
chr1	162791518	162791533	-	AluSp	280	NA	cluster0_chr1_162791519_162791533_162791519_162791533_NA12878_PALMER
chr1	163119059	163119059	-	AluYa5	281	cluster_ALU_53_PAV	cluster0_chr1_163119060_163119076_163119060_163119076_NA12878_PALMER
chr1	165690067	165690067	+	AluYa5	256	cluster_ALU_54_PAV	cluster0_chr1_165690066_165690068_165690066_165690068_NA12878_PALMER
chr1	170634293	170634293	+	AluYd8	269	cluster_ALU_55_PAV	cluster0_chr1_170634294_170634302_170634294_170634302_NA12878_PALMER
chr1	170994904	170994904	+	AluYb8	288	cluster_ALU_56_PAV	cluster0_chr1_170994892_170994920_170994892_170994920_NA12878_PALMER
chr1	174363862	174363862	-	AluYb8	288	cluster_ALU_57_PAV	cluster0_chr1_174363863_174363878_174363863_174363878_NA12878_PALMER
chr1	174937738	174937743	-	AluSz	281	NA	cluster17_chr1_174937738_174937748_174937738_174937748_NA12878_PALMER
chr1	179522823	179522823	+	AluYb9	288	cluster_ALU_58_PAV	cluster0_chr1_179522812_179522831_179522812_179522831_NA12878_PALMER
chr1	181078272	181078289	+	AluY	281	NA	cluster0_chr1_181078275_181078290_181078275_181078290_NA12878_PALMER
chr1	181619210	181619210	-	AluYb8	288	cluster_ALU_59_PAV	cluster0_chr1_181619206_181619229_181619211_181619229_NA12878_PALMER
chr1	181632138	181632138	-	AluYa5	247	cluster_ALU_60_PAV	NA
chr1	182451705	182451705	-	AluYa5	280	cluster_ALU_61_PAV	cluster0_chr1_182451706_182451723_182451706_182451723_NA12878_PALMER
chr1	185535570	185535570	+	AluYb8	288	cluster_ALU_62_PAV	cluster0_chr1_185535571_185535586_185535571_185535586_NA12878_PALMER
chr1	188205510	188205510	-	AluYa5	243	cluster_ALU_63_PAV	cluster3_chr1_188205510_188205513_188205511_188205513_NA12878_PALMER
chr1	188217317	188217317	-	AluYb8	288	cluster_ALU_64_PAV	cluster0_chr1_188217318_188217334_188217318_188217334_NA12878_PALMER
chr1	188863708	188863708	-	AluYb8	271	cluster_ALU_65_PAV	cluster0_chr1_188863709_188863717_188863709_188863717_NA12878_PALMER
chr1	189277896	189277896	+	AluYa8	280	cluster_ALU_66_PAV	cluster0_chr1_189277897_189277909_189277897_189277909_NA12878_PALMER
chr1	190804034	190804034	-	AluYa5	130	cluster_ALU_67_PAV	NA
chr1	191611638	191611638	+	AluYa5	281	cluster_ALU_68_PAV	cluster0_chr1_191611639_191611652_191611639_191611652_NA12878_PALMER
chr1	191848295	191848295	+	AluYa5	281	cluster_ALU_69_PAV	cluster0_chr1_191848294_191848308_191848294_191848308_NA12878_PALMER
chr1	194705995	194705995	+	AluYa5	281	cluster_ALU_70_PAV	cluster0_chr1_194705996_194706008_194705996_194706008_NA12878_PALMER
chr1	195561114	195561114	+	AluYe5	125	cluster_ALU_71_PAV	cluster3_chr1_195561115_195561115_195561115_195561115_NA12878_PALMER
chr1	196184401	196184401	-	AluYb8	288	cluster_ALU_72_PAV	cluster0_chr1_196184402_196184411_196184402_196184411_NA12878_PALMER
chr1	197042728	197042728	+	AluYa5	252	cluster_ALU_73_PAV	cluster0_chr1_197042727_197042742_197042727_197042742_NA12878_PALMER
chr1	198274158	198274158	-	AluY	247	cluster_ALU_74_PAV	cluster0_chr1_198274159_198274171_198274159_198274171_NA12878_PALMER
chr1	198500208	198500208	-	AluYa5	281	cluster_ALU_75_PAV	cluster0_chr1_198500209_198500219_198500209_198500219_NA12878_PALMER
chr1	199360526	199360526	-	AluYa5	281	cluster_ALU_76_PAV	cluster0_chr1_199360527_199360547_199360527_199360547_NA12878_PALMER
chr1	204269327	204269327	+	AluYg6	281	cluster_ALU_77_PAV	cluster0_chr1_204269328_204269351_204269328_204269351_NA12878_PALMER
chr1	208518135	208518135	-	AluYa5	281	cluster_ALU_78_PAV	cluster0_chr1_208518136_208518150_208518136_208518150_NA12878_PALMER
chr1	217740158	217740158	-	AluY	288	cluster_ALU_79_PAV	cluster0_chr1_217740157_217740172_217740159_217740172_NA12878_PALMER
chr1	218582591	218582591	-	AluYb8	288	cluster_ALU_80_PAV	cluster1_chr1_218582592_218582607_218582592_218582607_NA12878_PALMER
chr1	221795813	221795813	-	AluY	281	cluster_ALU_81_PAV	cluster0_chr1_221795813_221795824_221795813_221795824_NA12878_PALMER
chr1	222697341	222697341	+	AluYb8	288	cluster_ALU_82_PAV	cluster0_chr1_222697342_222697355_222697342_222697355_NA12878_PALMER
chr1	225807892	225807892	+	AluYa5	281	cluster_ALU_83_PAV	cluster0_chr1_225807882_225807910_225807882_225807910_NA12878_PALMER
chr1	225808718	225808718	+	AluYa5	281	cluster_ALU_84_PAV	cluster1_chr1_225808718_225808732_225808718_225808732_NA12878_PALMER
chr1	227414561	227414574	+	AluYa5	281	NA	cluster0_chr1_227414562_227414562_227414562_227414562_NA12878_PALMER
chr1	230949403	230949410	+	AluYb8	281	NA	cluster0_chr1_230949405_230949405_230949405_230949405_NA12878_PALMER
chr1	232452014	232452014	+	AluY	280	cluster_ALU_85_PAV	cluster0_chr1_232452015_232452028_232452015_232452028_NA12878_PALMER
chr1	233934806	233934806	+	AluYa5	281	cluster_ALU_86_PAV	cluster0_chr1_233934805_233934811_233934805_233934811_NA12878_PALMER
chr1	234669966	234669966	-	AluYa5	277	cluster_ALU_87_PAV	cluster0_chr1_234669967_234669983_234669967_234669983_NA12878_PALMER
chr1	237402905	237402913	+	AluY	281	NA	cluster1_chr1_237402905_237402906_237402905_237402914_NA12878_PALMER
chr1	237405894	237405894	-	AluYa5	281	cluster_ALU_88_PAV	cluster0_chr1_237405895_237405903_237405895_237405903_NA12878_PALMER
chr1	237804311	237804311	-	AluYa5	280	cluster_ALU_89_PAV	cluster0_chr1_237804312_237804328_237804312_237804328_NA12878_PALMER
chr1	239971545	239971545	+	AluYa5	281	cluster_ALU_90_PAV	cluster0_chr1_239971545_239971559_239971545_239971559_NA12878_PALMER
chr1	241326645	241326645	+	AluYb8	288	cluster_ALU_91_PAV	cluster0_chr1_241326646_241326661_241326646_241326661_NA12878_PALMER
chr1	245826010	245826010	-	AluYa5	277	cluster_ALU_92_PAV	cluster0_chr1_245826011_245826020_245826011_245826020_NA12878_PALMER
chr1	246243400	246243400	-	AluYb8	282	cluster_ALU_93_PAV	cluster0_chr1_246243401_246243401_246243401_246243402_NA12878_PALMER
chr1	246402367	246402367	-	AluYc	120	cluster_ALU_94_PAV	NA
chr10	2035348	2035348	+	AluYa5	281	cluster_ALU_95_PAV	cluster0_chr10_2035349_2035367_2035349_2035367_NA12878_PALMER
chr10	2198803	2198803	+	AluY	281	cluster_ALU_96_PAV	cluster0_chr10_2198782_2198817_2198787_2198817_NA12878_PALMER
chr10	2201138	2201164	-	AluJb	202	NA	cluster1_chr10_2201138_2201164_2201138_2201164_NA12878_PALMER
chr10	3526816	3526816	+	AluYg6	281	cluster_ALU_97_PAV	cluster0_chr10_3526817_3526817_3526817_3526817_NA12878_PALMER
chr10	3752762	3752762	-	AluYc	281	cluster_ALU_98_PAV	cluster0_chr10_3752763_3752778_3752763_3752778_NA12878_PALMER
chr10	4961552	4961552	-	AluY	273	cluster_ALU_99_PAV	cluster0_chr10_4961553_4961573_4961553_4961573_NA12878_PALMER
chr10	5002012	5002012	+	AluY	255	cluster_ALU_100_PAV	cluster0_chr10_5002013_5002013_5002013_5002013_NA12878_PALMER
chr10	9432883	9432883	-	AluYa5	281	cluster_ALU_101_PAV	cluster0_chr10_9432884_9432893_9432884_9432893_NA12878_PALMER
chr10	9469018	9469018	-	AluYa5	281	cluster_ALU_102_PAV	cluster0_chr10_9469018_9469032_9469018_9469032_NA12878_PALMER
chr10	9862429	9862429	-	AluY	281	cluster_ALU_103_PAV	cluster0_chr10_9862430_9862445_9862430_9862445_NA12878_PALMER
chr10	11478911	11478911	+	AluYa5	281	cluster_ALU_104_PAV	cluster0_chr10_11478911_11478926_11478911_11478926_NA12878_PALMER
chr10	12331318	12331318	+	AluYg6	281	cluster_ALU_105_PAV	cluster0_chr10_12331319_12331330_12331319_12331330_NA12878_PALMER
chr10	12415208	12415208	+	AluYa5	277	cluster_ALU_106_PAV	cluster0_chr10_12415208_12415215_12415208_12415215_NA12878_PALMER
chr10	14354684	14354684	+	AluYa5	281	cluster_ALU_107_PAV	cluster0_chr10_14354685_14354699_14354685_14354699_NA12878_PALMER
chr10	14442802	14442802	+	AluYa5	275	cluster_ALU_108_PAV	cluster0_chr10_14442801_14442816_14442801_14442816_NA12878_PALMER
chr10	21399295	21399295	-	AluYa5	281	cluster_ALU_109_PAV	cluster0_chr10_21399296_21399310_21399296_21399310_NA12878_PALMER
chr10	22578645	22578645	-	AluYb8	288	cluster_ALU_110_PAV	cluster0_chr10_22578640_22578660_22578646_22578660_NA12878_PALMER
chr10	25937006	25937006	+	AluY	265	cluster_ALU_111_PAV	cluster0_chr10_25937007_25937009_25937007_25937009_NA12878_PALMER
chr10	26672155	26672155	-	AluYb8	165	cluster_ALU_112_PAV	NA
chr10	27640989	27640989	-	AluYb8	284	cluster_ALU_113_PAV	cluster0_chr10_27640990_27641000_27640990_27641000_NA12878_PALMER
chr10	28813598	28813598	-	AluYa5	281	cluster_ALU_114_PAV	cluster1_chr10_28813598_28813613_28813599_28813613_NA12878_PALMER
chr10	28816355	28816355	+	AluY	280	cluster_ALU_115_PAV	cluster0_chr10_28816355_28816370_28816355_28816370_NA12878_PALMER
chr10	35706126	35706126	-	AluY	281	cluster_ALU_116_PAV	cluster0_chr10_35706127_35706139_35706127_35706139_NA12878_PALMER
chr10	36304693	36304693	-	AluYb8	280	cluster_ALU_117_PAV	cluster0_chr10_36304694_36304704_36304694_36304704_NA12878_PALMER
chr10	38930573	38930582	-	AluYb8	281	NA	cluster0_chr10_38930573_38930583_38930573_38930583_NA12878_PALMER
chr10	45687594	45687594	-	AluYa5	275	cluster_ALU_118_PAV	NA
chr10	46647424	46647438	-	AluYb8	281	NA	cluster0_chr10_46647424_46647438_46647424_46647438_NA12878_PALMER
chr10	47319409	47319409	+	AluYa5	265	cluster_ALU_119_PAV	cluster0_chr10_47319409_47319414_47319409_47319414_NA12878_PALMER
chr10	52707168	52707168	+	AluYa5	281	cluster_ALU_120_PAV	cluster0_chr10_52707168_52707183_52707168_52707183_NA12878_PALMER
chr10	53046195	53046195	-	AluYe5	281	cluster_ALU_121_PAV	cluster0_chr10_53046196_53046211_53046196_53046211_NA12878_PALMER
chr10	54223520	54223520	-	AluYa5	281	cluster_ALU_122_PAV	cluster0_chr10_54223521_54223536_54223521_54223536_NA12878_PALMER
chr10	54380551	54380551	+	AluYb9	288	cluster_ALU_123_PAV	cluster1_chr10_54380550_54380564_54380550_54380564_NA12878_PALMER
chr10	54421460	54421460	-	AluYb8	288	cluster_ALU_124_PAV	cluster0_chr10_54421461_54421473_54421461_54421473_NA12878_PALMER
chr10	54904883	54904883	+	AluYa5	281	cluster_ALU_125_PAV	cluster0_chr10_54904879_54904900_54904879_54904900_NA12878_PALMER
chr10	55142593	55142593	-	AluYa5	281	cluster_ALU_126_PAV	cluster0_chr10_55142594_55142619_55142594_55142619_NA12878_PALMER
chr10	56214859	56214859	+	AluYa5	281	cluster_ALU_127_PAV	cluster0_chr10_56214860_56214871_56214860_56214871_NA12878_PALMER
chr10	57142439	57142439	+	AluYd8	264	cluster_ALU_128_PAV	cluster0_chr10_57142440_57142455_57142440_57142455_NA12878_PALMER
chr10	59225143	59225143	+	AluYa5	281	cluster_ALU_129_PAV	cluster0_chr10_59225144_59225162_59225144_59225162_NA12878_PALMER
chr10	60365086	60365086	+	AluYb8	260	cluster_ALU_130_PAV	cluster0_chr10_60365087_60365101_60365087_60365101_NA12878_PALMER
chr10	65671224	65671224	+	AluY	281	cluster_ALU_131_PAV	cluster0_chr10_65671222_65671246_65671222_65671246_NA12878_PALMER
chr10	66324893	66324893	-	AluYa5	281	cluster_ALU_132_PAV	cluster0_chr10_66324894_66324908_66324894_66324908_NA12878_PALMER
chr10	66457640	66457640	+	AluYb8	288	cluster_ALU_133_PAV	cluster0_chr10_66457641_66457642_66457641_66457642_NA12878_PALMER
chr10	68235133	68235133	+	AluYb8	288	cluster_ALU_134_PAV	cluster0_chr10_68235134_68235146_68235134_68235146_NA12878_PALMER
chr10	68601831	68601831	+	AluY	281	cluster_ALU_135_PAV	cluster0_chr10_68601832_68601846_68601832_68601846_NA12878_PALMER
chr10	69548978	69548978	+	AluY	281	cluster_ALU_136_PAV	cluster0_chr10_69548979_69548992_69548979_69548992_NA12878_PALMER
chr10	69850404	69850404	+	AluYa5	280	cluster_ALU_137_PAV	cluster0_chr10_69850405_69850419_69850405_69850419_NA12878_PALMER
chr10	71433772	71433772	-	AluYj4	279	cluster_ALU_138_PAV	cluster0_chr10_71433773_71433785_71433774_71433785_NA12878_PALMER
chr10	71902233	71902233	+	AluYa5	277	cluster_ALU_139_PAV	cluster0_chr10_71902228_71902242_71902228_71902242_NA12878_PALMER
chr10	82534220	82534220	-	AluYb8	287	cluster_ALU_140_PAV	cluster0_chr10_82534221_82534254_82534221_82534254_NA12878_PALMER
chr10	84157913	84157913	-	AluYa5	280	cluster_ALU_141_PAV	cluster0_chr10_84157914_84157926_84157914_84157926_NA12878_PALMER
chr10	87613909	87613909	+	AluYb8	288	cluster_ALU_142_PAV	cluster0_chr10_87613910_87613925_87613910_87613925_NA12878_PALMER
chr10	88055212	88055212	+	AluYa5	272	cluster_ALU_143_PAV	cluster0_chr10_88055205_88055220_88055205_88055220_NA12878_PALMER
chr10	90455299	90455299	-	AluYa5	281	cluster_ALU_144_PAV	cluster0_chr10_90455300_90455316_90455300_90455316_NA12878_PALMER
chr10	90467739	90467739	-	AluYa5	280	cluster_ALU_145_PAV	cluster0_chr10_90467739_90467754_90467739_90467754_NA12878_PALMER
chr10	92811564	92811564	-	AluYa5	281	cluster_ALU_146_PAV	cluster0_chr10_92811564_92811577_92811564_92811577_NA12878_PALMER
chr10	95908767	95908767	+	AluYa5	281	cluster_ALU_147_PAV	cluster0_chr10_95908765_95908769_95908765_95908769_NA12878_PALMER
chr10	96658821	96658821	+	AluYa5	129	cluster_ALU_148_PAV	NA
chr10	102000595	102000595	+	AluYa5	281	cluster_ALU_149_PAV	cluster0_chr10_102000585_102000606_102000585_102000647_NA12878_PALMER
chr10	103048588	103048588	-	AluYa8	280	cluster_ALU_150_PAV	cluster0_chr10_103048589_103048605_103048589_103048605_NA12878_PALMER
chr10	104057439	104057439	+	AluYb8	153	cluster_ALU_151_PAV	NA
chr10	106131787	106131803	-	AluY	274	NA	cluster0_chr10_106131781_106131804_106131789_106131804_NA12878_PALMER
chr10	107231510	107231510	-	AluYa5	281	cluster_ALU_152_PAV	cluster0_chr10_107231511_107231511_107231511_107231511_NA12878_PALMER
chr10	112314093	112314115	+	AluY	281	NA	cluster0_chr10_112314096_112314117_112314096_112314117_NA12878_PALMER
chr10	115944244	115944244	-	AluYa5	281	cluster_ALU_153_PAV	cluster0_chr10_115944245_115944256_115944245_115944256_NA12878_PALMER
chr10	121469459	121469459	-	AluYh7	281	cluster_ALU_154_PAV	cluster0_chr10_121469459_121469473_121469459_121469473_NA12878_PALMER
chr10	122976474	122976474	+	AluY	281	cluster_ALU_155_PAV	cluster0_chr10_122976475_122976487_122976475_122976487_NA12878_PALMER
chr11	423890	423920	-	AluSx	281	NA	cluster8_chr11_423904_423921_423904_423921_NA12878_PALMER
chr11	428014	428014	-	AluYe5	281	cluster_ALU_156_PAV	cluster0_chr11_428015_428028_428015_428028_NA12878_PALMER
chr11	3246566	3246566	-	AluYa8	106	cluster_ALU_157_PAV	NA
chr11	4886717	4886717	-	AluYb8	197	cluster_ALU_158_PAV	cluster1_chr11_4886718_4886730_4886718_4886730_NA12878_PALMER
chr11	5863906	5863906	+	AluY	281	cluster_ALU_159_PAV	cluster0_chr11_5863907_5863918_5863907_5863918_NA12878_PALMER
chr11	7331215	7331215	-	AluY	279	cluster_ALU_160_PAV	cluster1_chr11_7331215_7331217_7331216_7331217_NA12878_PALMER
chr11	7591453	7591453	+	AluYb8	288	cluster_ALU_161_PAV	cluster0_chr11_7591454_7591467_7591454_7591467_NA12878_PALMER
chr11	8865753	8865753	+	AluY	282	cluster_ALU_162_PAV	cluster0_chr11_8865754_8865771_8865754_8865771_NA12878_PALMER
chr11	9309513	9309513	-	AluY	281	cluster_ALU_163_PAV	cluster0_chr11_9309514_9309531_9309514_9309531_NA12878_PALMER
chr11	10615935	10615935	+	AluYb8	288	cluster_ALU_164_PAV	cluster0_chr11_10615933_10615936_10615933_10615936_NA12878_PALMER
chr11	13791470	13791470	+	AluYb9	288	cluster_ALU_165_PAV	cluster0_chr11_13791469_13791482_13791469_13791482_NA12878_PALMER
chr11	14478464	14478464	-	AluYa5	280	cluster_ALU_166_PAV	cluster0_chr11_14478464_14478482_14478464_14478482_NA12878_PALMER
chr11	15998430	15998430	+	AluYa5	281	cluster_ALU_167_PAV	cluster0_chr11_15998431_15998449_15998431_15998449_NA12878_PALMER
chr11	23336957	23336957	+	AluYa5	281	cluster_ALU_168_PAV	cluster0_chr11_23336955_23336971_23336955_23336971_NA12878_PALMER
chr11	23501255	23501255	+	AluYb8	288	cluster_ALU_169_PAV	NA
chr11	24771396	24771396	-	AluYa5	280	cluster_ALU_170_PAV	cluster0_chr11_24771397_24771414_24771398_24771414_NA12878_PALMER
chr11	25583577	25583577	+	AluYb8	288	cluster_ALU_171_PAV	cluster0_chr11_25583577_25583583_25583577_25583583_NA12878_PALMER
chr11	25632148	25632148	+	AluYb9	288	cluster_ALU_172_PAV	cluster0_chr11_25632148_25632149_25632148_25632149_NA12878_PALMER
chr11	26271712	26271712	+	AluYb8	250	cluster_ALU_173_PAV	cluster0_chr11_26271713_26271727_26271713_26271727_NA12878_PALMER
chr11	26580099	26580099	-	AluYb8	268	cluster_ALU_174_PAV	cluster0_chr11_26580100_26580103_26580104_26580104_NA12878_PALMER
chr11	27018421	27018421	+	AluYa5	281	cluster_ALU_175_PAV	cluster0_chr11_27018420_27018433_27018420_27018433_NA12878_PALMER
chr11	33213559	33213559	-	AluYa5	281	cluster_ALU_176_PAV	cluster0_chr11_33213559_33213583_33213559_33213583_NA12878_PALMER
chr11	33603236	33603236	+	AluYa5	271	cluster_ALU_177_PAV	cluster0_chr11_33603236_33603248_33603236_33603248_NA12878_PALMER
chr11	33653938	33653938	-	AluY	280	cluster_ALU_178_PAV	cluster0_chr11_33653939_33653952_33653939_33653952_NA12878_PALMER
chr11	37684734	37684734	+	AluYa5	280	cluster_ALU_179_PAV	cluster0_chr11_37684721_37684746_37684721_37684746_NA12878_PALMER
chr11	38779510	38779510	+	AluYa5	281	cluster_ALU_180_PAV	cluster0_chr11_38779511_38779536_38779511_38779536_NA12878_PALMER
chr11	40472454	40472454	+	AluYa5	281	cluster_ALU_181_PAV	cluster0_chr11_40472454_40472469_40472454_40472469_NA12878_PALMER
chr11	43169780	43169780	+	AluYb8	288	cluster_ALU_182_PAV	cluster0_chr11_43169781_43169794_43169781_43169794_NA12878_PALMER
chr11	47371361	47371370	+	AluSx1	281	NA	cluster2_chr11_47371355_47371369_47371355_47371369_NA12878_PALMER
chr11	47557550	47557573	+	AluY	281	NA	cluster1_chr11_47557554_47557576_47557554_47557576_NA12878_PALMER
chr11	48911557	48911557	-	AluYb8	283	cluster_ALU_183_PAV	cluster0_chr11_48911558_48911558_48911558_48911559_NA12878_PALMER
chr11	49634262	49634262	-	AluYa5	261	cluster_ALU_184_PAV	cluster0_chr11_49634258_49634272_49634261_49634272_NA12878_PALMER
chr11	56535870	56535870	+	AluYg6	272	cluster_ALU_185_PAV	cluster0_chr11_56535867_56535888_56535867_56535888_NA12878_PALMER
chr11	58006639	58006639	+	AluYa8	102	cluster_ALU_186_PAV	cluster5_chr11_58006639_58006640_58006639_58006640_NA12878_PALMER
chr11	61377729	61377729	-	AluYk12	281	cluster_ALU_187_PAV	cluster0_chr11_61377729_61377743_61377730_61377743_NA12878_PALMER
chr11	62096313	62096313	-	AluJb	157	cluster_ALU_188_PAV	NA
chr11	64377519	64377519	+	AluY	281	cluster_ALU_189_PAV	cluster0_chr11_64377519_64377528_64377519_64377528_NA12878_PALMER
chr11	65736004	65736004	-	AluY	281	cluster_ALU_190_PAV	cluster0_chr11_65736005_65736005_65736005_65736005_NA12878_PALMER
chr11	67655023	67655023	-	AluY	281	cluster_ALU_191_PAV	cluster0_chr11_67655021_67655027_67655021_67655027_NA12878_PALMER
chr11	72609864	72609864	+	AluYa5	281	cluster_ALU_192_PAV	cluster0_chr11_72609865_72609877_72609865_72609877_NA12878_PALMER
chr11	73999132	73999132	-	AluJb	95	cluster_ALU_193_PAV	NA
chr11	79480583	79480583	-	AluYb8	288	cluster_ALU_194_PAV	cluster0_chr11_79480570_79480584_79480570_79480584_NA12878_PALMER
chr11	85831924	85831924	-	AluYa5	280	cluster_ALU_195_PAV	cluster0_chr11_85831925_85831934_85831925_85831934_NA12878_PALMER
chr11	86259223	86259223	+	AluYa5	281	cluster_ALU_196_PAV	cluster0_chr11_86259223_86259237_86259223_86259237_NA12878_PALMER
chr11	88646597	88646597	+	AluYa5	281	cluster_ALU_197_PAV	cluster0_chr11_88646598_88646607_88646598_88646607_NA12878_PALMER
chr11	91420411	91420411	-	AluY	133	cluster_ALU_198_PAV	NA
chr11	92013335	92013335	-	AluYb8	288	cluster_ALU_199_PAV	cluster0_chr11_92013336_92013364_92013337_92013364_NA12878_PALMER
chr11	92875311	92875311	+	AluY	281	cluster_ALU_200_PAV	cluster0_chr11_92875312_92875326_92875312_92875329_NA12878_PALMER
chr11	98903959	98903959	+	AluY	281	cluster_ALU_201_PAV	cluster0_chr11_98903960_98903973_98903960_98903973_NA12878_PALMER
chr11	100910652	100910652	+	AluYb8	288	cluster_ALU_202_PAV	cluster0_chr11_100910649_100910653_100910649_100910653_NA12878_PALMER
chr11	102299022	102299022	-	AluY	246	cluster_ALU_203_PAV	cluster0_chr11_102299023_102299026_102299023_102299026_NA12878_PALMER
chr11	102477581	102477581	-	AluYa5	186	cluster_ALU_204_PAV	cluster0_chr11_102477582_102477592_102477582_102477592_NA12878_PALMER
chr11	102642291	102642291	-	AluYa5	281	cluster_ALU_205_PAV	cluster0_chr11_102642292_102642304_102642292_102642304_NA12878_PALMER
chr11	102682413	102682413	-	AluYa5	148	cluster_ALU_206_PAV	NA
chr11	103330538	103330538	-	AluYb8	288	cluster_ALU_207_PAV	cluster0_chr11_103330539_103330553_103330539_103330553_NA12878_PALMER
chr11	104274011	104274011	+	AluYa5	281	cluster_ALU_208_PAV	cluster0_chr11_104274005_104274020_104274005_104274020_NA12878_PALMER
chr11	104915863	104915863	+	AluYa5	281	cluster_ALU_209_PAV	cluster0_chr11_104915864_104915877_104915864_104915877_NA12878_PALMER
chr11	105965310	105965310	+	AluYb8	288	cluster_ALU_210_PAV	cluster0_chr11_105965311_105965325_105965311_105965325_NA12878_PALMER
chr11	106173851	106173851	+	AluYa5	281	cluster_ALU_211_PAV	cluster0_chr11_106173838_106173855_106173838_106173855_NA12878_PALMER
chr11	106299740	106299740	+	AluYa5	281	cluster_ALU_212_PAV	cluster0_chr11_106299741_106299751_106299741_106299751_NA12878_PALMER
chr11	117812781	117812781	+	AluYb8	288	cluster_ALU_213_PAV	cluster0_chr11_117812775_117812791_117812775_117812791_NA12878_PALMER
chr11	118421900	118421923	-	AluSx1	281	NA	cluster2_chr11_118421900_118421918_118421900_118421918_NA12878_PALMER
chr11	118807445	118807471	+	AluSq2	281	NA	cluster2_chr11_118807445_118807471_118807445_118807471_NA12878_PALMER
chr11	122182844	122182844	-	AluYa5	280	cluster_ALU_214_PAV	cluster0_chr11_122182844_122182859_122182846_122182859_NA12878_PALMER
chr11	127045420	127045420	+	AluYb8	288	cluster_ALU_215_PAV	cluster0_chr11_127045419_127045431_127045419_127045431_NA12878_PALMER
chr11	127071222	127071222	-	AluY	280	cluster_ALU_216_PAV	cluster0_chr11_127071223_127071237_127071224_127071237_NA12878_PALMER
chr11	127871040	127871040	-	AluYb8	255	cluster_ALU_217_PAV	cluster0_chr11_127871041_127871058_127871043_127871058_NA12878_PALMER
chr11	128127931	128127931	-	AluYa5	281	cluster_ALU_218_PAV	cluster0_chr11_128127932_128127938_128127932_128127938_NA12878_PALMER
chr11	129127570	129127570	+	AluYa5	269	cluster_ALU_219_PAV	cluster0_chr11_129127571_129127585_129127571_129127585_NA12878_PALMER
chr11	130806015	130806015	+	AluY	281	cluster_ALU_220_PAV	cluster0_chr11_130806016_130806041_130806016_130806041_NA12878_PALMER
chr11	134055477	134055477	+	AluSx	96	cluster_ALU_221_PAV	NA
chr12	1978963	1978964	-	AluSx1	281	NA	cluster6_chr12_1978964_1978964_1978964_1978964_NA12878_PALMER
chr12	1980675	1980675	-	AluYa5	281	cluster_ALU_222_PAV	cluster0_chr12_1980676_1980691_1980676_1980691_NA12878_PALMER
chr12	4661708	4661708	-	AluYg6	280	cluster_ALU_223_PAV	cluster0_chr12_4661709_4661720_4661709_4661720_NA12878_PALMER
chr12	4734671	4734671	+	AluYb8	156	cluster_ALU_224_PAV	NA
chr12	5660426	5660426	+	AluYd8	269	cluster_ALU_225_PAV	cluster0_chr12_5660427_5660437_5660427_5660437_NA12878_PALMER
chr12	7451372	7451372	-	AluYa5	247	cluster_ALU_226_PAV	cluster0_chr12_7451372_7451388_7451373_7451388_NA12878_PALMER
chr12	9216629	9216629	+	AluY	281	cluster_ALU_227_PAV	cluster0_chr12_9216630_9216645_9216630_9216645_NA12878_PALMER
chr12	9718550	9718550	-	AluYb8	287	cluster_ALU_228_PAV	cluster0_chr12_9718550_9718567_9718552_9718567_NA12878_PALMER
chr12	10081588	10081588	-	AluY	280	cluster_ALU_229_PAV	cluster0_chr12_10081586_10081604_10081590_10081604_NA12878_PALMER
chr12	11026424	11026424	+	AluYm1	257	cluster_ALU_230_PAV	cluster0_chr12_11026419_11026440_11026419_11026440_NA12878_PALMER
chr12	11089801	11089801	-	AluYm1	218	cluster_ALU_231_PAV	NA
chr12	14020935	14020935	-	AluYa5	281	cluster_ALU_232_PAV	cluster0_chr12_14020934_14020946_14020936_14020946_NA12878_PALMER
chr12	14951698	14951698	+	AluYk3	281	cluster_ALU_233_PAV	cluster0_chr12_14951699_14951713_14951699_14951713_NA12878_PALMER
chr12	18215864	18215864	+	AluYa5	281	cluster_ALU_234_PAV	cluster0_chr12_18215865_18215869_18215865_18215869_NA12878_PALMER
chr12	18598681	18598681	+	AluY	241	cluster_ALU_235_PAV	cluster0_chr12_18598682_18598687_18598682_18598687_NA12878_PALMER
chr12	18743242	18743242	+	AluYa5	258	cluster_ALU_236_PAV	cluster0_chr12_18743242_18743254_18743242_18743258_NA12878_PALMER
chr12	20755736	20755736	-	AluYb9	288	cluster_ALU_237_PAV	cluster0_chr12_20755737_20755751_20755737_20755751_NA12878_PALMER
chr12	21933009	21933009	+	AluYj4	281	cluster_ALU_238_PAV	cluster0_chr12_21933009_21933021_21933009_21933021_NA12878_PALMER
chr12	21970848	21970848	-	AluYa5	281	cluster_ALU_239_PAV	cluster0_chr12_21970849_21970863_21970849_21970863_NA12878_PALMER
chr12	24298783	24298783	+	AluYb8	288	cluster_ALU_240_PAV	cluster0_chr12_24298784_24298784_24298784_24298784_NA12878_PALMER
chr12	25309999	25309999	+	AluYa5	281	cluster_ALU_241_PAV	cluster0_chr12_25310000_25310015_25310000_25310015_NA12878_PALMER
chr12	26544665	26544665	-	AluYa5	281	cluster_ALU_242_PAV	cluster0_chr12_26544665_26544680_26544666_26544680_NA12878_PALMER
chr12	27368143	27368143	-	AluYa5	281	cluster_ALU_243_PAV	cluster0_chr12_27368139_27368154_27368139_27368154_NA12878_PALMER
chr12	27711862	27711862	-	AluYa5	281	cluster_ALU_244_PAV	cluster0_chr12_27711863_27711878_27711863_27711878_NA12878_PALMER
chr12	28121647	28121647	+	AluYb8	288	cluster_ALU_245_PAV	cluster0_chr12_28121648_28121659_28121648_28121659_NA12878_PALMER
chr12	28136054	28136054	+	AluY	281	cluster_ALU_246_PAV	cluster0_chr12_28136055_28136068_28136055_28136068_NA12878_PALMER
chr12	29663692	29663692	-	AluYc	159	cluster_ALU_247_PAV	NA
chr12	29670992	29671004	+	AluYa5	281	NA	cluster0_chr12_29670992_29671005_29670992_29671005_NA12878_PALMER
chr12	30267712	30267712	-	AluY	281	cluster_ALU_248_PAV	cluster0_chr12_30267713_30267725_30267713_30267725_NA12878_PALMER
chr12	30967795	30967795	-	AluYa5	277	cluster_ALU_249_PAV	cluster0_chr12_30967796_30967813_30967800_30967813_NA12878_PALMER
chr12	31253701	31253701	-	AluYa5	281	cluster_ALU_250_PAV	cluster0_chr12_31253701_31253702_31253702_31253702_NA12878_PALMER
chr12	31923478	31923478	+	AluYg6	276	cluster_ALU_251_PAV	cluster0_chr12_31923479_31923485_31923479_31923485_NA12878_PALMER
chr12	38984435	38984435	+	AluYa5	266	cluster_ALU_252_PAV	cluster0_chr12_38984436_38984452_38984436_38984452_NA12878_PALMER
chr12	41453906	41453906	+	AluYi6	207	cluster_ALU_253_PAV	cluster2_chr12_41453907_41453920_41453907_41453920_NA12878_PALMER
chr12	42088883	42088883	+	AluYb8	46	cluster_ALU_254_PAV	NA
chr12	43324125	43324125	-	AluYb8	288	cluster_ALU_255_PAV	cluster0_chr12_43324126_43324137_43324126_43324137_NA12878_PALMER
chr12	44093767	44093767	-	AluYb8	214	cluster_ALU_256_PAV	cluster0_chr12_44093768_44093788_44093768_44093788_NA12878_PALMER
chr12	45025761	45025761	+	AluYa5	281	cluster_ALU_257_PAV	cluster0_chr12_45025762_45025772_45025762_45025772_NA12878_PALMER
chr12	45652513	45652513	+	AluYb8	288	cluster_ALU_258_PAV	cluster0_chr12_45652514_45652521_45652514_45652521_NA12878_PALMER
chr12	46120792	46120792	-	AluYa5	207	cluster_ALU_259_PAV	cluster0_chr12_46120793_46120808_46120794_46120808_NA12878_PALMER
chr12	46254323	46254323	-	AluYb8	288	cluster_ALU_260_PAV	cluster0_chr12_46254324_46254344_46254324_46254344_NA12878_PALMER
chr12	47918692	47918692	+	AluY	281	cluster_ALU_261_PAV	cluster0_chr12_47918693_47918700_47918693_47918700_NA12878_PALMER
chr12	50776326	50776326	-	AluYa5	281	cluster_ALU_262_PAV	cluster0_chr12_50776326_50776334_50776326_50776334_NA12878_PALMER
chr12	53354591	53354591	-	AluYa5	281	cluster_ALU_263_PAV	cluster0_chr12_53354591_53354608_53354591_53354608_NA12878_PALMER
chr12	53355092	53355129	+	FRAM	116	NA	cluster9_chr12_53355092_53355112_53355092_53355112_NA12878_PALMER
chr12	57689483	57689483	+	AluYa5	281	cluster_ALU_264_PAV	cluster0_chr12_57689477_57689488_57689477_57689488_NA12878_PALMER
chr12	57965274	57965274	+	AluYg6	277	cluster_ALU_265_PAV	cluster0_chr12_57965274_57965286_57965274_57965286_NA12878_PALMER
chr12	58064423	58064423	+	AluYa5	281	cluster_ALU_266_PAV	cluster0_chr12_58064424_58064441_58064424_58064441_NA12878_PALMER
chr12	58825265	58825265	+	AluYb8	288	cluster_ALU_267_PAV	cluster0_chr12_58825266_58825276_58825266_58825276_NA12878_PALMER
chr12	61310354	61310354	+	AluYa5	281	cluster_ALU_268_PAV	cluster0_chr12_61310355_61310360_61310355_61310360_NA12878_PALMER
chr12	62486255	62486255	+	AluY	281	cluster_ALU_269_PAV	cluster0_chr12_62486252_62486266_62486252_62486266_NA12878_PALMER
chr12	64783848	64783848	-	AluSp	153	cluster_ALU_270_PAV	NA
chr12	65003510	65003510	-	AluYa5	274	cluster_ALU_271_PAV	cluster0_chr12_65003511_65003526_65003511_65003526_NA12878_PALMER
chr12	66617788	66617788	+	AluYb8	288	cluster_ALU_272_PAV	cluster0_chr12_66617788_66617809_66617788_66617809_NA12878_PALMER
chr12	75537305	75537305	-	AluYg6	281	cluster_ALU_273_PAV	cluster0_chr12_75537306_75537322_75537306_75537322_NA12878_PALMER
chr12	76429263	76429263	+	AluYb8	288	cluster_ALU_274_PAV	cluster0_chr12_76429264_76429270_76429264_76429270_NA12878_PALMER
chr12	76881936	76881936	-	AluYa5	281	cluster_ALU_275_PAV	cluster0_chr12_76881937_76881947_76881937_76881947_NA12878_PALMER
chr12	83692333	83692333	-	AluYb8	287	cluster_ALU_276_PAV	cluster0_chr12_83692334_83692346_83692335_83692346_NA12878_PALMER
chr12	87477037	87477037	-	AluY	281	cluster_ALU_277_PAV	cluster4_chr12_87477037_87477054_87477038_87477054_NA12878_PALMER
chr12	87944382	87944382	+	AluYa5	281	cluster_ALU_278_PAV	cluster0_chr12_87944383_87944393_87944383_87944393_NA12878_PALMER
chr12	88185706	88185706	-	AluYa5	126	cluster_ALU_279_PAV	cluster0_chr12_88185707_88185714_88185707_88185714_NA12878_PALMER
chr12	95355495	95355504	+	AluSx3	278	NA	cluster1_chr12_95355495_95355499_95355495_95355499_NA12878_PALMER
chr12	97101566	97101566	+	AluYb8	288	cluster_ALU_280_PAV	cluster0_chr12_97101566_97101575_97101566_97101575_NA12878_PALMER
chr12	97769607	97769607	-	AluYh7	280	cluster_ALU_281_PAV	cluster0_chr12_97769608_97769625_97769608_97769625_NA12878_PALMER
chr12	98490793	98490793	-	AluYb8	288	cluster_ALU_282_PAV	cluster0_chr12_98490794_98490804_98490794_98490804_NA12878_PALMER
chr12	98492560	98492560	+	AluYb8	288	cluster_ALU_283_PAV	cluster0_chr12_98492561_98492573_98492561_98492573_NA12878_PALMER
chr12	99387860	99387860	-	AluYh3	130	cluster_ALU_284_PAV	cluster1_chr12_99387861_99387869_99387861_99387869_NA12878_PALMER
chr12	101056897	101056897	-	AluYa5	281	cluster_ALU_285_PAV	cluster0_chr12_101056888_101056901_101056888_101056901_NA12878_PALMER
chr12	102461467	102461467	+	AluYb8	288	cluster_ALU_286_PAV	cluster0_chr12_102461468_102461483_102461468_102461483_NA12878_PALMER
chr12	103621305	103621305	-	AluYb8	284	cluster_ALU_287_PAV	cluster0_chr12_103621306_103621321_103621306_103621321_NA12878_PALMER
chr12	104923206	104923206	+	AluYb9	163	cluster_ALU_288_PAV	NA
chr12	105044600	105044600	+	AluYa5	281	cluster_ALU_289_PAV	cluster1_chr12_105044585_105044601_105044585_105044601_NA12878_PALMER
chr12	109449831	109449831	+	AluYa5	85	cluster_ALU_290_PAV	NA
chr12	114784181	114784181	+	AluYa5	281	cluster_ALU_291_PAV	cluster0_chr12_114784181_114784188_114784181_114784188_NA12878_PALMER
chr12	115293272	115293272	-	AluY	280	cluster_ALU_292_PAV	cluster0_chr12_115293273_115293288_115293273_115293288_NA12878_PALMER
chr12	126405317	126405317	-	AluYa5	281	cluster_ALU_293_PAV	cluster0_chr12_126405317_126405334_126405318_126405334_NA12878_PALMER
chr12	130604740	130604740	-	AluYa5	281	cluster_ALU_294_PAV	cluster0_chr12_130604741_130604751_130604741_130604751_NA12878_PALMER
chr12	130939679	130939679	-	AluY	281	cluster_ALU_295_PAV	cluster0_chr12_130939680_130939694_130939680_130939694_NA12878_PALMER
chr12	131614474	131614474	-	AluY	281	cluster_ALU_296_PAV	cluster0_chr12_131614474_131614488_131614474_131614488_NA12878_PALMER
chr12	132868536	132868536	+	AluYc	121	cluster_ALU_297_PAV	NA
chr13	18849238	18849238	+	AluYb8	288	cluster_ALU_298_PAV	cluster0_chr13_18849239_18849252_18849239_18849252_NA12878_PALMER
chr13	19032019	19032019	-	AluYb9	284	cluster_ALU_299_PAV	cluster0_chr13_19032020_19032030_19032020_19032030_NA12878_PALMER
chr13	19832900	19832900	+	AluYa5	263	cluster_ALU_300_PAV	NA
chr13	21320625	21320625	-	AluYb8	249	cluster_ALU_301_PAV	cluster1_chr13_21320626_21320632_21320626_21320632_NA12878_PALMER
chr13	21614340	21614340	+	AluYa5	281	cluster_ALU_302_PAV	cluster0_chr13_21614341_21614356_21614341_21614356_NA12878_PALMER
chr13	24046536	24046536	-	AluYb8	287	cluster_ALU_303_PAV	cluster0_chr13_24046537_24046556_24046538_24046556_NA12878_PALMER
chr13	26242117	26242117	-	AluY	281	cluster_ALU_304_PAV	cluster0_chr13_26242118_26242128_26242118_26242128_NA12878_PALMER
chr13	28964738	28964738	-	AluYa5	281	cluster_ALU_305_PAV	cluster0_chr13_28964739_28964754_28964739_28964754_NA12878_PALMER
chr13	31317892	31317892	+	AluYa5	104	cluster_ALU_306_PAV	NA
chr13	34164818	34164818	+	AluYb8	253	cluster_ALU_307_PAV	cluster0_chr13_34164819_34164830_34164819_34164830_NA12878_PALMER
chr13	38925484	38925484	+	AluYa5	281	cluster_ALU_308_PAV	cluster0_chr13_38925485_38925501_38925485_38925501_NA12878_PALMER
chr13	41997411	41997411	+	AluYb8	288	cluster_ALU_309_PAV	cluster0_chr13_41997411_41997412_41997411_41997412_NA12878_PALMER
chr13	42365936	42365936	+	AluYb8	280	cluster_ALU_310_PAV	cluster0_chr13_42365937_42365953_42365937_42365953_NA12878_PALMER
chr13	42688563	42688563	-	AluYe5	210	cluster_ALU_311_PAV	NA
chr13	44852465	44852465	+	AluYa5	281	cluster_ALU_312_PAV	cluster0_chr13_44852466_44852479_44852466_44852479_NA12878_PALMER
chr13	46521203	46521203	+	AluYa5	281	cluster_ALU_313_PAV	cluster0_chr13_46521204_46521218_46521204_46521218_NA12878_PALMER
chr13	46557526	46557526	-	AluYa5	280	cluster_ALU_314_PAV	cluster0_chr13_46557527_46557528_46557527_46557528_NA12878_PALMER
chr13	47535499	47535499	+	AluYa5	188	cluster_ALU_315_PAV	cluster0_chr13_47535500_47535515_47535500_47535515_NA12878_PALMER
chr13	48218287	48218287	+	AluYd8	269	cluster_ALU_316_PAV	cluster0_chr13_48218288_48218300_48218288_48218300_NA12878_PALMER
chr13	49468614	49468614	-	AluYb8	288	cluster_ALU_317_PAV	cluster0_chr13_49468614_49468632_49468615_49468632_NA12878_PALMER
chr13	50337938	50337938	-	AluYb8	254	cluster_ALU_318_PAV	cluster0_chr13_50337939_50337954_50337939_50337954_NA12878_PALMER
chr13	52859641	52859641	-	AluYa5	281	cluster_ALU_319_PAV	cluster0_chr13_52859642_52859642_52859642_52859642_NA12878_PALMER
chr13	54032379	54032379	-	AluYa5	281	cluster_ALU_320_PAV	cluster0_chr13_54032380_54032395_54032380_54032395_NA12878_PALMER
chr13	55612424	55612424	-	AluY	265	cluster_ALU_321_PAV	cluster0_chr13_55612425_55612442_55612425_55612442_NA12878_PALMER
chr13	57014880	57014880	-	AluYc	79	cluster_ALU_322_PAV	cluster2_chr13_57014881_57014896_57014881_57014896_NA12878_PALMER
chr13	58046917	58046917	-	AluYb9	254	cluster_ALU_323_PAV	cluster0_chr13_58046917_58046918_58046918_58046918_NA12878_PALMER
chr13	58187286	58187286	+	AluYe5	281	cluster_ALU_324_PAV	cluster0_chr13_58187276_58187287_58187276_58187287_NA12878_PALMER
chr13	58822745	58822745	-	AluYg6	281	cluster_ALU_325_PAV	cluster0_chr13_58822746_58822752_58822746_58822752_NA12878_PALMER
chr13	60588322	60588322	-	AluYb8	288	cluster_ALU_326_PAV	cluster0_chr13_60588323_60588339_60588323_60588339_NA12878_PALMER
chr13	60793260	60793260	+	AluYa5	275	cluster_ALU_327_PAV	cluster0_chr13_60793261_60793261_60793261_60793261_NA12878_PALMER
chr13	61213267	61213267	+	AluYa5	276	cluster_ALU_328_PAV	cluster0_chr13_61213268_61213284_61213268_61213284_NA12878_PALMER
chr13	62014825	62014825	-	AluYa5	281	cluster_ALU_329_PAV	cluster0_chr13_62014826_62014835_62014826_62014835_NA12878_PALMER
chr13	62146932	62146932	+	AluYa5	281	cluster_ALU_330_PAV	cluster0_chr13_62146930_62146942_62146930_62146942_NA12878_PALMER
chr13	65440375	65440375	+	AluY	281	cluster_ALU_331_PAV	cluster0_chr13_65440375_65440376_65440375_65440376_NA12878_PALMER
chr13	67329322	67329322	-	AluYe5	196	cluster_ALU_332_PAV	cluster2_chr13_67329323_67329340_67329324_67329340_NA12878_PALMER
chr13	69096619	69096619	-	AluYa8	108	cluster_ALU_333_PAV	cluster1_chr13_69096620_69096633_69096620_69096633_NA12878_PALMER
chr13	69482817	69482829	-	AluYi6	281	NA	cluster0_chr13_69482818_69482829_69482818_69482829_NA12878_PALMER
chr13	70568261	70568261	-	AluYb8	139	cluster_ALU_334_PAV	cluster1_chr13_70568262_70568268_70568265_70568268_NA12878_PALMER
chr13	72277291	72277291	-	AluYe5	281	cluster_ALU_335_PAV	cluster0_chr13_72277290_72277307_72277291_72277307_NA12878_PALMER
chr13	76961647	76961647	+	AluYa5	249	cluster_ALU_336_PAV	cluster0_chr13_76961648_76961655_76961648_76961655_NA12878_PALMER
chr13	78010528	78010528	-	AluYa5	280	cluster_ALU_337_PAV	cluster0_chr13_78010528_78010537_78010529_78010537_NA12878_PALMER
chr13	78077536	78077536	+	AluYa5	281	cluster_ALU_338_PAV	cluster0_chr13_78077537_78077547_78077537_78077547_NA12878_PALMER
chr13	78697450	78697450	+	AluYa5	281	cluster_ALU_339_PAV	cluster0_chr13_78697450_78697467_78697450_78697467_NA12878_PALMER
chr13	81236047	81236047	+	AluYb8	288	cluster_ALU_340_PAV	cluster0_chr13_81236048_81236057_81236048_81236057_NA12878_PALMER
chr13	83173333	83173333	+	AluYb8	288	cluster_ALU_341_PAV	cluster0_chr13_83173334_83173339_83173334_83173339_NA12878_PALMER
chr13	84899425	84899425	+	AluYc	180	cluster_ALU_342_PAV	cluster0_chr13_84899426_84899431_84899426_84899431_NA12878_PALMER
chr13	85246201	85246201	+	AluYb8	288	cluster_ALU_343_PAV	cluster0_chr13_85246198_85246218_85246198_85246218_NA12878_PALMER
chr13	85592309	85592309	-	AluYa5	138	cluster_ALU_344_PAV	NA
chr13	86740692	86740692	-	AluYa5	250	cluster_ALU_345_PAV	cluster0_chr13_86740681_86740709_86740681_86740709_NA12878_PALMER
chr13	87043984	87043984	+	AluYe5	206	cluster_ALU_346_PAV	cluster1_chr13_87043985_87044003_87043985_87044003_NA12878_PALMER
chr13	89386417	89386417	-	AluY	281	cluster_ALU_347_PAV	cluster0_chr13_89386418_89386433_89386418_89386433_NA12878_PALMER
chr13	89898306	89898306	+	AluYe5	272	cluster_ALU_348_PAV	cluster0_chr13_89898306_89898322_89898306_89898322_NA12878_PALMER
chr13	90251007	90251007	-	AluYa5	281	cluster_ALU_349_PAV	cluster0_chr13_90251008_90251020_90251008_90251020_NA12878_PALMER
chr13	90295388	90295388	-	AluYb8	288	cluster_ALU_350_PAV	cluster0_chr13_90295389_90295394_90295389_90295394_NA12878_PALMER
chr13	91509404	91509404	-	AluYb8	288	cluster_ALU_351_PAV	cluster0_chr13_91509405_91509421_91509405_91509421_NA12878_PALMER
chr13	91609017	91609017	+	AluYg6	281	cluster_ALU_352_PAV	cluster0_chr13_91609018_91609033_91609018_91609033_NA12878_PALMER
chr13	91861712	91861712	+	AluYa5	254	cluster_ALU_353_PAV	cluster0_chr13_91861709_91861727_91861709_91861727_NA12878_PALMER
chr13	92172973	92172973	+	AluYa5	277	cluster_ALU_354_PAV	cluster0_chr13_92172972_92172986_92172972_92172986_NA12878_PALMER
chr13	93176153	93176153	-	AluYa5	270	cluster_ALU_355_PAV	cluster0_chr13_93176154_93176169_93176154_93176169_NA12878_PALMER
chr13	93453550	93453550	-	AluY	265	cluster_ALU_356_PAV	cluster0_chr13_93453551_93453567_93453551_93453567_NA12878_PALMER
chr13	94597249	94597249	-	AluYa8	112	cluster_ALU_357_PAV	NA
chr13	98082640	98082640	-	AluYa5	281	cluster_ALU_358_PAV	cluster0_chr13_98082641_98082661_98082641_98082661_NA12878_PALMER
chr13	99112740	99112740	-	AluYa5	281	cluster_ALU_359_PAV	cluster0_chr13_99112730_99112752_99112730_99112752_NA12878_PALMER
chr13	99430357	99430357	-	AluY	281	cluster_ALU_360_PAV	cluster0_chr13_99430358_99430373_99430358_99430373_NA12878_PALMER
chr13	100883707	100883707	-	AluYe5	281	cluster_ALU_361_PAV	cluster0_chr13_100883708_100883719_100883708_100883719_NA12878_PALMER
chr13	103905731	103905731	-	AluYb9	288	cluster_ALU_362_PAV	cluster0_chr13_103905724_103905742_103905724_103905742_NA12878_PALMER
chr13	105062569	105062569	-	AluYb8	251	cluster_ALU_363_PAV	cluster0_chr13_105062570_105062589_105062571_105062589_NA12878_PALMER
chr13	108016664	108016664	+	AluYa5	281	cluster_ALU_364_PAV	cluster0_chr13_108016665_108016682_108016665_108016682_NA12878_PALMER
chr13	110959393	110959393	+	AluYh3	205	cluster_ALU_365_PAV	cluster0_chr13_110959394_110959405_110959394_110959405_NA12878_PALMER
chr13	113961472	113961472	-	AluYa5	281	cluster_ALU_366_PAV	cluster0_chr13_113961473_113961497_113961473_113961497_NA12878_PALMER
chr14	19426183	19426195	+	AluY	281	NA	cluster0_chr14_19426183_19426205_19426183_19426205_NA12878_PALMER
chr14	20016136	20016136	-	AluYb8	287	cluster_ALU_367_PAV	cluster0_chr14_20016132_20016148_20016132_20016148_NA12878_PALMER
chr14	21573515	21573515	+	AluYb8	282	cluster_ALU_368_PAV	cluster0_chr14_21573511_21573516_21573511_21573516_NA12878_PALMER
chr14	24212555	24212555	-	AluSx3	102	cluster_ALU_369_PAV	NA
chr14	27472777	27472777	-	AluYa5	270	cluster_ALU_370_PAV	cluster0_chr14_27472778_27472790_27472778_27472790_NA12878_PALMER
chr14	30975090	30975090	+	AluYa5	281	cluster_ALU_371_PAV	cluster0_chr14_30975091_30975094_30975091_30975094_NA12878_PALMER
chr14	32200011	32200011	+	AluYb9	219	cluster_ALU_372_PAV	cluster2_chr14_32200012_32200020_32200012_32200020_NA12878_PALMER
chr14	34024132	34024132	-	AluYa5	281	cluster_ALU_373_PAV	cluster0_chr14_34024133_34024149_34024133_34024149_NA12878_PALMER
chr14	34928169	34928169	+	AluYa5	248	cluster_ALU_374_PAV	cluster0_chr14_34928170_34928179_34928170_34928179_NA12878_PALMER
chr14	37890417	37890417	+	AluYi6	281	cluster_ALU_375_PAV	cluster0_chr14_37890417_37890438_37890417_37890438_NA12878_PALMER
chr14	39843743	39843743	-	AluYa5	281	cluster_ALU_376_PAV	cluster0_chr14_39843743_39843763_39843743_39843763_NA12878_PALMER
chr14	39848191	39848193	+	AluSc	185	NA	cluster1_chr14_39848193_39848194_39848193_39848194_NA12878_PALMER
chr14	40110467	40110467	+	AluYa5	281	cluster_ALU_377_PAV	NA
chr14	40123224	40123224	-	AluYe5	102	cluster_ALU_378_PAV	NA
chr14	40413682	40413682	-	AluYa5	281	cluster_ALU_379_PAV	cluster0_chr14_40413683_40413690_40413683_40413690_NA12878_PALMER
chr14	44053099	44053099	-	AluYa5	281	cluster_ALU_380_PAV	cluster0_chr14_44053099_44053111_44053099_44053111_NA12878_PALMER
chr14	47366885	47366885	-	AluYb8	288	cluster_ALU_381_PAV	cluster0_chr14_47366886_47366900_47366886_47366900_NA12878_PALMER
chr14	50965361	50965361	-	AluYb8	287	cluster_ALU_382_PAV	cluster0_chr14_50965362_50965377_50965363_50965377_NA12878_PALMER
chr14	52177035	52177035	-	AluYb9	276	cluster_ALU_383_PAV	cluster0_chr14_52177036_52177049_52177038_52177049_NA12878_PALMER
chr14	53311387	53311387	+	AluYa5	281	cluster_ALU_384_PAV	cluster0_chr14_53311388_53311410_53311388_53311410_NA12878_PALMER
chr14	55329134	55329134	-	AluY	281	cluster_ALU_385_PAV	cluster0_chr14_55329135_55329154_55329135_55329154_NA12878_PALMER
chr14	57041272	57041272	+	AluYa5	281	cluster_ALU_386_PAV	cluster0_chr14_57041273_57041282_57041273_57041282_NA12878_PALMER
chr14	59987437	59987437	-	AluYb8	287	cluster_ALU_387_PAV	cluster0_chr14_59987438_59987454_59987438_59987454_NA12878_PALMER
chr14	60065670	60065670	+	AluY	281	cluster_ALU_388_PAV	cluster0_chr14_60065671_60065688_60065671_60065688_NA12878_PALMER
chr14	60108768	60108768	-	AluYa5	281	cluster_ALU_389_PAV	cluster0_chr14_60108769_60108782_60108769_60108782_NA12878_PALMER
chr14	62759565	62759565	-	AluY	281	cluster_ALU_390_PAV	cluster0_chr14_62759566_62759576_62759566_62759576_NA12878_PALMER
chr14	64548317	64548317	-	AluYb8	288	cluster_ALU_391_PAV	cluster0_chr14_64548318_64548326_64548318_64548326_NA12878_PALMER
chr14	69745970	69745970	+	AluYa5	281	cluster_ALU_392_PAV	cluster0_chr14_69745969_69745982_69745969_69745982_NA12878_PALMER
chr14	71013550	71013550	-	AluYb8	287	cluster_ALU_393_PAV	cluster0_chr14_71013551_71013568_71013551_71013568_NA12878_PALMER
chr14	73546924	73546924	+	AluYe5	164	cluster_ALU_394_PAV	NA
chr14	73719828	73719828	-	AluYa5	281	cluster_ALU_395_PAV	cluster0_chr14_73719829_73719844_73719829_73719844_NA12878_PALMER
chr14	74475441	74475441	-	AluY	281	cluster_ALU_396_PAV	cluster0_chr14_74475442_74475456_74475442_74475456_NA12878_PALMER
chr14	75032863	75032863	-	AluYa5	281	cluster_ALU_397_PAV	cluster0_chr14_75032864_75032879_75032864_75032879_NA12878_PALMER
chr14	76649885	76649885	-	AluYb9	286	cluster_ALU_398_PAV	cluster0_chr14_76649886_76649900_76649886_76649900_NA12878_PALMER
chr14	77797007	77797007	-	AluYb8	288	cluster_ALU_399_PAV	cluster0_chr14_77797008_77797025_77797008_77797025_NA12878_PALMER
chr14	78516350	78516350	+	AluYb8	288	cluster_ALU_400_PAV	cluster0_chr14_78516349_78516366_78516349_78516366_NA12878_PALMER
chr14	84166377	84166377	+	AluY	281	cluster_ALU_401_PAV	cluster0_chr14_84166377_84166397_84166377_84166397_NA12878_PALMER
chr14	86164344	86164344	+	AluY	275	cluster_ALU_402_PAV	cluster0_chr14_86164343_86164359_86164343_86164359_NA12878_PALMER
chr14	90718835	90718835	+	AluYb9	288	cluster_ALU_403_PAV	cluster0_chr14_90718836_90718851_90718836_90718851_NA12878_PALMER
chr14	91649661	91649661	+	AluY	281	cluster_ALU_404_PAV	cluster0_chr14_91649662_91649670_91649662_91649670_NA12878_PALMER
chr14	91658709	91658709	+	AluYa5	281	cluster_ALU_405_PAV	cluster0_chr14_91658710_91658729_91658710_91658729_NA12878_PALMER
chr14	93364579	93364579	+	AluY	281	cluster_ALU_406_PAV	cluster0_chr14_93364580_93364594_93364580_93364594_NA12878_PALMER
chr14	96685498	96685498	-	AluY	241	cluster_ALU_407_PAV	cluster0_chr14_96685499_96685513_96685499_96685513_NA12878_PALMER
chr14	98028039	98028039	-	AluYb8	286	cluster_ALU_408_PAV	cluster0_chr14_98028040_98028055_98028042_98028055_NA12878_PALMER
chr14	102562102	102562102	-	AluY	280	cluster_ALU_409_PAV	cluster0_chr14_102562103_102562121_102562103_102562121_NA12878_PALMER
chr14	105110323	105110334	-	AluY	281	NA	cluster0_chr14_105110323_105110334_105110323_105110334_NA12878_PALMER
chr15	20670113	20670129	+	AluYe5	280	NA	cluster0_chr15_20670117_20670134_20670117_20670134_NA12878_PALMER
chr15	23103993	23103993	-	AluYb8	288	cluster_ALU_410_PAV	cluster0_chr15_23103994_23104004_23103994_23104004_NA12878_PALMER
chr15	24346081	24346081	-	AluY	281	cluster_ALU_411_PAV	cluster0_chr15_24346082_24346089_24346082_24346089_NA12878_PALMER
chr15	25490506	25490506	+	AluY	277	cluster_ALU_412_PAV	cluster0_chr15_25490507_25490523_25490507_25490523_NA12878_PALMER
chr15	25896085	25896085	-	AluYa5	281	cluster_ALU_413_PAV	cluster0_chr15_25896081_25896101_25896081_25896101_NA12878_PALMER
chr15	27520634	27520634	-	AluYb8	287	cluster_ALU_414_PAV	cluster0_chr15_27520635_27520649_27520635_27520649_NA12878_PALMER
chr15	27929813	27929813	-	AluYc	81	cluster_ALU_415_PAV	NA
chr15	28418987	28418992	-	AluY	281	NA	cluster0_chr15_28418987_28418993_28418987_28418993_NA12878_PALMER
chr15	28771143	28771157	+	AluY	281	NA	cluster0_chr15_28771145_28771158_28771145_28771158_NA12878_PALMER
chr15	35060266	35060266	+	AluYa5	156	cluster_ALU_416_PAV	NA
chr15	38477227	38477227	-	AluYb9	288	cluster_ALU_417_PAV	cluster0_chr15_38477228_38477230_38477228_38477230_NA12878_PALMER
chr15	39399389	39399389	+	AluY	237	cluster_ALU_418_PAV	cluster0_chr15_39399390_39399405_39399390_39399405_NA12878_PALMER
chr15	43663787	43663796	-	AluY	281	NA	cluster0_chr15_43663789_43663798_43663789_43663798_NA12878_PALMER
chr15	43664321	43664332	-	AluSg	280	NA	cluster1_chr15_43664321_43664335_43664321_43664335_NA12878_PALMER
chr15	43691968	43691971	+	AluY	279	NA	cluster0_chr15_43691971_43691971_43691971_43691971_NA12878_PALMER
chr15	44531317	44531317	-	AluYa5	281	cluster_ALU_419_PAV	cluster0_chr15_44531318_44531335_44531318_44531335_NA12878_PALMER
chr15	45277714	45277714	-	AluYa5	281	cluster_ALU_420_PAV	cluster0_chr15_45277715_45277726_45277715_45277726_NA12878_PALMER
chr15	45833790	45833790	+	AluYa8	280	cluster_ALU_421_PAV	cluster0_chr15_45833791_45833809_45833791_45833809_NA12878_PALMER
chr15	56541722	56541722	+	AluYi6	254	cluster_ALU_422_PAV	cluster0_chr15_56541723_56541738_56541723_56541738_NA12878_PALMER
chr15	60365044	60365044	-	AluYa5	280	cluster_ALU_423_PAV	cluster0_chr15_60365043_60365057_60365046_60365057_NA12878_PALMER
chr15	60924333	60924333	+	AluY	289	cluster_ALU_424_PAV	cluster0_chr15_60924334_60924346_60924334_60924346_NA12878_PALMER
chr15	61317773	61317773	-	AluSx1	204	cluster_ALU_425_PAV	NA
chr15	62994883	62994883	+	AluYa5	276	cluster_ALU_426_PAV	cluster0_chr15_62994874_62994884_62994874_62994884_NA12878_PALMER
chr15	66221605	66221605	-	AluYb9	288	cluster_ALU_427_PAV	cluster0_chr15_66221600_66221617_66221606_66221617_NA12878_PALMER
chr15	67002509	67002509	-	AluYa5	281	cluster_ALU_428_PAV	cluster0_chr15_67002510_67002521_67002510_67002521_NA12878_PALMER
chr15	70116283	70116283	+	AluYa5	281	cluster_ALU_429_PAV	cluster0_chr15_70116283_70116311_70116283_70116311_NA12878_PALMER
chr15	70454960	70454960	+	AluYb8	288	cluster_ALU_430_PAV	cluster0_chr15_70454961_70454977_70454961_70454977_NA12878_PALMER
chr15	72347196	72347196	-	AluYa5	280	cluster_ALU_431_PAV	cluster0_chr15_72347196_72347209_72347197_72347209_NA12878_PALMER
chr15	73690969	73690969	-	AluYa5	281	cluster_ALU_432_PAV	cluster0_chr15_73690970_73690979_73690970_73690979_NA12878_PALMER
chr15	76800144	76800144	-	AluYd8	245	cluster_ALU_433_PAV	cluster0_chr15_76800145_76800161_76800146_76800161_NA12878_PALMER
chr15	78132272	78132272	-	AluSx3	129	cluster_ALU_434_PAV	NA
chr15	79503530	79503530	-	AluYa5	274	cluster_ALU_435_PAV	cluster0_chr15_79503531_79503542_79503531_79503542_NA12878_PALMER
chr15	81100244	81100244	-	AluYa5	281	cluster_ALU_436_PAV	cluster0_chr15_81100244_81100255_81100244_81100255_NA12878_PALMER
chr15	81743315	81743315	-	AluYa5	281	cluster_ALU_437_PAV	cluster0_chr15_81743316_81743329_81743316_81743329_NA12878_PALMER
chr15	84007557	84007557	+	AluYa5	245	cluster_ALU_438_PAV	cluster0_chr15_84007558_84007573_84007558_84007573_NA12878_PALMER
chr15	84854229	84854229	-	AluYa5	281	cluster_ALU_439_PAV	cluster0_chr15_84854230_84854242_84854230_84854242_NA12878_PALMER
chr15	85272089	85272089	+	AluYf1	277	cluster_ALU_440_PAV	cluster0_chr15_85272089_85272101_85272089_85272101_NA12878_PALMER
chr15	89564204	89564204	-	AluYa5	138	cluster_ALU_441_PAV	cluster3_chr15_89564203_89564215_89564203_89564215_NA12878_PALMER
chr15	92829521	92829521	+	AluYb8	288	cluster_ALU_442_PAV	cluster0_chr15_92829522_92829532_92829522_92829532_NA12878_PALMER
chr15	93292548	93292548	+	AluYa5	281	cluster_ALU_443_PAV	cluster0_chr15_93292543_93292549_93292543_93292549_NA12878_PALMER
chr15	94621780	94621797	+	AluY	281	NA	cluster0_chr15_94621778_94621801_94621778_94621801_NA12878_PALMER
chr15	97042698	97042698	-	AluYb8	276	cluster_ALU_444_PAV	cluster0_chr15_97042698_97042716_97042700_97042716_NA12878_PALMER
chr15	97226988	97226988	+	AluYa5	281	cluster_ALU_445_PAV	cluster0_chr15_97226989_97227005_97226989_97227005_NA12878_PALMER
chr15	99803111	99803111	+	AluYa5	281	cluster_ALU_446_PAV	cluster0_chr15_99803112_99803119_99803112_99803119_NA12878_PALMER
chr15	100270771	100270771	-	AluYf1	271	cluster_ALU_447_PAV	cluster0_chr15_100270772_100270785_100270772_100270785_NA12878_PALMER
chr15	100272595	100272595	+	AluYa5	271	cluster_ALU_448_PAV	cluster1_chr15_100272596_100272613_100272596_100272613_NA12878_PALMER
chr15	100358774	100358774	+	AluYa5	241	cluster_ALU_449_PAV	cluster0_chr15_100358772_100358775_100358772_100358775_NA12878_PALMER
chr15	101574720	101574720	-	AluYb8	288	cluster_ALU_450_PAV	cluster0_chr15_101574721_101574739_101574721_101574739_NA12878_PALMER
chr16	239140	239142	+	AluY	281	NA	cluster1_chr16_239138_239147_239138_239147_NA12878_PALMER
chr16	239170	239185	+	AluY	281	NA	cluster30_chr16_239165_239176_239165_239176_NA12878_PALMER
chr16	3039307	3039307	+	AluYa5	281	cluster_ALU_451_PAV	cluster0_chr16_3039306_3039322_3039306_3039322_NA12878_PALMER
chr16	5295025	5295025	-	AluYa5	281	cluster_ALU_452_PAV	cluster0_chr16_5295011_5295026_5295011_5295026_NA12878_PALMER
chr16	7491380	7491380	+	AluYd8	269	cluster_ALU_453_PAV	cluster0_chr16_7491381_7491394_7491381_7491394_NA12878_PALMER
chr16	10992535	10992535	+	AluYa5	281	cluster_ALU_454_PAV	cluster0_chr16_10992535_10992560_10992535_10992560_NA12878_PALMER
chr16	12689395	12689395	+	AluYb9	116	cluster_ALU_455_PAV	NA
chr16	18939354	18939354	+	AluYa5	281	cluster_ALU_456_PAV	cluster0_chr16_18939355_18939371_18939355_18939371_NA12878_PALMER
chr16	18948765	18948765	+	AluYb8	288	cluster_ALU_457_PAV	cluster0_chr16_18948764_18948776_18948764_18948776_NA12878_PALMER
chr16	19506179	19506179	+	AluYa5	281	cluster_ALU_458_PAV	cluster0_chr16_19506178_19506194_19506178_19506194_NA12878_PALMER
chr16	23853966	23853966	-	AluYa5	280	cluster_ALU_459_PAV	cluster0_chr16_23853967_23853980_23853968_23853980_NA12878_PALMER
chr16	24316244	24316244	-	AluYa5	280	cluster_ALU_460_PAV	cluster0_chr16_24316245_24316260_24316246_24316260_NA12878_PALMER
chr16	30294026	30294026	+	AluYb8	288	cluster_ALU_461_PAV	NA
chr16	33665228	33665243	+	AluYd8	281	NA	cluster0_chr16_33665228_33665243_33665228_33665243_NA12878_PALMER
chr16	46675092	46675092	-	AluYb8	251	cluster_ALU_462_PAV	NA
chr16	53149742	53149742	+	AluYk12	280	cluster_ALU_463_PAV	cluster0_chr16_53149743_53149758_53149743_53149758_NA12878_PALMER
chr16	53841057	53841057	+	AluYb8	279	cluster_ALU_464_PAV	cluster0_chr16_53841058_53841070_53841058_53841070_NA12878_PALMER
chr16	56041180	56041180	+	AluYg6	281	cluster_ALU_465_PAV	cluster0_chr16_56041181_56041189_56041181_56041189_NA12878_PALMER
chr16	57291416	57291416	-	AluYa5	149	cluster_ALU_466_PAV	NA
chr16	60007243	60007243	-	AluYa5	281	cluster_ALU_467_PAV	cluster0_chr16_60007244_60007259_60007244_60007259_NA12878_PALMER
chr16	69157891	69157891	-	AluYa5	279	cluster_ALU_468_PAV	cluster0_chr16_69157889_69157905_69157889_69157905_NA12878_PALMER
chr16	69361931	69361931	-	AluYa5	281	cluster_ALU_469_PAV	cluster0_chr16_69361932_69361946_69361932_69361946_NA12878_PALMER
chr16	71097447	71097462	+	AluYa5	281	NA	cluster0_chr16_71097448_71097462_71097448_71097462_NA12878_PALMER
chr16	78238901	78238901	-	AluYa5	277	cluster_ALU_470_PAV	cluster0_chr16_78238902_78238916_78238906_78238916_NA12878_PALMER
chr16	78658929	78658929	+	AluYb9	288	cluster_ALU_471_PAV	cluster0_chr16_78658930_78658940_78658930_78658940_NA12878_PALMER
chr16	80183527	80183527	+	AluYa5	281	cluster_ALU_472_PAV	cluster0_chr16_80183528_80183542_80183528_80183542_NA12878_PALMER
chr16	80663084	80663084	+	AluYa5	281	cluster_ALU_473_PAV	cluster0_chr16_80663085_80663086_80663085_80663086_NA12878_PALMER
chr16	80963378	80963378	+	AluY	281	cluster_ALU_474_PAV	cluster0_chr16_80963378_80963383_80963378_80963383_NA12878_PALMER
chr16	81244407	81244407	+	AluYa5	281	cluster_ALU_475_PAV	cluster0_chr16_81244408_81244417_81244408_81244417_NA12878_PALMER
chr16	82131073	82131073	+	AluY	260	cluster_ALU_476_PAV	NA
chr16	82878503	82878503	+	AluYa5	281	cluster_ALU_477_PAV	cluster0_chr16_82878504_82878511_82878504_82878511_NA12878_PALMER
chr16	83632755	83632755	+	AluYb8	288	cluster_ALU_478_PAV	cluster0_chr16_83632753_83632768_83632753_83632768_NA12878_PALMER
chr16	85075086	85075086	-	AluY	281	cluster_ALU_479_PAV	cluster0_chr16_85075087_85075103_85075087_85075103_NA12878_PALMER
chr16	87158055	87158055	-	AluYa5	281	cluster_ALU_480_PAV	cluster0_chr16_87158041_87158067_87158041_87158067_NA12878_PALMER
chr17	4384056	4384081	-	AluSg	281	NA	cluster0_chr17_4384055_4384081_4384055_4384081_NA12878_PALMER
chr17	5058441	5058441	-	AluY	281	cluster_ALU_481_PAV	cluster0_chr17_5058433_5058457_5058433_5058457_NA12878_PALMER
chr17	5069186	5069186	-	AluSx	240	cluster_ALU_482_PAV	cluster1_chr17_5069185_5069197_5069185_5069197_NA12878_PALMER
chr17	13896325	13896325	+	AluYa5	281	cluster_ALU_483_PAV	cluster0_chr17_13896326_13896326_13896326_13896326_NA12878_PALMER
chr17	14624322	14624322	+	AluYa5	281	cluster_ALU_484_PAV	cluster0_chr17_14624316_14624323_14624316_14624323_NA12878_PALMER
chr17	20558212	20558212	-	AluYb8	108	cluster_ALU_485_PAV	NA
chr17	22141604	22141617	+	AluYa5	124	NA	cluster1_chr17_22141605_22141618_22141605_22141618_NA12878_PALMER
chr17	26880248	26880254	+	Alu	56	NA	cluster0_chr17_26880243_26880255_26880243_26880255_NA12878_PALMER
chr17	27268029	27268029	-	AluYa5	281	cluster_ALU_486_PAV	cluster0_chr17_27268030_27268040_27268030_27268040_NA12878_PALMER
chr17	27842370	27842370	+	AluYb8	288	cluster_ALU_487_PAV	cluster0_chr17_27842370_27842386_27842370_27842386_NA12878_PALMER
chr17	32566830	32566830	-	AluYg6	281	cluster_ALU_488_PAV	cluster0_chr17_32566830_32566845_32566830_32566845_NA12878_PALMER
chr17	34302244	34302244	-	AluYa5	281	cluster_ALU_489_PAV	cluster0_chr17_34302245_34302256_34302245_34302256_NA12878_PALMER
chr17	39735372	39735372	-	AluYa5	281	cluster_ALU_490_PAV	cluster0_chr17_39735372_39735386_39735372_39735386_NA12878_PALMER
chr17	48427627	48427627	+	AluYa5	281	cluster_ALU_491_PAV	cluster0_chr17_48427628_48427641_48427628_48427641_NA12878_PALMER
chr17	50921061	50921061	+	AluYb8	287	cluster_ALU_492_PAV	cluster0_chr17_50921062_50921070_50921062_50921070_NA12878_PALMER
chr17	52321129	52321129	-	AluYa5	280	cluster_ALU_493_PAV	cluster0_chr17_52321130_52321143_52321130_52321143_NA12878_PALMER
chr17	52953843	52953843	-	AluYa5	281	cluster_ALU_494_PAV	cluster0_chr17_52953844_52953848_52953844_52953848_NA12878_PALMER
chr17	53350495	53350495	+	AluYb9	49	cluster_ALU_495_PAV	NA
chr17	53879757	53879757	+	AluYa5	281	cluster_ALU_496_PAV	cluster0_chr17_53879758_53879767_53879758_53879767_NA12878_PALMER
chr17	56870208	56870208	+	AluYh7	263	cluster_ALU_497_PAV	cluster0_chr17_56870209_56870218_56870209_56870218_NA12878_PALMER
chr17	57703059	57703059	-	AluYa5	281	cluster_ALU_498_PAV	cluster0_chr17_57703060_57703068_57703060_57703083_NA12878_PALMER
chr17	62996974	62996974	-	AluYc	133	cluster_ALU_499_PAV	cluster1_chr17_62996966_62996975_62996966_62996975_NA12878_PALMER
chr17	63488529	63488529	-	AluYa5	264	cluster_ALU_500_PAV	cluster0_chr17_63488530_63488544_63488531_63488544_NA12878_PALMER
chr17	76050728	76050728	-	AluYa5	275	cluster_ALU_501_PAV	cluster0_chr17_76050729_76050743_76050729_76050743_NA12878_PALMER
chr17	77939909	77939909	+	AluYa5	281	cluster_ALU_502_PAV	cluster0_chr17_77939909_77939916_77939909_77939916_NA12878_PALMER
chr17	78056854	78056854	-	AluYc	83	cluster_ALU_503_PAV	NA
chr17	82631589	82631589	-	AluYa5	281	cluster_ALU_504_PAV	cluster0_chr17_82631590_82631597_82631590_82631597_NA12878_PALMER
chr18	853481	853481	+	AluYa5	281	cluster_ALU_505_PAV	cluster0_chr18_853478_853483_853478_853483_NA12878_PALMER
chr18	1235776	1235776	+	AluY	281	cluster_ALU_506_PAV	cluster0_chr18_1235777_1235790_1235777_1235790_NA12878_PALMER
chr18	1830652	1830652	-	AluYe5	280	cluster_ALU_507_PAV	cluster0_chr18_1830653_1830666_1830653_1830666_NA12878_PALMER
chr18	4355867	4355867	-	AluYb8	266	cluster_ALU_508_PAV	cluster1_chr18_4355867_4355881_4355868_4355881_NA12878_PALMER
chr18	8927341	8927341	+	AluYa5	281	cluster_ALU_509_PAV	cluster0_chr18_8927340_8927358_8927340_8927358_NA12878_PALMER
chr18	10911127	10911127	+	AluY	280	cluster_ALU_510_PAV	cluster0_chr18_10911126_10911131_10911126_10911131_NA12878_PALMER
chr18	12396628	12396628	+	AluYb8	241	cluster_ALU_511_PAV	cluster0_chr18_12396618_12396639_12396618_12396639_NA12878_PALMER
chr18	22125189	22125189	-	AluYa5	281	cluster_ALU_512_PAV	cluster0_chr18_22125190_22125209_22125190_22125209_NA12878_PALMER
chr18	26214256	26214256	+	AluYa8	112	cluster_ALU_513_PAV	NA
chr18	28291854	28291854	+	AluYa5	275	cluster_ALU_514_PAV	cluster0_chr18_28291850_28291866_28291850_28291866_NA12878_PALMER
chr18	29576390	29576390	-	AluYb8	288	cluster_ALU_515_PAV	cluster0_chr18_29576389_29576405_29576391_29576405_NA12878_PALMER
chr18	29602122	29602122	+	AluYa5	281	cluster_ALU_516_PAV	cluster0_chr18_29602123_29602150_29602123_29602150_NA12878_PALMER
chr18	29951895	29951895	+	AluYa5	281	cluster_ALU_517_PAV	cluster0_chr18_29951896_29951911_29951896_29951911_NA12878_PALMER
chr18	30220882	30220882	-	AluYb8	288	cluster_ALU_518_PAV	cluster0_chr18_30220882_30220897_30220883_30220897_NA12878_PALMER
chr18	31423639	31423639	+	AluYc	158	cluster_ALU_519_PAV	cluster0_chr18_31423640_31423653_31423640_31423653_NA12878_PALMER
chr18	33953227	33953227	-	AluY	245	cluster_ALU_520_PAV	NA
chr18	38932568	38932568	+	AluYa5	281	cluster_ALU_521_PAV	cluster0_chr18_38932569_38932583_38932569_38932583_NA12878_PALMER
chr18	40768190	40768190	+	AluY	281	cluster_ALU_522_PAV	cluster0_chr18_40768187_40768217_40768187_40768217_NA12878_PALMER
chr18	41106609	41106609	-	AluYb8	288	cluster_ALU_523_PAV	cluster0_chr18_41106609_41106617_41106609_41106617_NA12878_PALMER
chr18	48997463	48997463	+	AluYb8	75	cluster_ALU_524_PAV	NA
chr18	49621034	49621041	-	AluSz	271	NA	cluster2_chr18_49621035_49621035_49621037_49621043_NA12878_PALMER
chr18	52405375	52405375	-	AluYa5	281	cluster_ALU_525_PAV	cluster0_chr18_52405376_52405394_52405376_52405394_NA12878_PALMER
chr18	53460169	53460169	-	AluYb8	288	cluster_ALU_526_PAV	cluster0_chr18_53460169_53460183_53460170_53460183_NA12878_PALMER
chr18	56689828	56689828	+	AluYb8	288	cluster_ALU_527_PAV	cluster0_chr18_56689829_56689837_56689829_56689837_NA12878_PALMER
chr18	57038949	57038949	+	AluYb8	288	cluster_ALU_528_PAV	cluster0_chr18_57038950_57038959_57038950_57038959_NA12878_PALMER
chr18	59705526	59705526	-	AluYa5	278	cluster_ALU_529_PAV	cluster0_chr18_59705527_59705540_59705527_59705540_NA12878_PALMER
chr18	62046486	62046486	-	AluYa5	281	cluster_ALU_530_PAV	cluster0_chr18_62046487_62046498_62046487_62046498_NA12878_PALMER
chr18	63018866	63018866	+	AluYa5	281	cluster_ALU_531_PAV	cluster0_chr18_63018867_63018881_63018867_63018881_NA12878_PALMER
chr18	64506546	64506546	-	AluYh7	273	cluster_ALU_532_PAV	cluster0_chr18_64506534_64506547_64506534_64506548_NA12878_PALMER
chr18	65820033	65820033	+	AluY	281	cluster_ALU_533_PAV	cluster0_chr18_65820033_65820050_65820033_65820050_NA12878_PALMER
chr18	68731924	68731924	+	AluY	281	cluster_ALU_534_PAV	cluster0_chr18_68731923_68731939_68731923_68731939_NA12878_PALMER
chr18	68905256	68905256	-	AluYb8	288	cluster_ALU_535_PAV	cluster0_chr18_68905257_68905273_68905257_68905273_NA12878_PALMER
chr18	70771037	70771037	-	AluYa5	257	cluster_ALU_536_PAV	cluster0_chr18_70771035_70771053_70771039_70771053_NA12878_PALMER
chr18	76241969	76241969	-	AluYi6_4d	281	cluster_ALU_537_PAV	cluster0_chr18_76241970_76241978_76241970_76241978_NA12878_PALMER
chr18	76926803	76926809	+	AluYk3	281	NA	cluster1_chr18_76926796_76926806_76926796_76926806_NA12878_PALMER
chr18	78086473	78086473	+	AluYb8	288	cluster_ALU_538_PAV	cluster0_chr18_78086474_78086477_78086474_78086477_NA12878_PALMER
chr19	2183926	2183926	-	AluYe5	281	cluster_ALU_539_PAV	cluster0_chr19_2183927_2183940_2183927_2183940_NA12878_PALMER
chr19	2383642	2383642	-	AluY	281	cluster_ALU_540_PAV	cluster0_chr19_2383643_2383653_2383643_2383653_NA12878_PALMER
chr19	3081484	3081484	-	AluYb8	259	cluster_ALU_541_PAV	NA
chr19	6923839	6923839	-	AluYb8	288	cluster_ALU_542_PAV	cluster0_chr19_6923840_6923855_6923840_6923855_NA12878_PALMER
chr19	7739125	7739125	-	AluYb8	288	cluster_ALU_543_PAV	cluster1_chr19_7739126_7739139_7739126_7739139_NA12878_PALMER
chr19	8172108	8172108	-	AluYa5	281	cluster_ALU_544_PAV	cluster0_chr19_8172108_8172123_8172108_8172123_NA12878_PALMER
chr19	14934351	14934351	-	AluYa5	275	cluster_ALU_545_PAV	cluster5_chr19_14934352_14934363_14934352_14934363_NA12878_PALMER
chr19	15817125	15817125	+	AluYa5	281	cluster_ALU_546_PAV	cluster0_chr19_15817125_15817141_15817125_15817141_NA12878_PALMER
chr19	15965985	15965985	+	AluYd8	269	cluster_ALU_547_PAV	cluster0_chr19_15965986_15965997_15965986_15965997_NA12878_PALMER
chr19	20563166	20563166	-	AluYj4	280	cluster_ALU_548_PAV	cluster0_chr19_20563166_20563183_20563167_20563183_NA12878_PALMER
chr19	20801896	20801896	+	AluY	247	cluster_ALU_549_PAV	cluster0_chr19_20801896_20801910_20801896_20801910_NA12878_PALMER
chr19	22634027	22634027	-	AluYe5	280	cluster_ALU_550_PAV	cluster0_chr19_22634025_22634044_22634029_22634044_NA12878_PALMER
chr19	22636884	22636911	-	AluSp	257	NA	cluster1_chr19_22636882_22636906_22636882_22636906_NA12878_PALMER
chr19	23734250	23734250	-	AluYb8	287	cluster_ALU_551_PAV	cluster0_chr19_23734251_23734263_23734251_23734263_NA12878_PALMER
chr19	23768605	23768605	+	AluYa5	281	cluster_ALU_552_PAV	cluster0_chr19_23768605_23768618_23768605_23768618_NA12878_PALMER
chr19	27345666	27345670	+	AluYb8	281	NA	cluster0_chr19_27345667_27345670_27345667_27345670_NA12878_PALMER
chr19	29957291	29957291	-	AluYa5	280	cluster_ALU_553_PAV	cluster0_chr19_29957291_29957306_29957293_29957306_NA12878_PALMER
chr19	31199764	31199764	+	AluYb8	288	cluster_ALU_554_PAV	cluster0_chr19_31199765_31199776_31199765_31199776_NA12878_PALMER
chr19	34582638	34582638	+	AluY	281	cluster_ALU_555_PAV	cluster0_chr19_34582639_34582645_34582639_34582645_NA12878_PALMER
chr19	36195535	36195540	-	AluSx	281	NA	cluster4_chr19_36195535_36195545_36195535_36195545_NA12878_PALMER
chr19	36480622	36480622	+	AluYb8	278	cluster_ALU_556_PAV	cluster0_chr19_36480620_36480636_36480620_36480636_NA12878_PALMER
chr19	37540541	37540541	-	AluYa5	281	cluster_ALU_557_PAV	cluster0_chr19_37540542_37540558_37540542_37540558_NA12878_PALMER
chr19	39905478	39905478	+	AluSg	264	cluster_ALU_558_PAV	NA
chr19	45010313	45010313	+	AluY	281	cluster_ALU_559_PAV	cluster0_chr19_45010314_45010332_45010314_45010332_NA12878_PALMER
chr19	45672002	45672002	-	AluY	270	cluster_ALU_560_PAV	cluster0_chr19_45671996_45672008_45672002_45672008_NA12878_PALMER
chr19	47305966	47305966	-	AluYb8	157	cluster_ALU_561_PAV	NA
chr19	47808620	47808620	-	AluYd8	269	cluster_ALU_562_PAV	cluster0_chr19_47808621_47808635_47808621_47808635_NA12878_PALMER
chr19	53295867	53295867	-	AluYa5	272	cluster_ALU_563_PAV	cluster0_chr19_53295868_53295893_53295868_53295896_NA12878_PALMER
chr19	53533105	53533105	-	AluYb8	288	cluster_ALU_564_PAV	cluster0_chr19_53533106_53533116_53533106_53533116_NA12878_PALMER
chr19	56354283	56354283	-	AluYc	142	cluster_ALU_565_PAV	cluster4_chr19_56354284_56354297_56354300_56354301_NA12878_PALMER
chr19	56512196	56512196	+	AluYa5	281	cluster_ALU_566_PAV	cluster0_chr19_56512197_56512210_56512197_56512210_NA12878_PALMER
chr19	56914147	56914147	+	AluY	281	cluster_ALU_567_PAV	cluster0_chr19_56914147_56914160_56914147_56914160_NA12878_PALMER
chr19	57593199	57593199	-	AluYa5	122	cluster_ALU_568_PAV	NA
chr2	1467942	1467942	-	AluYb8	286	cluster_ALU_569_PAV	cluster0_chr2_1467942_1467960_1467942_1467960_NA12878_PALMER
chr2	2536162	2536162	-	AluYe5	279	cluster_ALU_570_PAV	cluster0_chr2_2536160_2536176_2536161_2536176_NA12878_PALMER
chr2	3417959	3417961	+	AluSx1	281	NA	cluster1_chr2_3417959_3417960_3417959_3417960_NA12878_PALMER
chr2	9748660	9748660	-	AluYb8	287	cluster_ALU_571_PAV	cluster0_chr2_9748661_9748675_9748662_9748675_NA12878_PALMER
chr2	11213565	11213565	+	AluYa5	281	cluster_ALU_572_PAV	cluster0_chr2_11213566_11213585_11213566_11213585_NA12878_PALMER
chr2	11286234	11286234	-	AluYa5	281	cluster_ALU_573_PAV	cluster0_chr2_11286235_11286250_11286235_11286250_NA12878_PALMER
chr2	12936446	12936446	+	AluYa5	249	cluster_ALU_574_PAV	NA
chr2	15023629	15023629	+	AluYb9	288	cluster_ALU_575_PAV	cluster0_chr2_15023630_15023642_15023630_15023642_NA12878_PALMER
chr2	15379415	15379415	+	AluY	281	cluster_ALU_576_PAV	cluster0_chr2_15379416_15379441_15379416_15379441_NA12878_PALMER
chr2	21158293	21158293	+	AluYb8	288	cluster_ALU_577_PAV	cluster0_chr2_21158294_21158303_21158294_21158303_NA12878_PALMER
chr2	21573938	21573938	+	AluYd8	269	cluster_ALU_578_PAV	cluster0_chr2_21573939_21573956_21573939_21573956_NA12878_PALMER
chr2	26251066	26251066	-	AluYb8	287	cluster_ALU_579_PAV	cluster0_chr2_26251067_26251074_26251067_26251074_NA12878_PALMER
chr2	26400800	26400800	-	AluYb8	288	cluster_ALU_580_PAV	cluster0_chr2_26400801_26400816_26400801_26400816_NA12878_PALMER
chr2	27831211	27831211	-	AluYa5	281	cluster_ALU_581_PAV	cluster0_chr2_27831212_27831218_27831212_27831218_NA12878_PALMER
chr2	29583551	29583551	-	AluY	281	cluster_ALU_582_PAV	cluster0_chr2_29583552_29583562_29583552_29583562_NA12878_PALMER
chr2	31304589	31304589	+	AluYb8	213	cluster_ALU_583_PAV	cluster0_chr2_31304590_31304601_31304590_31304601_NA12878_PALMER
chr2	31336814	31336814	+	AluYa5	281	cluster_ALU_584_PAV	cluster0_chr2_31336815_31336831_31336815_31336831_NA12878_PALMER
chr2	31727127	31727127	+	AluYa5	281	cluster_ALU_585_PAV	cluster0_chr2_31727115_31727141_31727115_31727141_NA12878_PALMER
chr2	34030311	34030311	-	AluYa5	279	cluster_ALU_586_PAV	cluster0_chr2_34030312_34030326_34030312_34030326_NA12878_PALMER
chr2	36777088	36777088	+	AluYa5	265	cluster_ALU_587_PAV	cluster0_chr2_36777089_36777089_36777089_36777089_NA12878_PALMER
chr2	39088183	39088183	-	AluYa5	279	cluster_ALU_588_PAV	cluster0_chr2_39088184_39088203_39088184_39088203_NA12878_PALMER
chr2	40386533	40386533	+	AluYb8	288	cluster_ALU_589_PAV	cluster0_chr2_40386534_40386541_40386534_40386541_NA12878_PALMER
chr2	42796927	42796927	-	AluYc	281	cluster_ALU_590_PAV	cluster0_chr2_42796928_42796937_42796928_42796937_NA12878_PALMER
chr2	44598696	44598696	+	AluYa5	281	cluster_ALU_591_PAV	cluster0_chr2_44598697_44598712_44598697_44598712_NA12878_PALMER
chr2	44602003	44602003	-	AluJb	281	NA	cluster4_chr2_44602003_44602003_44602003_44602003_NA12878_PALMER
chr2	46701811	46701811	-	AluYa5	268	cluster_ALU_592_PAV	cluster0_chr2_46701812_46701815_46701812_46701815_NA12878_PALMER
chr2	47092141	47092141	-	AluY	268	cluster_ALU_593_PAV	cluster0_chr2_47092142_47092151_47092142_47092151_NA12878_PALMER
chr2	49506342	49506342	-	AluYb8	288	cluster_ALU_594_PAV	cluster0_chr2_49506343_49506356_49506343_49506356_NA12878_PALMER
chr2	49553269	49553269	+	AluYb8	288	cluster_ALU_595_PAV	cluster0_chr2_49553270_49553284_49553270_49553284_NA12878_PALMER
chr2	50375491	50375491	-	AluYb8	288	cluster_ALU_596_PAV	cluster0_chr2_50375492_50375507_50375492_50375507_NA12878_PALMER
chr2	51242086	51242086	+	AluYb8	251	cluster_ALU_597_PAV	cluster0_chr2_51242087_51242098_51242087_51242098_NA12878_PALMER
chr2	54097906	54097906	-	AluYa5	281	cluster_ALU_598_PAV	cluster0_chr2_54097906_54097929_54097907_54097929_NA12878_PALMER
chr2	57020813	57020813	-	AluYb8	288	cluster_ALU_599_PAV	cluster0_chr2_57020814_57020824_57020814_57020824_NA12878_PALMER
chr2	63552087	63552087	-	AluYb8	288	cluster_ALU_600_PAV	cluster0_chr2_63552088_63552103_63552088_63552103_NA12878_PALMER
chr2	64872902	64872902	-	AluYb8	288	cluster_ALU_601_PAV	cluster0_chr2_64872902_64872927_64872902_64872927_NA12878_PALMER
chr2	64936633	64936633	-	AluYe5	281	cluster_ALU_602_PAV	cluster0_chr2_64936634_64936650_64936634_64936650_NA12878_PALMER
chr2	65106651	65106651	+	AluYc	281	cluster_ALU_603_PAV	cluster0_chr2_65106648_65106670_65106648_65106670_NA12878_PALMER
chr2	66431845	66431845	+	AluYe5	281	cluster_ALU_604_PAV	cluster0_chr2_66431846_66431859_66431846_66431859_NA12878_PALMER
chr2	71479164	71479164	+	AluYh3	133	cluster_ALU_605_PAV	cluster2_chr2_71479157_71479173_71479157_71479173_NA12878_PALMER
chr2	73898352	73898352	-	AluYa5	281	cluster_ALU_606_PAV	cluster0_chr2_73898352_73898355_73898352_73898355_NA12878_PALMER
chr2	74776088	74776088	+	AluYa5	277	cluster_ALU_607_PAV	cluster0_chr2_74776089_74776100_74776089_74776100_NA12878_PALMER
chr2	75160764	75160764	+	AluY	281	cluster_ALU_608_PAV	cluster0_chr2_75160765_75160778_75160765_75160778_NA12878_PALMER
chr2	77654754	77654754	+	AluYa5	281	cluster_ALU_609_PAV	cluster0_chr2_77654753_77654759_77654753_77654759_NA12878_PALMER
chr2	78738284	78738284	+	AluYa5	281	cluster_ALU_610_PAV	cluster0_chr2_78738285_78738301_78738285_78738301_NA12878_PALMER
chr2	80541885	80541885	-	AluYa5	250	cluster_ALU_611_PAV	cluster0_chr2_80541886_80541900_80541886_80541900_NA12878_PALMER
chr2	84501617	84501617	+	AluYg6	281	cluster_ALU_612_PAV	cluster0_chr2_84501618_84501633_84501618_84501633_NA12878_PALMER
chr2	87920938	87920952	+	AluYb8	281	NA	cluster0_chr2_87920937_87920940_87920937_87920940_NA12878_PALMER
chr2	89619803	89619818	+	AluYb8	281	NA	cluster0_chr2_89619803_89619818_89619803_89619818_NA12878_PALMER
chr2	91556981	91556991	+	AluYa5	281	NA	cluster0_chr2_91556982_91556991_91556982_91556991_NA12878_PALMER
chr2	99820748	99820748	-	AluYa5	281	cluster_ALU_613_PAV	cluster0_chr2_99820749_99820766_99820749_99820766_NA12878_PALMER
chr2	105969154	105969154	+	AluYa5	280	cluster_ALU_614_PAV	cluster0_chr2_105969154_105969166_105969154_105969166_NA12878_PALMER
chr2	110924785	110924785	-	AluYa5	256	cluster_ALU_615_PAV	cluster0_chr2_110924786_110924798_110924786_110924798_NA12878_PALMER
chr2	111283809	111283822	-	AluYa5	281	NA	cluster0_chr2_111283810_111283827_111283810_111283827_NA12878_PALMER
chr2	111689845	111689845	-	AluYi6	281	cluster_ALU_616_PAV	cluster0_chr2_111689846_111689854_111689846_111689854_NA12878_PALMER
chr2	111958965	111958965	-	AluYe5	281	cluster_ALU_617_PAV	cluster0_chr2_111958966_111958978_111958966_111958978_NA12878_PALMER
chr2	113348855	113348868	+	AluYa5	281	NA	cluster0_chr2_113348856_113348869_113348856_113348869_NA12878_PALMER
chr2	113464501	113464517	+	AluYa5	281	NA	cluster0_chr2_113464501_113464521_113464501_113464521_NA12878_PALMER
chr2	118398139	118398139	+	AluYb8	288	cluster_ALU_618_PAV	cluster0_chr2_118398140_118398150_118398140_118398150_NA12878_PALMER
chr2	121327671	121327671	-	AluYa5	281	cluster_ALU_619_PAV	cluster0_chr2_121327672_121327686_121327672_121327686_NA12878_PALMER
chr2	122573069	122573069	+	AluYa5	281	cluster_ALU_620_PAV	cluster0_chr2_122573064_122573084_122573064_122573084_NA12878_PALMER
chr2	125613139	125613139	-	AluYa5	281	cluster_ALU_621_PAV	cluster0_chr2_125613140_125613157_125613140_125613157_NA12878_PALMER
chr2	125884054	125884054	+	AluYb8	288	cluster_ALU_622_PAV	cluster0_chr2_125884055_125884058_125884055_125884058_NA12878_PALMER
chr2	127881318	127881318	-	AluY	275	cluster_ALU_623_PAV	cluster0_chr2_127881319_127881329_127881319_127881329_NA12878_PALMER
chr2	131765910	131765925	+	AluY	219	NA	cluster0_chr2_131765909_131765925_131765909_131765925_NA12878_PALMER
chr2	137502222	137502222	-	AluY	281	cluster_ALU_624_PAV	cluster0_chr2_137502222_137502227_137502223_137502227_NA12878_PALMER
chr2	140776486	140776486	-	AluYb8	288	cluster_ALU_625_PAV	cluster0_chr2_140776487_140776488_140776487_140776488_NA12878_PALMER
chr2	141356580	141356580	-	AluYa5	281	cluster_ALU_626_PAV	cluster0_chr2_141356581_141356596_141356581_141356596_NA12878_PALMER
chr2	144589185	144589185	+	AluYb8	288	cluster_ALU_627_PAV	cluster0_chr2_144589186_144589200_144589186_144589200_NA12878_PALMER
chr2	147719437	147719437	+	AluYa5	281	cluster_ALU_628_PAV	cluster0_chr2_147719438_147719438_147719438_147719438_NA12878_PALMER
chr2	147892494	147892494	-	AluYb9	268	cluster_ALU_629_PAV	cluster0_chr2_147892495_147892504_147892495_147892504_NA12878_PALMER
chr2	152391751	152391751	+	AluYg6	281	cluster_ALU_630_PAV	cluster0_chr2_152391752_152391767_152391752_152391767_NA12878_PALMER
chr2	153304156	153304156	-	AluYa5	281	cluster_ALU_631_PAV	cluster0_chr2_153304157_153304172_153304157_153304172_NA12878_PALMER
chr2	157423466	157423466	+	AluY	281	cluster_ALU_632_PAV	cluster0_chr2_157423467_157423480_157423467_157423480_NA12878_PALMER
chr2	157653843	157653843	+	AluYb8	288	cluster_ALU_633_PAV	cluster0_chr2_157653844_157653861_157653844_157653861_NA12878_PALMER
chr2	159251111	159251111	+	AluYa5	116	cluster_ALU_634_PAV	NA
chr2	159302487	159302487	+	AluYa5	281	cluster_ALU_635_PAV	cluster0_chr2_159302488_159302500_159302488_159302500_NA12878_PALMER
chr2	161095805	161095812	+	AluSx3	275	NA	cluster0_chr2_161095806_161095824_161095806_161095824_NA12878_PALMER
chr2	162822107	162822107	-	AluYa5	281	cluster_ALU_636_PAV	cluster0_chr2_162822108_162822121_162822108_162822121_NA12878_PALMER
chr2	168287805	168287805	+	AluYa5	247	cluster_ALU_637_PAV	NA
chr2	169179812	169179812	+	AluY	281	cluster_ALU_638_PAV	cluster0_chr2_169179811_169179825_169179811_169179825_NA12878_PALMER
chr2	172451994	172451994	-	AluYa5	280	cluster_ALU_639_PAV	cluster0_chr2_172451994_172452010_172451995_172452010_NA12878_PALMER
chr2	172657429	172657429	-	AluYa8	109	cluster_ALU_640_PAV	NA
chr2	174871204	174871204	+	AluYa5	281	cluster_ALU_641_PAV	cluster0_chr2_174871204_174871218_174871204_174871218_NA12878_PALMER
chr2	175863556	175863565	+	AluYa5	281	NA	cluster0_chr2_175863558_175863561_175863558_175863561_NA12878_PALMER
chr2	176451811	176451811	-	AluYb8	272	cluster_ALU_642_PAV	cluster0_chr2_176451812_176451829_176451812_176451829_NA12878_PALMER
chr2	177453985	177453985	-	AluYb8	286	cluster_ALU_643_PAV	cluster0_chr2_177453986_177454010_177453986_177454010_NA12878_PALMER
chr2	177486726	177486726	-	AluYb8	288	cluster_ALU_644_PAV	cluster0_chr2_177486727_177486739_177486727_177486739_NA12878_PALMER
chr2	184896829	184896829	-	AluYa5	281	cluster_ALU_645_PAV	cluster0_chr2_184896830_184896843_184896830_184896843_NA12878_PALMER
chr2	186344255	186344255	+	AluY	281	cluster_ALU_646_PAV	cluster0_chr2_186344256_186344269_186344256_186344269_NA12878_PALMER
chr2	188298290	188298290	+	AluYb8	273	cluster_ALU_647_PAV	NA
chr2	188989139	188989139	+	AluY	289	cluster_ALU_648_PAV	cluster0_chr2_188989139_188989144_188989139_188989144_NA12878_PALMER
chr2	189094695	189094695	+	AluYa5	281	cluster_ALU_649_PAV	cluster0_chr2_189094696_189094709_189094696_189094709_NA12878_PALMER
chr2	191975313	191975313	+	AluYb8	288	cluster_ALU_650_PAV	cluster0_chr2_191975314_191975314_191975314_191975314_NA12878_PALMER
chr2	197898724	197898724	-	AluY	257	cluster_ALU_651_PAV	cluster0_chr2_197898725_197898738_197898725_197898738_NA12878_PALMER
chr2	201766722	201766722	+	AluYa5	273	cluster_ALU_652_PAV	cluster0_chr2_201766715_201766738_201766715_201766738_NA12878_PALMER
chr2	207112164	207112164	-	AluYb8	288	cluster_ALU_653_PAV	cluster0_chr2_207112165_207112176_207112165_207112176_NA12878_PALMER
chr2	207607677	207607677	-	AluY	281	cluster_ALU_654_PAV	cluster0_chr2_207607678_207607691_207607678_207607691_NA12878_PALMER
chr2	209396015	209396015	+	AluYk11	281	cluster_ALU_655_PAV	cluster0_chr2_209396016_209396021_209396016_209396021_NA12878_PALMER
chr2	211843607	211843626	+	AluYa5	281	NA	cluster0_chr2_211843607_211843629_211843607_211843629_NA12878_PALMER
chr2	212060587	212060587	+	AluYa5	281	cluster_ALU_656_PAV	cluster0_chr2_212060586_212060596_212060586_212060596_NA12878_PALMER
chr2	214336907	214336907	+	AluYb8	287	cluster_ALU_657_PAV	cluster0_chr2_214336908_214336918_214336908_214336918_NA12878_PALMER
chr2	215683695	215683695	+	AluYb8	288	cluster_ALU_658_PAV	cluster0_chr2_215683696_215683713_215683696_215683713_NA12878_PALMER
chr2	217316034	217316034	+	AluYb8	272	cluster_ALU_659_PAV	cluster0_chr2_217316035_217316035_217316035_217316035_NA12878_PALMER
chr2	218333960	218333960	+	AluYb8	288	cluster_ALU_660_PAV	cluster0_chr2_218333961_218333961_218333961_218333961_NA12878_PALMER
chr2	218711870	218711870	-	AluYa5	281	cluster_ALU_661_PAV	cluster0_chr2_218711871_218711884_218711871_218711884_NA12878_PALMER
chr2	220071658	220071658	-	AluYa8	69	cluster_ALU_662_PAV	cluster1_chr2_220071659_220071671_220071661_220071671_NA12878_PALMER
chr2	220073192	220073192	+	AluYa5	281	cluster_ALU_663_PAV	cluster0_chr2_220073193_220073208_220073193_220073208_NA12878_PALMER
chr2	223018150	223018150	+	AluYd8	269	cluster_ALU_664_PAV	cluster0_chr2_223018151_223018164_223018151_223018164_NA12878_PALMER
chr2	224909792	224909792	-	AluYa8	52	cluster_ALU_665_PAV	NA
chr2	225888960	225888960	-	AluYb8	288	cluster_ALU_666_PAV	cluster0_chr2_225888961_225888966_225888961_225888966_NA12878_PALMER
chr2	226661421	226661421	-	AluYb8	200	cluster_ALU_667_PAV	cluster2_chr2_226661421_226661434_226661421_226661434_NA12878_PALMER
chr2	231415088	231415088	+	AluYb8	272	cluster_ALU_668_PAV	NA
chr2	231558288	231558288	+	AluY	288	cluster_ALU_669_PAV	cluster0_chr2_231558289_231558307_231558289_231558307_NA12878_PALMER
chr2	231578973	231578973	-	AluSp	271	cluster_ALU_670_PAV	NA
chr2	232981166	232981166	+	AluYa5	281	cluster_ALU_671_PAV	cluster0_chr2_232981167_232981176_232981167_232981176_NA12878_PALMER
chr2	234638091	234638091	-	AluYb8	108	cluster_ALU_672_PAV	NA
chr2	236849235	236849235	-	AluYa8	93	cluster_ALU_673_PAV	NA
chr2	237655105	237655105	+	L1MB3	270	cluster_ALU_674_PAV	NA
chr20	2009720	2009720	+	AluYa5	281	cluster_ALU_675_PAV	cluster0_chr20_2009719_2009731_2009719_2009731_NA12878_PALMER
chr20	5040477	5040477	+	AluYb8	288	cluster_ALU_676_PAV	cluster0_chr20_5040477_5040478_5040477_5040478_NA12878_PALMER
chr20	8462822	8462822	-	AluYa5	281	cluster_ALU_677_PAV	cluster0_chr20_8462823_8462832_8462823_8462832_NA12878_PALMER
chr20	8689956	8689956	-	AluYd8	269	cluster_ALU_678_PAV	cluster0_chr20_8689957_8689971_8689957_8689971_NA12878_PALMER
chr20	8835844	8835856	+	AluYa5	281	NA	cluster0_chr20_8835844_8835858_8835844_8835858_NA12878_PALMER
chr20	9660319	9660319	+	AluYa5	246	cluster_ALU_679_PAV	cluster0_chr20_9660320_9660331_9660320_9660331_NA12878_PALMER
chr20	13723498	13723498	-	AluY	260	cluster_ALU_680_PAV	cluster0_chr20_13723499_13723515_13723499_13723515_NA12878_PALMER
chr20	15107013	15107013	-	AluYb8	288	cluster_ALU_681_PAV	cluster0_chr20_15107014_15107024_15107014_15107024_NA12878_PALMER
chr20	16850146	16850146	+	AluYa5	281	cluster_ALU_682_PAV	cluster0_chr20_16850147_16850148_16850147_16850148_NA12878_PALMER
chr20	16894384	16894384	+	AluYa5	281	cluster_ALU_683_PAV	cluster0_chr20_16894385_16894399_16894385_16894399_NA12878_PALMER
chr20	20115292	20115292	+	AluYa5	281	cluster_ALU_684_PAV	cluster0_chr20_20115293_20115303_20115293_20115303_NA12878_PALMER
chr20	26210321	26210321	+	AluY	289	cluster_ALU_685_PAV	cluster0_chr20_26210322_26210323_26210322_26210323_NA12878_PALMER
chr20	29255345	29255361	-	AluYa5	281	NA	cluster7_chr20_29255344_29255346_29255344_29255346_NA12878_PALMER
chr20	29258307	29258341	-	AluYa5	281	NA	cluster6_chr20_29258304_29258309_29258304_29258322_NA12878_PALMER
chr20	29261400	29261585	-	ALR/Alpha	281	NA	cluster8_chr20_29261400_29261556_29261402_29261561_NA12878_PALMER
chr20	29264348	29264459	-	AluYa5	281	NA	cluster2_chr20_29264311_29264447_29264389_29264447_NA12878_PALMER
chr20	29267898	29267989	-	AluYa5	281	NA	cluster29_chr20_29267982_29267988_29267982_29267988_NA12878_PALMER
chr20	29504190	29504195	-	AluYe5	281	NA	cluster0_chr20_29504194_29504194_29504194_29504194_NA12878_PALMER
chr20	29885827	29885844	+	AluYa8	281	NA	cluster1_chr20_29885831_29885845_29885831_29885845_NA12878_PALMER
chr20	30215833	30215840	+	AluY	281	NA	cluster0_chr20_30215833_30215839_30215833_30215839_NA12878_PALMER
chr20	39582020	39582036	+	AluYb8	281	NA	cluster0_chr20_39582014_39582039_39582014_39582039_NA12878_PALMER
chr20	48589636	48589636	-	AluYe5	279	cluster_ALU_686_PAV	cluster0_chr20_48589637_48589653_48589637_48589653_NA12878_PALMER
chr20	48685901	48685901	+	AluYb8	159	cluster_ALU_687_PAV	NA
chr20	50685662	50685662	+	AluY	281	cluster_ALU_688_PAV	cluster0_chr20_50685663_50685678_50685663_50685678_NA12878_PALMER
chr20	54108683	54108683	-	AluYa5	281	cluster_ALU_689_PAV	cluster0_chr20_54108684_54108699_54108684_54108699_NA12878_PALMER
chr20	55145301	55145301	+	AluYa5	281	cluster_ALU_690_PAV	cluster0_chr20_55145302_55145308_55145302_55145308_NA12878_PALMER
chr20	63873048	63873048	+	AluYb8	288	cluster_ALU_691_PAV	cluster0_chr20_63873049_63873062_63873049_63873062_NA12878_PALMER
chr21	5312285	5312299	+	AluYa5	281	NA	cluster0_chr21_5312286_5312296_5312286_5312296_NA12878_PALMER
chr21	7261820	7261833	+	Alu	58	NA	cluster2_chr21_7261822_7261833_7261822_7261833_NA12878_PALMER
chr21	7969064	7969080	-	AluYa5	281	NA	cluster0_chr21_7969065_7969079_7969065_7969079_NA12878_PALMER
chr21	13042669	13042679	+	AluY	281	NA	cluster0_chr21_13042670_13042673_13042670_13042673_NA12878_PALMER
chr21	15089463	15089463	+	AluYa5	243	cluster_ALU_692_PAV	cluster0_chr21_15089458_15089470_15089458_15089470_NA12878_PALMER
chr21	21870750	21870750	-	AluYb8	288	cluster_ALU_693_PAV	cluster0_chr21_21870750_21870762_21870751_21870762_NA12878_PALMER
chr21	22207238	22207238	+	AluYa5	247	cluster_ALU_694_PAV	cluster0_chr21_22207238_22207252_22207238_22207252_NA12878_PALMER
chr21	22445021	22445021	+	AluYb8	288	cluster_ALU_695_PAV	cluster0_chr21_22445021_22445031_22445021_22445031_NA12878_PALMER
chr21	23603172	23603172	-	AluYa5	276	cluster_ALU_696_PAV	cluster0_chr21_23603171_23603181_23603173_23603181_NA12878_PALMER
chr21	24981910	24981910	-	AluY	281	cluster_ALU_697_PAV	cluster0_chr21_24981911_24981911_24981911_24981911_NA12878_PALMER
chr21	25125107	25125107	+	AluY	281	cluster_ALU_698_PAV	cluster0_chr21_25125108_25125120_25125108_25125120_NA12878_PALMER
chr21	34011407	34011407	-	AluYa5	281	cluster_ALU_699_PAV	cluster0_chr21_34011408_34011424_34011408_34011424_NA12878_PALMER
chr21	35865630	35865630	-	AluYa5	281	cluster_ALU_700_PAV	cluster0_chr21_35865630_35865647_35865630_35865647_NA12878_PALMER
chr21	37632244	37632244	+	AluYb8	288	cluster_ALU_701_PAV	NA
chr21	37685523	37685523	+	AluYa5	261	cluster_ALU_702_PAV	cluster0_chr21_37685518_37685543_37685518_37685543_NA12878_PALMER
chr21	42965783	42965783	+	AluYb8	287	cluster_ALU_703_PAV	cluster0_chr21_42965774_42965799_42965774_42965799_NA12878_PALMER
chr21	45622446	45622446	+	AluY	281	cluster_ALU_704_PAV	cluster0_chr21_45622447_45622458_45622447_45622458_NA12878_PALMER
chr22	15698177	15698193	-	AluY	281	NA	cluster0_chr22_15698177_15698191_15698177_15698191_NA12878_PALMER
chr22	17224400	17224400	-	AluYb8	288	cluster_ALU_705_PAV	cluster0_chr22_17224401_17224417_17224401_17224417_NA12878_PALMER
chr22	19373922	19373922	-	AluYa5	95	cluster_ALU_706_PAV	NA
chr22	20075574	20075596	-	AluYk3	281	NA	cluster0_chr22_20075602_20075615_20075602_20075615_NA12878_PALMER
chr22	22179735	22179735	+	AluYa5	281	cluster_ALU_707_PAV	cluster0_chr22_22179736_22179737_22179736_22179737_NA12878_PALMER
chr22	23530481	23530481	+	AluYb8	288	cluster_ALU_708_PAV	cluster0_chr22_23530482_23530492_23530482_23530492_NA12878_PALMER
chr22	23996978	23997000	-	AluY	280	NA	cluster0_chr22_23996977_23996980_23996979_23997032_NA12878_PALMER
chr22	23997390	23997429	-	AluSq2	276	NA	cluster2_chr22_23997390_23997391_23997390_23997429_NA12878_PALMER
chr22	25071582	25071582	+	AluYa5	57	cluster_ALU_709_PAV	NA
chr22	28380049	28380049	+	AluYa5	281	cluster_ALU_710_PAV	cluster0_chr22_28380049_28380064_28380049_28380064_NA12878_PALMER
chr22	31601975	31601975	-	AluYb9	187	cluster_ALU_711_PAV	NA
chr22	33132512	33132512	+	AluYg6	281	cluster_ALU_712_PAV	cluster0_chr22_33132513_33132528_33132513_33132528_NA12878_PALMER
chr22	34034609	34034609	-	AluYb8	287	cluster_ALU_713_PAV	cluster0_chr22_34034610_34034621_34034611_34034621_NA12878_PALMER
chr22	36315826	36315826	+	AluYb8	288	cluster_ALU_714_PAV	cluster0_chr22_36315826_36315838_36315826_36315838_NA12878_PALMER
chr22	40007324	40007339	-	AluYb8	281	NA	cluster0_chr22_40007328_40007335_40007328_40007335_NA12878_PALMER
chr22	41050059	41050067	-	AluSg7	281	NA	cluster48_chr22_41050058_41050060_41050058_41050060_NA12878_PALMER
chr22	41300507	41300512	-	AluJo	281	NA	cluster0_chr22_41300507_41300512_41300507_41300512_NA12878_PALMER
chr22	41314924	41314924	+	AluY	276	cluster_ALU_715_PAV	cluster0_chr22_41314925_41314932_41314925_41314932_NA12878_PALMER
chr22	42818816	42818816	-	AluYa5	281	cluster_ALU_716_PAV	cluster0_chr22_42818817_42818817_42818817_42818817_NA12878_PALMER
chr22	46227138	46227138	-	AluYb9	267	cluster_ALU_717_PAV	NA
chr22	49879746	49879746	-	AluYb8	221	cluster_ALU_718_PAV	cluster0_chr22_49879746_49879762_49879801_49879801_NA12878_PALMER
chr3	2920305	2920305	+	AluY	281	cluster_ALU_719_PAV	cluster0_chr3_2920306_2920322_2920306_2920322_NA12878_PALMER
chr3	4163466	4163466	+	AluYa5	281	cluster_ALU_720_PAV	cluster0_chr3_4163467_4163478_4163467_4163478_NA12878_PALMER
chr3	6483710	6483710	-	AluYa5	237	cluster_ALU_721_PAV	cluster0_chr3_6483711_6483725_6483711_6483725_NA12878_PALMER
chr3	6638272	6638272	-	AluYb8	288	cluster_ALU_722_PAV	cluster0_chr3_6638273_6638278_6638273_6638278_NA12878_PALMER
chr3	7088683	7088683	-	AluYb8	287	cluster_ALU_723_PAV	cluster1_chr3_7088684_7088698_7088684_7088698_NA12878_PALMER
chr3	7091701	7091701	+	AluYb8	288	cluster_ALU_724_PAV	cluster0_chr3_7091700_7091715_7091700_7091715_NA12878_PALMER
chr3	7572873	7572873	+	AluYk2	272	cluster_ALU_725_PAV	cluster0_chr3_7572860_7572874_7572860_7572874_NA12878_PALMER
chr3	10241292	10241292	+	AluSz	112	cluster_ALU_726_PAV	NA
chr3	12095549	12095555	+	AluY	280	NA	cluster0_chr3_12095559_12095574_12095559_12095574_NA12878_PALMER
chr3	12776953	12776965	-	AluYb8	281	NA	cluster0_chr3_12776954_12776969_12776954_12776969_NA12878_PALMER
chr3	14041655	14041655	-	AluYa5	280	cluster_ALU_727_PAV	cluster0_chr3_14041656_14041673_14041657_14041673_NA12878_PALMER
chr3	18954413	18954413	-	AluYa5	281	cluster_ALU_728_PAV	cluster0_chr3_18954414_18954425_18954414_18954425_NA12878_PALMER
chr3	18993946	18993946	+	AluYb9	288	cluster_ALU_729_PAV	cluster0_chr3_18993947_18993962_18993947_18993962_NA12878_PALMER
chr3	25236956	25236956	-	AluYa5	281	cluster_ALU_730_PAV	cluster0_chr3_25236957_25236963_25236957_25236963_NA12878_PALMER
chr3	28665553	28665553	+	AluYa5	225	cluster_ALU_731_PAV	cluster0_chr3_28665552_28665560_28665552_28665560_NA12878_PALMER
chr3	28798672	28798672	+	AluYc3	281	cluster_ALU_732_PAV	cluster0_chr3_28798671_28798688_28798671_28798688_NA12878_PALMER
chr3	31839890	31839890	+	AluYb8	288	cluster_ALU_733_PAV	cluster0_chr3_31839891_31839907_31839891_31839907_NA12878_PALMER
chr3	37562940	37562940	+	AluYa5	281	cluster_ALU_734_PAV	cluster0_chr3_37562941_37562950_37562941_37562950_NA12878_PALMER
chr3	38358206	38358206	+	AluYb8	260	cluster_ALU_735_PAV	cluster1_chr3_38358206_38358216_38358206_38358216_NA12878_PALMER
chr3	42856915	42856915	-	AluYb8	288	cluster_ALU_736_PAV	cluster0_chr3_42856916_42856929_42856916_42856929_NA12878_PALMER
chr3	44298800	44298800	+	AluYa5	281	cluster_ALU_737_PAV	cluster0_chr3_44298800_44298812_44298800_44298815_NA12878_PALMER
chr3	45501160	45501160	-	AluYa5	281	cluster_ALU_738_PAV	cluster0_chr3_45501161_45501173_45501161_45501173_NA12878_PALMER
chr3	45651000	45651000	-	AluY	281	cluster_ALU_739_PAV	cluster0_chr3_45651001_45651008_45651001_45651008_NA12878_PALMER
chr3	47741369	47741369	+	AluY	281	cluster_ALU_740_PAV	NA
chr3	47784475	47784485	+	AluSx1	281	NA	cluster1_chr3_47784473_47784491_47784473_47784491_NA12878_PALMER
chr3	48708597	48708597	-	AluYb8	288	cluster_ALU_741_PAV	cluster0_chr3_48708597_48708612_48708597_48708612_NA12878_PALMER
chr3	50025592	50025592	-	AluYa5	247	cluster_ALU_742_PAV	NA
chr3	50841728	50841728	-	AluYb8	288	cluster_ALU_743_PAV	cluster0_chr3_50841729_50841744_50841729_50841744_NA12878_PALMER
chr3	57578465	57578465	-	AluYa5	280	cluster_ALU_744_PAV	cluster0_chr3_57578466_57578474_57578466_57578474_NA12878_PALMER
chr3	59908835	59908835	-	AluYb8	81	cluster_ALU_745_PAV	NA
chr3	65172430	65172430	-	AluYb8	288	cluster_ALU_746_PAV	cluster0_chr3_65172431_65172437_65172431_65172437_NA12878_PALMER
chr3	67520038	67520038	+	AluYc	149	cluster_ALU_747_PAV	NA
chr3	74206254	74206254	+	AluY	281	cluster_ALU_748_PAV	cluster0_chr3_74206255_74206255_74206255_74206255_NA12878_PALMER
chr3	87471318	87471318	+	AluYa5	236	cluster_ALU_749_PAV	cluster0_chr3_87471319_87471334_87471319_87471334_NA12878_PALMER
chr3	88428992	88428992	+	AluYa5	244	cluster_ALU_750_PAV	cluster0_chr3_88428993_88428998_88428993_88428998_NA12878_PALMER
chr3	89257673	89257673	+	AluYa5	281	cluster_ALU_751_PAV	cluster0_chr3_89257664_89257689_89257664_89257689_NA12878_PALMER
chr3	96155664	96155664	+	AluYa5	281	cluster_ALU_752_PAV	cluster0_chr3_96155665_96155675_96155665_96155675_NA12878_PALMER
chr3	99007920	99007920	+	AluYc3	281	cluster_ALU_753_PAV	cluster0_chr3_99007917_99007932_99007917_99007932_NA12878_PALMER
chr3	99936540	99936540	-	AluYa5	281	cluster_ALU_754_PAV	cluster0_chr3_99936541_99936556_99936541_99936556_NA12878_PALMER
chr3	100393674	100393674	-	AluYb8	288	cluster_ALU_755_PAV	cluster0_chr3_100393675_100393688_100393675_100393688_NA12878_PALMER
chr3	100458407	100458407	+	AluYa5	281	cluster_ALU_756_PAV	cluster0_chr3_100458408_100458415_100458408_100458415_NA12878_PALMER
chr3	100691698	100691698	-	AluYg6	281	cluster_ALU_757_PAV	cluster0_chr3_100691699_100691717_100691699_100691717_NA12878_PALMER
chr3	101567132	101567132	+	AluYb8	262	cluster_ALU_758_PAV	cluster0_chr3_101567133_101567144_101567133_101567144_NA12878_PALMER
chr3	101713526	101713526	+	AluYa5	281	cluster_ALU_759_PAV	cluster0_chr3_101713527_101713543_101713527_101713543_NA12878_PALMER
chr3	103734536	103734536	-	AluYa5	281	cluster_ALU_760_PAV	cluster0_chr3_103734536_103734553_103734537_103734553_NA12878_PALMER
chr3	106570341	106570341	+	AluYb8	278	cluster_ALU_761_PAV	cluster0_chr3_106570342_106570350_106570342_106570350_NA12878_PALMER
chr3	110552171	110552171	+	AluYa5	281	cluster_ALU_762_PAV	cluster0_chr3_110552172_110552180_110552172_110552180_NA12878_PALMER
chr3	111507515	111507515	+	AluYb9	288	cluster_ALU_763_PAV	cluster0_chr3_111507516_111507531_111507516_111507531_NA12878_PALMER
chr3	111993483	111993483	-	AluYa5	281	cluster_ALU_764_PAV	cluster0_chr3_111993484_111993495_111993484_111993495_NA12878_PALMER
chr3	112734645	112734645	+	AluYa5	262	cluster_ALU_765_PAV	NA
chr3	113328297	113328297	-	AluYb8	287	cluster_ALU_766_PAV	cluster0_chr3_113328301_113328306_113328301_113328306_NA12878_PALMER
chr3	114184642	114184642	-	AluYa5	240	cluster_ALU_767_PAV	cluster0_chr3_114184643_114184655_114184644_114184655_NA12878_PALMER
chr3	115196237	115196237	+	AluY	275	cluster_ALU_768_PAV	cluster0_chr3_115196238_115196248_115196238_115196248_NA12878_PALMER
chr3	115299356	115299365	+	AluYa5	281	NA	cluster0_chr3_115299356_115299365_115299356_115299365_NA12878_PALMER
chr3	120600109	120600109	-	AluYa5	281	cluster_ALU_769_PAV	cluster0_chr3_120600106_120600111_120600106_120600111_NA12878_PALMER
chr3	123407765	123407765	+	AluYa5	281	cluster_ALU_770_PAV	cluster0_chr3_123407765_123407766_123407765_123407766_NA12878_PALMER
chr3	123490418	123490427	+	AluY	281	NA	cluster1_chr3_123490419_123490427_123490419_123490427_NA12878_PALMER
chr3	127296690	127296690	-	AluYb8	287	cluster_ALU_771_PAV	cluster0_chr3_127296691_127296704_127296691_127296704_NA12878_PALMER
chr3	128657373	128657390	-	AluSx1	281	NA	cluster0_chr3_128657364_128657402_128657364_128657409_NA12878_PALMER
chr3	128676365	128676365	-	AluYe5	281	cluster_ALU_772_PAV	cluster0_chr3_128676359_128676380_128676366_128676380_NA12878_PALMER
chr3	130090879	130090879	+	AluY	272	cluster_ALU_773_PAV	NA
chr3	130219574	130219574	+	AluYe5	271	cluster_ALU_774_PAV	cluster0_chr3_130219571_130219588_130219571_130219588_NA12878_PALMER
chr3	138848170	138848170	-	AluYk3	196	cluster_ALU_775_PAV	NA
chr3	140805581	140805581	-	AluYa5	281	cluster_ALU_776_PAV	cluster0_chr3_140805582_140805598_140805582_140805598_NA12878_PALMER
chr3	142741181	142741181	-	AluYa5	281	cluster_ALU_777_PAV	cluster0_chr3_142741182_142741198_142741182_142741198_NA12878_PALMER
chr3	143476000	143476000	+	AluYa5	281	cluster_ALU_778_PAV	cluster0_chr3_143476000_143476019_143476000_143476019_NA12878_PALMER
chr3	145351659	145351659	+	AluYa5	281	cluster_ALU_779_PAV	cluster0_chr3_145351657_145351676_145351657_145351676_NA12878_PALMER
chr3	147358924	147358924	-	AluYb8	288	cluster_ALU_780_PAV	cluster1_chr3_147358925_147358930_147358925_147358930_NA12878_PALMER
chr3	151820690	151820690	-	AluYa5	155	cluster_ALU_781_PAV	NA
chr3	152031044	152031044	+	AluYi6	281	cluster_ALU_782_PAV	cluster0_chr3_152031045_152031059_152031045_152031059_NA12878_PALMER
chr3	153444921	153444921	+	AluYk4	111	cluster_ALU_783_PAV	NA
chr3	156522084	156522084	-	AluYa5	281	cluster_ALU_784_PAV	cluster0_chr3_156522085_156522094_156522085_156522094_NA12878_PALMER
chr3	158245131	158245131	-	AluYb8	288	cluster_ALU_785_PAV	cluster0_chr3_158245132_158245146_158245132_158245146_NA12878_PALMER
chr3	160409111	160409111	+	AluYa5	156	cluster_ALU_786_PAV	NA
chr3	165619021	165619021	-	AluYb8	279	cluster_ALU_787_PAV	cluster0_chr3_165619021_165619032_165619023_165619032_NA12878_PALMER
chr3	169167961	169167961	+	AluYa5	281	cluster_ALU_788_PAV	cluster0_chr3_169167962_169167979_169167962_169167979_NA12878_PALMER
chr3	170319647	170319647	-	AluYg6	281	cluster_ALU_789_PAV	cluster0_chr3_170319648_170319664_170319648_170319664_NA12878_PALMER
chr3	171908583	171908583	-	AluYa5	281	cluster_ALU_790_PAV	cluster0_chr3_171908584_171908598_171908584_171908598_NA12878_PALMER
chr3	172605146	172605146	-	AluYa8	108	cluster_ALU_791_PAV	NA
chr3	172691886	172691889	+	AluY	281	NA	cluster0_chr3_172691888_172691889_172691888_172691889_NA12878_PALMER
chr3	174533106	174533106	+	AluYg6	281	cluster_ALU_792_PAV	cluster0_chr3_174533107_174533122_174533107_174533122_NA12878_PALMER
chr3	174692946	174692946	-	AluYb8	288	cluster_ALU_793_PAV	cluster1_chr3_174692947_174692955_174692947_174692955_NA12878_PALMER
chr3	176425230	176425247	+	AluYa5	281	NA	cluster0_chr3_176425230_176425247_176425230_176425248_NA12878_PALMER
chr3	177195443	177195443	+	AluY	54	cluster_ALU_794_PAV	NA
chr3	184555787	184555787	-	AluYe5	247	cluster_ALU_795_PAV	cluster0_chr3_184555788_184555802_184555789_184555802_NA12878_PALMER
chr3	189165422	189165422	-	AluYb8	288	cluster_ALU_796_PAV	cluster0_chr3_189165423_189165438_189165423_189165438_NA12878_PALMER
chr3	191281661	191281661	-	AluYa5	281	cluster_ALU_797_PAV	cluster0_chr3_191281662_191281676_191281662_191281676_NA12878_PALMER
chr3	195047788	195047788	-	AluYa5	273	cluster_ALU_798_PAV	cluster0_chr3_195047789_195047792_195047789_195047792_NA12878_PALMER
chr3	195684964	195684971	-	AluYd8	280	NA	cluster0_chr3_195684964_195684967_195684964_195684967_NA12878_PALMER
chr4	1308028	1308028	+	AluY	281	cluster_ALU_799_PAV	cluster0_chr4_1308029_1308046_1308029_1308046_NA12878_PALMER
chr4	10720654	10720654	+	AluYc	179	cluster_ALU_800_PAV	cluster5_chr4_10720650_10720668_10720650_10720668_NA12878_PALMER
chr4	12237652	12237652	-	AluYb8	103	cluster_ALU_801_PAV	NA
chr4	17541775	17541775	-	AluY	277	cluster_ALU_802_PAV	NA
chr4	22041577	22041577	-	AluYb8	287	cluster_ALU_803_PAV	cluster0_chr4_22041578_22041590_22041578_22041590_NA12878_PALMER
chr4	26436995	26436995	-	AluYa5	275	cluster_ALU_804_PAV	cluster0_chr4_26436996_26437008_26436996_26437008_NA12878_PALMER
chr4	28319132	28319132	+	AluYa5	281	cluster_ALU_805_PAV	cluster0_chr4_28319130_28319145_28319130_28319145_NA12878_PALMER
chr4	39408925	39408925	+	AluYb8	288	cluster_ALU_806_PAV	cluster0_chr4_39408926_39408927_39408926_39408927_NA12878_PALMER
chr4	40698722	40698722	-	AluYa5	281	cluster_ALU_807_PAV	cluster0_chr4_40698723_40698736_40698723_40698736_NA12878_PALMER
chr4	42086023	42086023	+	AluYa5	281	cluster_ALU_808_PAV	cluster0_chr4_42086021_42086038_42086021_42086038_NA12878_PALMER
chr4	43397956	43397956	+	AluYb9	288	cluster_ALU_809_PAV	cluster0_chr4_43397957_43397970_43397957_43397970_NA12878_PALMER
chr4	49511018	49511035	+	AluYa5	281	NA	cluster0_chr4_49511018_49511035_49511018_49511035_NA12878_PALMER
chr4	52985668	52985668	+	AluYa5	275	cluster_ALU_810_PAV	cluster0_chr4_52985669_52985686_52985669_52985686_NA12878_PALMER
chr4	53549476	53549476	+	AluYb8	288	cluster_ALU_811_PAV	cluster0_chr4_53549477_53549488_53549477_53549488_NA12878_PALMER
chr4	55505778	55505778	+	AluYe5	281	cluster_ALU_812_PAV	cluster0_chr4_55505778_55505796_55505778_55505796_NA12878_PALMER
chr4	55754919	55754919	+	AluY	281	cluster_ALU_813_PAV	cluster0_chr4_55754920_55754930_55754920_55754930_NA12878_PALMER
chr4	56851005	56851005	-	AluYe5	281	cluster_ALU_814_PAV	cluster0_chr4_56851005_56851014_56851005_56851014_NA12878_PALMER
chr4	60190268	60190268	-	AluYa5	280	cluster_ALU_815_PAV	cluster0_chr4_60190268_60190281_60190270_60190281_NA12878_PALMER
chr4	60959377	60959377	+	AluYb8	288	cluster_ALU_816_PAV	cluster0_chr4_60959378_60959392_60959378_60959392_NA12878_PALMER
chr4	63697451	63697467	+	AluY	281	NA	cluster0_chr4_63697453_63697469_63697453_63697469_NA12878_PALMER
chr4	63861189	63861189	+	AluY	281	cluster_ALU_817_PAV	cluster0_chr4_63861190_63861197_63861190_63861197_NA12878_PALMER
chr4	64351028	64351028	+	AluYe5	281	cluster_ALU_818_PAV	cluster0_chr4_64351025_64351029_64351025_64351029_NA12878_PALMER
chr4	66240880	66240880	+	AluYa5	281	cluster_ALU_819_PAV	cluster0_chr4_66240881_66240895_66240881_66240895_NA12878_PALMER
chr4	67098160	67098160	-	AluYe5	262	cluster_ALU_820_PAV	cluster0_chr4_67098161_67098170_67098161_67098170_NA12878_PALMER
chr4	72104994	72104994	+	AluYa5	281	cluster_ALU_821_PAV	cluster0_chr4_72104995_72105011_72104995_72105011_NA12878_PALMER
chr4	73023946	73023946	+	AluY	281	cluster_ALU_822_PAV	cluster0_chr4_73023932_73023961_73023932_73023961_NA12878_PALMER
chr4	75861614	75861614	-	AluYa5	281	cluster_ALU_823_PAV	cluster0_chr4_75861614_75861628_75861614_75861628_NA12878_PALMER
chr4	76072656	76072656	+	AluYb8	288	cluster_ALU_824_PAV	cluster0_chr4_76072656_76072671_76072656_76072671_NA12878_PALMER
chr4	77952641	77952641	+	AluYa5	281	cluster_ALU_825_PAV	cluster0_chr4_77952642_77952656_77952642_77952656_NA12878_PALMER
chr4	78368280	78368280	-	AluYc3	281	cluster_ALU_826_PAV	cluster0_chr4_78368281_78368298_78368281_78368298_NA12878_PALMER
chr4	78401812	78401812	+	AluYb9	288	cluster_ALU_827_PAV	cluster0_chr4_78401813_78401828_78401813_78401828_NA12878_PALMER
chr4	78438005	78438005	-	AluYb9	288	cluster_ALU_828_PAV	cluster0_chr4_78438006_78438007_78438006_78438007_NA12878_PALMER
chr4	81708983	81708983	+	AluYa5	281	cluster_ALU_829_PAV	cluster0_chr4_81708979_81708995_81708979_81708995_NA12878_PALMER
chr4	82415090	82415098	-	AluJo	140	NA	cluster8_chr4_82415090_82415090_82415090_82415090_NA12878_PALMER
chr4	82419529	82419529	+	AluYa5	281	cluster_ALU_830_PAV	cluster0_chr4_82419530_82419541_82419530_82419541_NA12878_PALMER
chr4	85178151	85178151	-	AluY	244	cluster_ALU_831_PAV	cluster0_chr4_85178152_85178165_85178152_85178165_NA12878_PALMER
chr4	85549217	85549217	+	AluY	280	cluster_ALU_832_PAV	cluster0_chr4_85549218_85549230_85549218_85549230_NA12878_PALMER
chr4	85663336	85663336	+	AluYh7	281	cluster_ALU_833_PAV	cluster0_chr4_85663337_85663350_85663337_85663350_NA12878_PALMER
chr4	87713075	87713075	+	AluY	276	cluster_ALU_834_PAV	cluster0_chr4_87713076_87713089_87713076_87713089_NA12878_PALMER
chr4	89042101	89042101	+	AluYb8	193	cluster_ALU_835_PAV	NA
chr4	99455637	99455637	-	AluYa5	281	cluster_ALU_836_PAV	cluster0_chr4_99455638_99455653_99455638_99455653_NA12878_PALMER
chr4	103823452	103823452	-	AluYa5	281	cluster_ALU_837_PAV	cluster0_chr4_103823453_103823461_103823453_103823461_NA12878_PALMER
chr4	110013803	110013803	-	AluYa5	280	cluster_ALU_838_PAV	cluster0_chr4_110013803_110013804_110013804_110013925_NA12878_PALMER
chr4	114628769	114628769	+	AluYb8	288	cluster_ALU_839_PAV	cluster1_chr4_114628766_114628775_114628766_114628775_NA12878_PALMER
chr4	115296207	115296207	-	AluY	191	cluster_ALU_840_PAV	NA
chr4	116429417	116429417	+	AluYb8	288	cluster_ALU_841_PAV	cluster0_chr4_116429415_116429428_116429415_116429428_NA12878_PALMER
chr4	116447783	116447783	-	AluYa5	243	cluster_ALU_842_PAV	cluster0_chr4_116447783_116447799_116447784_116447799_NA12878_PALMER
chr4	118853561	118853561	-	AluYa5	280	cluster_ALU_843_PAV	cluster0_chr4_118853562_118853577_118853563_118853577_NA12878_PALMER
chr4	119798931	119798931	+	AluYb8	288	cluster_ALU_844_PAV	cluster0_chr4_119798932_119798938_119798932_119798938_NA12878_PALMER
chr4	129144970	129144970	+	AluYa5	281	cluster_ALU_845_PAV	NA
chr4	132196674	132196674	+	AluYg6	281	cluster_ALU_846_PAV	cluster0_chr4_132196675_132196687_132196675_132196687_NA12878_PALMER
chr4	134001191	134001191	-	AluYb9	286	cluster_ALU_847_PAV	cluster0_chr4_134001192_134001200_134001192_134001200_NA12878_PALMER
chr4	134209111	134209111	+	AluYe5	281	cluster_ALU_848_PAV	cluster0_chr4_134209112_134209122_134209112_134209122_NA12878_PALMER
chr4	137268123	137268123	+	AluYi6	281	cluster_ALU_849_PAV	cluster0_chr4_137268122_137268139_137268122_137268139_NA12878_PALMER
chr4	138304045	138304045	-	AluYi6	281	cluster_ALU_850_PAV	cluster0_chr4_138304046_138304064_138304046_138304064_NA12878_PALMER
chr4	139289132	139289138	+	AluYe5	281	NA	cluster0_chr4_139289132_139289135_139289132_139289135_NA12878_PALMER
chr4	140017766	140017766	+	AluYa5	116	cluster_ALU_851_PAV	cluster2_chr4_140017767_140017780_140017767_140017780_NA12878_PALMER
chr4	142337147	142337147	-	AluYa5	276	cluster_ALU_852_PAV	cluster0_chr4_142337148_142337160_142337148_142337160_NA12878_PALMER
chr4	144474139	144474139	+	AluYa5	281	cluster_ALU_853_PAV	NA
chr4	149324104	149324104	-	AluYh7	275	cluster_ALU_854_PAV	cluster0_chr4_149324105_149324106_149324105_149324106_NA12878_PALMER
chr4	150372750	150372750	-	AluYk11	280	cluster_ALU_855_PAV	cluster0_chr4_150372741_150372763_150372751_150372763_NA12878_PALMER
chr4	153267095	153267095	-	AluYe5	280	cluster_ALU_856_PAV	cluster0_chr4_153267096_153267106_153267096_153267106_NA12878_PALMER
chr4	153979896	153979896	+	AluYa5	271	cluster_ALU_857_PAV	cluster0_chr4_153979895_153979909_153979895_153979909_NA12878_PALMER
chr4	158628943	158628943	+	AluYa5	281	cluster_ALU_858_PAV	cluster0_chr4_158628940_158628958_158628940_158628958_NA12878_PALMER
chr4	163836594	163836594	+	AluYd8	185	cluster_ALU_859_PAV	cluster2_chr4_163836595_163836609_163836595_163836609_NA12878_PALMER
chr4	163881682	163881682	+	AluYa5	281	cluster_ALU_860_PAV	cluster0_chr4_163881674_163881689_163881674_163881689_NA12878_PALMER
chr4	165269621	165269621	+	AluYa5	281	cluster_ALU_861_PAV	cluster0_chr4_165269622_165269632_165269622_165269632_NA12878_PALMER
chr4	166417631	166417631	-	AluYa5	281	cluster_ALU_862_PAV	cluster0_chr4_166417632_166417634_166417632_166417634_NA12878_PALMER
chr4	168835647	168835647	+	AluYa5	132	cluster_ALU_863_PAV	NA
chr4	169495188	169495188	-	AluYa5	281	cluster_ALU_864_PAV	cluster0_chr4_169495189_169495191_169495189_169495191_NA12878_PALMER
chr4	169737913	169737913	+	AluYe5	259	cluster_ALU_865_PAV	cluster0_chr4_169737911_169737924_169737911_169737924_NA12878_PALMER
chr4	169913440	169913440	+	AluYa5	281	cluster_ALU_866_PAV	cluster0_chr4_169913436_169913447_169913436_169913447_NA12878_PALMER
chr4	170507633	170507633	+	AluYb8	288	cluster_ALU_867_PAV	cluster0_chr4_170507630_170507642_170507630_170507642_NA12878_PALMER
chr4	171367690	171367690	-	AluY	281	cluster_ALU_868_PAV	cluster0_chr4_171367687_171367701_171367687_171367701_NA12878_PALMER
chr4	173123063	173123063	-	AluYi6	281	cluster_ALU_869_PAV	cluster0_chr4_173123064_173123081_173123064_173123081_NA12878_PALMER
chr4	173865544	173865544	+	AluYa8	280	cluster_ALU_870_PAV	cluster0_chr4_173865542_173865558_173865542_173865558_NA12878_PALMER
chr4	174290428	174290428	+	AluYe5	281	cluster_ALU_871_PAV	cluster0_chr4_174290429_174290436_174290429_174290436_NA12878_PALMER
chr4	178277157	178277157	-	AluYa5	281	cluster_ALU_872_PAV	cluster0_chr4_178277158_178277174_178277158_178277174_NA12878_PALMER
chr4	178523565	178523565	-	AluYi6	280	cluster_ALU_873_PAV	cluster0_chr4_178523566_178523571_178523566_178523571_NA12878_PALMER
chr4	179335800	179335800	-	AluYi6	277	cluster_ALU_874_PAV	cluster0_chr4_179335801_179335813_179335801_179335813_NA12878_PALMER
chr4	179777314	179777314	+	AluYa5	281	cluster_ALU_875_PAV	cluster0_chr4_179777315_179777325_179777315_179777325_NA12878_PALMER
chr4	180581873	180581873	-	AluYa5	281	cluster_ALU_876_PAV	cluster0_chr4_180581874_180581883_180581874_180581883_NA12878_PALMER
chr4	184730507	184730507	+	AluYb8	275	cluster_ALU_877_PAV	cluster0_chr4_184730508_184730524_184730508_184730524_NA12878_PALMER
chr4	184954787	184954787	+	AluY	281	cluster_ALU_878_PAV	cluster0_chr4_184954788_184954795_184954788_184954795_NA12878_PALMER
chr4	185440758	185440758	+	AluYa5	281	cluster_ALU_879_PAV	cluster0_chr4_185440757_185440771_185440757_185440771_NA12878_PALMER
chr4	185460992	185460992	-	AluYk12	257	cluster_ALU_880_PAV	NA
chr4	187764984	187764984	-	AluYa5	272	cluster_ALU_881_PAV	cluster0_chr4_187764985_187765006_187764985_187765006_NA12878_PALMER
chr4	188393877	188393877	+	AluY	281	cluster_ALU_882_PAV	cluster0_chr4_188393877_188393880_188393877_188393880_NA12878_PALMER
chr5	1585387	1585387	+	AluY	281	cluster_ALU_883_PAV	cluster0_chr5_1585388_1585403_1585388_1585403_NA12878_PALMER
chr5	1812526	1812526	-	AluYa5	281	cluster_ALU_884_PAV	cluster0_chr5_1812525_1812539_1812525_1812539_NA12878_PALMER
chr5	3383809	3383809	-	AluY	127	cluster_ALU_885_PAV	NA
chr5	3995068	3995068	+	AluYa5	281	cluster_ALU_886_PAV	cluster0_chr5_3995059_3995085_3995059_3995085_NA12878_PALMER
chr5	4075720	4075720	-	AluYa5	281	cluster_ALU_887_PAV	cluster0_chr5_4075721_4075734_4075721_4075734_NA12878_PALMER
chr5	5595127	5595127	-	AluYe5	281	cluster_ALU_888_PAV	cluster0_chr5_5595127_5595128_5595128_5595129_NA12878_PALMER
chr5	6284406	6284406	-	AluYa5	281	cluster_ALU_889_PAV	cluster0_chr5_6284407_6284423_6284407_6284423_NA12878_PALMER
chr5	7187902	7187902	-	AluYb8	254	cluster_ALU_890_PAV	cluster0_chr5_7187902_7187905_7187903_7187906_NA12878_PALMER
chr5	14015600	14015600	-	AluYc	88	cluster_ALU_891_PAV	NA
chr5	16391672	16391672	+	AluYa5	281	cluster_ALU_892_PAV	cluster0_chr5_16391668_16391681_16391668_16391681_NA12878_PALMER
chr5	16716504	16716504	+	AluYg6	281	cluster_ALU_893_PAV	cluster0_chr5_16716505_16716518_16716505_16716518_NA12878_PALMER
chr5	17712496	17712496	+	AluYa5	281	cluster_ALU_894_PAV	cluster0_chr5_17712497_17712514_17712497_17712514_NA12878_PALMER
chr5	18570046	18570046	-	AluYb9	288	cluster_ALU_895_PAV	cluster0_chr5_18570047_18570056_18570047_18570056_NA12878_PALMER
chr5	25233804	25233804	+	AluYa5	262	cluster_ALU_896_PAV	cluster0_chr5_25233804_25233818_25233804_25233818_NA12878_PALMER
chr5	31906170	31906170	-	AluSx	256	cluster_ALU_897_PAV	NA
chr5	32762456	32762456	-	AluYb8	288	cluster_ALU_898_PAV	cluster0_chr5_32762457_32762468_32762457_32762468_NA12878_PALMER
chr5	34113144	34113161	+	AluYa5	281	NA	cluster0_chr5_34113147_34113158_34113147_34113158_NA12878_PALMER
chr5	36792502	36792502	+	AluYk12	281	cluster_ALU_899_PAV	cluster0_chr5_36792502_36792514_36792502_36792514_NA12878_PALMER
chr5	37602263	37602263	+	AluYb8	288	cluster_ALU_900_PAV	cluster0_chr5_37602261_37602264_37602261_37602264_NA12878_PALMER
chr5	39938351	39938351	-	AluYa5	280	cluster_ALU_901_PAV	cluster0_chr5_39938350_39938365_39938353_39938365_NA12878_PALMER
chr5	40181547	40181547	-	AluYa5	272	cluster_ALU_902_PAV	cluster0_chr5_40181548_40181557_40181548_40181557_NA12878_PALMER
chr5	43541687	43541687	+	AluYb8	288	cluster_ALU_903_PAV	cluster0_chr5_43541688_43541698_43541688_43541698_NA12878_PALMER
chr5	51489836	51489836	+	AluYa5	281	cluster_ALU_904_PAV	cluster0_chr5_51489837_51489854_51489837_51489854_NA12878_PALMER
chr5	52136506	52136506	+	AluYb8	288	cluster_ALU_905_PAV	cluster0_chr5_52136503_52136519_52136503_52136519_NA12878_PALMER
chr5	55433460	55433460	-	AluYb8	288	cluster_ALU_906_PAV	cluster0_chr5_55433461_55433470_55433461_55433470_NA12878_PALMER
chr5	55569962	55569962	+	AluY	272	cluster_ALU_907_PAV	cluster0_chr5_55569956_55569973_55569956_55569973_NA12878_PALMER
chr5	56393654	56393654	+	AluYb8	261	cluster_ALU_908_PAV	cluster0_chr5_56393655_56393669_56393655_56393671_NA12878_PALMER
chr5	56632139	56632139	+	AluYa5	281	cluster_ALU_909_PAV	cluster0_chr5_56632139_56632153_56632139_56632153_NA12878_PALMER
chr5	58420384	58420384	+	AluYb8	288	cluster_ALU_910_PAV	cluster0_chr5_58420385_58420392_58420385_58420392_NA12878_PALMER
chr5	62339523	62339523	-	AluY	280	cluster_ALU_911_PAV	cluster0_chr5_62339524_62339533_62339525_62339533_NA12878_PALMER
chr5	62561275	62561275	+	AluYb8	288	cluster_ALU_912_PAV	cluster0_chr5_62561276_62561292_62561276_62561292_NA12878_PALMER
chr5	64134872	64134872	-	AluYa5	281	cluster_ALU_913_PAV	cluster0_chr5_64134872_64134890_64134873_64134890_NA12878_PALMER
chr5	66273794	66273794	+	AluYa5	281	cluster_ALU_914_PAV	cluster0_chr5_66273795_66273805_66273795_66273805_NA12878_PALMER
chr5	70017992	70018016	+	AluYb8	281	NA	cluster0_chr5_70017993_70018006_70017993_70018006_NA12878_PALMER
chr5	73850085	73850085	-	AluYa5	281	cluster_ALU_915_PAV	cluster0_chr5_73850086_73850102_73850086_73850102_NA12878_PALMER
chr5	75979491	75979491	+	AluYa5	281	cluster_ALU_916_PAV	cluster0_chr5_75979492_75979507_75979492_75979507_NA12878_PALMER
chr5	79147047	79147047	-	AluYa5	255	cluster_ALU_917_PAV	cluster0_chr5_79147048_79147055_79147048_79147055_NA12878_PALMER
chr5	83020431	83020431	+	AluYa5	281	cluster_ALU_918_PAV	cluster0_chr5_83020432_83020439_83020432_83020439_NA12878_PALMER
chr5	83831600	83831600	+	AluYa5	281	cluster_ALU_919_PAV	cluster0_chr5_83831601_83831614_83831601_83831614_NA12878_PALMER
chr5	85088662	85088662	+	AluY	281	cluster_ALU_920_PAV	cluster0_chr5_85088663_85088667_85088663_85088667_NA12878_PALMER
chr5	85248571	85248571	-	AluYa5	281	cluster_ALU_921_PAV	cluster0_chr5_85248572_85248585_85248572_85248585_NA12878_PALMER
chr5	85633955	85633955	+	AluYa5	281	cluster_ALU_922_PAV	cluster0_chr5_85633956_85633974_85633956_85633974_NA12878_PALMER
chr5	87076865	87076865	+	AluYa5	260	cluster_ALU_923_PAV	cluster0_chr5_87076866_87076879_87076866_87076881_NA12878_PALMER
chr5	95409472	95409472	-	AluYa5	119	cluster_ALU_924_PAV	NA
chr5	95658505	95658505	-	AluYa5	281	cluster_ALU_925_PAV	cluster0_chr5_95658506_95658516_95658506_95658516_NA12878_PALMER
chr5	99637290	99637290	+	AluYa5	270	cluster_ALU_926_PAV	cluster0_chr5_99637284_99637313_99637284_99637313_NA12878_PALMER
chr5	99757879	99757900	-	AluY	281	NA	cluster1_chr5_99757869_99757897_99757869_99757897_NA12878_PALMER
chr5	99964201	99964201	-	AluYa5	281	cluster_ALU_927_PAV	cluster0_chr5_99964202_99964202_99964202_99964202_NA12878_PALMER
chr5	99968667	99968667	+	AluYa5	247	cluster_ALU_928_PAV	cluster1_chr5_99968668_99968680_99968668_99968680_NA12878_PALMER
chr5	100724463	100724463	-	AluYa5	281	cluster_ALU_929_PAV	cluster0_chr5_100724463_100724473_100724463_100724473_NA12878_PALMER
chr5	101161560	101161560	-	AluY	279	cluster_ALU_930_PAV	cluster0_chr5_101161554_101161693_101161554_101161693_NA12878_PALMER
chr5	110750213	110750213	+	AluYb8	132	cluster_ALU_931_PAV	NA
chr5	115019556	115019556	-	AluYb8	288	cluster_ALU_932_PAV	cluster0_chr5_115019557_115019567_115019557_115019567_NA12878_PALMER
chr5	115404025	115404025	-	AluYe5	261	cluster_ALU_933_PAV	cluster0_chr5_115404026_115404040_115404026_115404040_NA12878_PALMER
chr5	117408935	117408935	+	AluYb9	288	cluster_ALU_934_PAV	cluster0_chr5_117408936_117408942_117408936_117408942_NA12878_PALMER
chr5	119641928	119641928	+	AluY	281	cluster_ALU_935_PAV	cluster0_chr5_119641929_119641938_119641929_119641938_NA12878_PALMER
chr5	123247103	123247103	+	AluYa5	281	cluster_ALU_936_PAV	cluster0_chr5_123247101_123247117_123247101_123247117_NA12878_PALMER
chr5	123858524	123858524	-	AluYa5	281	cluster_ALU_937_PAV	cluster0_chr5_123858524_123858544_123858524_123858544_NA12878_PALMER
chr5	125214028	125214028	+	AluYb8	156	cluster_ALU_938_PAV	cluster0_chr5_125214029_125214039_125214029_125214039_NA12878_PALMER
chr5	126395024	126395024	+	AluY	281	cluster_ALU_939_PAV	cluster0_chr5_126395025_126395033_126395025_126395033_NA12878_PALMER
chr5	131517548	131517548	+	AluYb8	288	cluster_ALU_940_PAV	cluster0_chr5_131517549_131517561_131517549_131517561_NA12878_PALMER
chr5	132835058	132835058	+	AluYb8	288	cluster_ALU_941_PAV	cluster0_chr5_132835058_132835062_132835058_132835062_NA12878_PALMER
chr5	134427215	134427215	+	AluYa5	270	cluster_ALU_942_PAV	cluster0_chr5_134427216_134427229_134427216_134427229_NA12878_PALMER
chr5	140215542	140215542	+	AluYb8	288	cluster_ALU_943_PAV	cluster0_chr5_140215542_140215554_140215542_140215554_NA12878_PALMER
chr5	143631224	143631224	+	AluYa5	281	cluster_ALU_944_PAV	cluster0_chr5_143631225_143631242_143631225_143631242_NA12878_PALMER
chr5	144027569	144027569	-	AluYd8	269	cluster_ALU_945_PAV	cluster0_chr5_144027564_144027581_144027564_144027581_NA12878_PALMER
chr5	147258153	147258153	-	AluYa5	261	cluster_ALU_946_PAV	cluster0_chr5_147258153_147258173_147258154_147258173_NA12878_PALMER
chr5	149677521	149677521	+	AluYb8	288	cluster_ALU_947_PAV	cluster0_chr5_149677522_149677539_149677522_149677539_NA12878_PALMER
chr5	153150162	153150162	-	AluY	281	cluster_ALU_948_PAV	cluster0_chr5_153150163_153150179_153150163_153150179_NA12878_PALMER
chr5	155863603	155863603	+	AluYa5	281	cluster_ALU_949_PAV	cluster0_chr5_155863604_155863608_155863604_155863608_NA12878_PALMER
chr5	157139720	157139720	+	AluYb8	288	cluster_ALU_950_PAV	cluster0_chr5_157139717_157139729_157139717_157139729_NA12878_PALMER
chr5	159290149	159290149	-	AluYa5	281	cluster_ALU_951_PAV	cluster0_chr5_159290150_159290164_159290150_159290164_NA12878_PALMER
chr5	159695130	159695144	+	AluYg6	281	NA	cluster0_chr5_159695131_159695148_159695131_159695148_NA12878_PALMER
chr5	169484923	169484923	+	AluYa5	275	cluster_ALU_952_PAV	cluster0_chr5_169484923_169484930_169484923_169484930_NA12878_PALMER
chr5	170774321	170774334	+	AluYa5	281	NA	cluster0_chr5_170774322_170774336_170774322_170774336_NA12878_PALMER
chr5	172466729	172466729	-	AluY	281	cluster_ALU_953_PAV	cluster0_chr5_172466730_172466732_172466730_172466732_NA12878_PALMER
chr5	175333786	175333786	+	AluY	281	cluster_ALU_954_PAV	cluster0_chr5_175333787_175333794_175333787_175333794_NA12878_PALMER
chr5	179942168	179942168	+	AluYc	113	cluster_ALU_955_PAV	NA
chr6	1673959	1673959	-	AluYg6	93	cluster_ALU_956_PAV	NA
chr6	2972360	2972360	+	AluYh3	281	cluster_ALU_957_PAV	NA
chr6	5488639	5488639	+	AluYb8	100	cluster_ALU_958_PAV	NA
chr6	12101934	12101934	+	AluYb8	288	cluster_ALU_959_PAV	cluster0_chr6_12101935_12101950_12101935_12101950_NA12878_PALMER
chr6	13521019	13521019	+	AluYb8	288	cluster_ALU_960_PAV	cluster1_chr6_13521018_13521034_13521018_13521034_NA12878_PALMER
chr6	17416153	17416153	-	AluY	281	cluster_ALU_961_PAV	cluster0_chr6_17416154_17416165_17416154_17416165_NA12878_PALMER
chr6	18346154	18346154	-	AluYa5	281	cluster_ALU_962_PAV	cluster0_chr6_18346155_18346170_18346155_18346170_NA12878_PALMER
chr6	18469917	18469917	+	AluYa5	281	cluster_ALU_963_PAV	cluster0_chr6_18469918_18469930_18469918_18469930_NA12878_PALMER
chr6	18898918	18898918	-	AluYa5	281	cluster_ALU_964_PAV	cluster0_chr6_18898919_18898950_18898919_18898950_NA12878_PALMER
chr6	19136862	19136862	-	AluYb8	287	cluster_ALU_965_PAV	cluster0_chr6_19136863_19136864_19136863_19136864_NA12878_PALMER
chr6	19346205	19346205	+	AluY	281	cluster_ALU_966_PAV	cluster0_chr6_19346206_19346224_19346206_19346224_NA12878_PALMER
chr6	20887675	20887675	-	AluYa5	281	cluster_ALU_967_PAV	cluster0_chr6_20887676_20887688_20887676_20887688_NA12878_PALMER
chr6	23779245	23779245	+	AluYa5	281	cluster_ALU_968_PAV	cluster0_chr6_23779246_23779259_23779246_23779259_NA12878_PALMER
chr6	23978115	23978115	+	AluYb8	280	cluster_ALU_969_PAV	cluster0_chr6_23978116_23978116_23978116_23978116_NA12878_PALMER
chr6	27733843	27733843	-	AluYe5	281	cluster_ALU_970_PAV	cluster0_chr6_27733843_27733858_27733843_27733858_NA12878_PALMER
chr6	30030704	30030704	+	AluYb8	288	cluster_ALU_971_PAV	cluster0_chr6_30030704_30030705_30030704_30030705_NA12878_PALMER
chr6	30786923	30786923	+	AluYa5	281	cluster_ALU_972_PAV	cluster0_chr6_30786919_30786937_30786919_30786937_NA12878_PALMER
chr6	31329005	31329005	-	AluSc8	254	cluster_ALU_973_PAV	NA
chr6	32536252	32536252	+	AluYa5	277	cluster_ALU_974_PAV	NA
chr6	32569265	32569271	-	AluYm1	281	NA	cluster0_chr6_32569265_32569273_32569265_32569273_NA12878_PALMER
chr6	32622047	32622047	+	AluYa5	281	cluster_ALU_975_PAV	NA
chr6	32663911	32663911	+	AluY	246	cluster_ALU_976_PAV	cluster0_chr6_32663912_32663912_32663912_32663912_NA12878_PALMER
chr6	32673491	32673491	+	AluYa5	156	cluster_ALU_977_PAV	NA
chr6	32719395	32719395	-	AluY	281	cluster_ALU_978_PAV	cluster0_chr6_32719377_32719396_32719377_32719396_NA12878_PALMER
chr6	32720801	32720801	+	AluYe5	281	cluster_ALU_979_PAV	cluster1_chr6_32720801_32720802_32720801_32720802_NA12878_PALMER
chr6	32740203	32740203	-	AluYa5	289	cluster_ALU_980_PAV	cluster0_chr6_32740204_32740219_32740204_32740219_NA12878_PALMER
chr6	32805658	32805658	-	AluYa5	272	cluster_ALU_981_PAV	cluster0_chr6_32805658_32805668_32805660_32805668_NA12878_PALMER
chr6	33606214	33606214	+	AluYa5	281	cluster_ALU_982_PAV	cluster0_chr6_33606215_33606216_33606215_33606216_NA12878_PALMER
chr6	33890073	33890073	+	AluYa5	281	cluster_ALU_983_PAV	cluster0_chr6_33890072_33890085_33890072_33890085_NA12878_PALMER
chr6	34686896	34686896	+	Alu	60	cluster_ALU_984_PAV	NA
chr6	40079153	40079153	+	AluY	281	cluster_ALU_985_PAV	cluster0_chr6_40079154_40079171_40079154_40079171_NA12878_PALMER
chr6	40202540	40202540	-	AluY	275	cluster_ALU_986_PAV	cluster0_chr6_40202541_40202551_40202541_40202551_NA12878_PALMER
chr6	40763682	40763682	+	AluYa5	281	cluster_ALU_987_PAV	cluster0_chr6_40763676_40763691_40763676_40763691_NA12878_PALMER
chr6	43927737	43927737	-	AluYa5	281	cluster_ALU_988_PAV	cluster0_chr6_43927738_43927749_43927738_43927749_NA12878_PALMER
chr6	45292725	45292725	+	AluYe5	281	cluster_ALU_989_PAV	cluster0_chr6_45292726_45292743_45292726_45292744_NA12878_PALMER
chr6	46109871	46109871	+	AluYa5	281	cluster_ALU_990_PAV	cluster0_chr6_46109872_46109885_46109872_46109885_NA12878_PALMER
chr6	47740520	47740520	+	AluYa5	281	cluster_ALU_991_PAV	cluster0_chr6_47740507_47740536_47740507_47740536_NA12878_PALMER
chr6	50789206	50789206	+	AluYb8	288	cluster_ALU_992_PAV	cluster0_chr6_50789204_50789221_50789204_50789221_NA12878_PALMER
chr6	52672314	52672314	+	AluYe5	281	cluster_ALU_993_PAV	cluster0_chr6_52672313_52672318_52672313_52672318_NA12878_PALMER
chr6	53744882	53744882	+	AluY	245	cluster_ALU_994_PAV	cluster0_chr6_53744883_53744896_53744883_53744896_NA12878_PALMER
chr6	53783946	53783946	+	AluYa5	281	cluster_ALU_995_PAV	cluster0_chr6_53783945_53783953_53783945_53783953_NA12878_PALMER
chr6	55143121	55143121	-	AluYa5	281	cluster_ALU_996_PAV	cluster0_chr6_55143120_55143131_55143120_55143131_NA12878_PALMER
chr6	60435787	60435787	-	AluYe5	281	cluster_ALU_997_PAV	NA
chr6	60477211	60477211	-	AluY	281	cluster_ALU_998_PAV	NA
chr6	64126331	64126331	+	AluYb8	155	cluster_ALU_999_PAV	cluster1_chr6_64126332_64126335_64126332_64126335_NA12878_PALMER
chr6	65454073	65454073	-	AluYa5	281	cluster_ALU_1000_PAV	cluster0_chr6_65454074_65454090_65454074_65454090_NA12878_PALMER
chr6	66106223	66106223	-	AluYb8	276	cluster_ALU_1001_PAV	cluster0_chr6_66106223_66106232_66106224_66106232_NA12878_PALMER
chr6	67072447	67072447	-	AluYb8	288	cluster_ALU_1002_PAV	cluster0_chr6_67072448_67072454_67072448_67072454_NA12878_PALMER
chr6	67601402	67601402	-	AluYb8	285	cluster_ALU_1003_PAV	cluster1_chr6_67601402_67601419_67601402_67601419_NA12878_PALMER
chr6	67604156	67604156	-	AluYa5	281	cluster_ALU_1004_PAV	cluster0_chr6_67604156_67604161_67604157_67604161_NA12878_PALMER
chr6	67792534	67792534	-	AluYa5	280	cluster_ALU_1005_PAV	cluster0_chr6_67792537_67792550_67792537_67792550_NA12878_PALMER
chr6	68833561	68833561	-	AluYb8	288	cluster_ALU_1006_PAV	cluster0_chr6_68833562_68833567_68833562_68833567_NA12878_PALMER
chr6	69617841	69617841	-	AluY	281	cluster_ALU_1007_PAV	cluster0_chr6_69617842_69617855_69617842_69617855_NA12878_PALMER
chr6	71019604	71019604	+	AluYb8	288	cluster_ALU_1008_PAV	cluster0_chr6_71019605_71019605_71019605_71019605_NA12878_PALMER
chr6	71870777	71870777	+	AluY	279	cluster_ALU_1009_PAV	cluster0_chr6_71870778_71870794_71870778_71870794_NA12878_PALMER
chr6	72043662	72043662	-	AluYb8	254	cluster_ALU_1010_PAV	cluster0_chr6_72043662_72043677_72043663_72043677_NA12878_PALMER
chr6	73795114	73795114	+	AluYa5	271	cluster_ALU_1011_PAV	cluster0_chr6_73795115_73795132_73795115_73795132_NA12878_PALMER
chr6	76648061	76648061	-	AluYa5	281	cluster_ALU_1012_PAV	cluster0_chr6_76648061_76648072_76648062_76648072_NA12878_PALMER
chr6	76838890	76838890	+	AluYb8	287	cluster_ALU_1013_PAV	cluster0_chr6_76838891_76838894_76838891_76838894_NA12878_PALMER
chr6	78133454	78133454	-	AluYg6	261	cluster_ALU_1014_PAV	cluster0_chr6_78133453_78133467_78133458_78133467_NA12878_PALMER
chr6	79014067	79014067	-	AluYa5	184	cluster_ALU_1015_PAV	cluster0_chr6_79014068_79014075_79014069_79014075_NA12878_PALMER
chr6	87988349	87988349	-	AluY	280	cluster_ALU_1016_PAV	cluster0_chr6_87988345_87988359_87988349_87988368_NA12878_PALMER
chr6	92680499	92680499	+	AluYe5	281	cluster_ALU_1017_PAV	cluster0_chr6_92680500_92680513_92680500_92680513_NA12878_PALMER
chr6	92866416	92866416	+	AluYa5	281	cluster_ALU_1018_PAV	cluster0_chr6_92866415_92866431_92866415_92866431_NA12878_PALMER
chr6	93143462	93143462	-	AluYa5	280	cluster_ALU_1019_PAV	cluster0_chr6_93143463_93143477_93143463_93143477_NA12878_PALMER
chr6	94221051	94221051	-	AluYb8	288	cluster_ALU_1020_PAV	cluster0_chr6_94221052_94221066_94221052_94221066_NA12878_PALMER
chr6	94658641	94658641	-	AluYb9	286	cluster_ALU_1021_PAV	cluster0_chr6_94658642_94658652_94658642_94658652_NA12878_PALMER
chr6	96061286	96061286	-	AluYg6	280	cluster_ALU_1022_PAV	cluster0_chr6_96061287_96061305_96061287_96061305_NA12878_PALMER
chr6	97803452	97803452	-	AluYa5	266	cluster_ALU_1023_PAV	cluster0_chr6_97803452_97803465_97803453_97803465_NA12878_PALMER
chr6	99880270	99880270	-	AluYa5	281	cluster_ALU_1024_PAV	cluster0_chr6_99880271_99880286_99880271_99880286_NA12878_PALMER
chr6	99959609	99959609	+	AluYe5	281	cluster_ALU_1025_PAV	cluster0_chr6_99959610_99959623_99959610_99959623_NA12878_PALMER
chr6	103902689	103902689	-	AluYa5	280	cluster_ALU_1026_PAV	cluster0_chr6_103902690_103902705_103902690_103902705_NA12878_PALMER
chr6	109781773	109781773	-	AluYb8	256	cluster_ALU_1027_PAV	NA
chr6	114227233	114227233	+	AluYa5	281	cluster_ALU_1028_PAV	cluster0_chr6_114227233_114227237_114227233_114227237_NA12878_PALMER
chr6	115467465	115467465	-	AluYa5	280	cluster_ALU_1029_PAV	cluster0_chr6_115467466_115467477_115467467_115467477_NA12878_PALMER
chr6	115985917	115985917	+	AluYa5	248	cluster_ALU_1030_PAV	cluster0_chr6_115985917_115985935_115985917_115985935_NA12878_PALMER
chr6	116577507	116577507	-	AluYb8	287	cluster_ALU_1031_PAV	cluster0_chr6_116577508_116577524_116577508_116577524_NA12878_PALMER
chr6	117447696	117447696	+	AluYa5	280	cluster_ALU_1032_PAV	cluster0_chr6_117447697_117447706_117447697_117447706_NA12878_PALMER
chr6	118304985	118304985	-	AluYa5	255	cluster_ALU_1033_PAV	cluster0_chr6_118304986_118304986_118304987_118304987_NA12878_PALMER
chr6	120059107	120059107	-	AluY	281	cluster_ALU_1034_PAV	cluster0_chr6_120059107_120059118_120059108_120059118_NA12878_PALMER
chr6	120247100	120247100	-	AluYb8	288	cluster_ALU_1035_PAV	cluster0_chr6_120247101_120247116_120247101_120247116_NA12878_PALMER
chr6	125100267	125100267	+	AluYa5	281	cluster_ALU_1036_PAV	cluster0_chr6_125100268_125100269_125100268_125100269_NA12878_PALMER
chr6	126102519	126102519	+	AluYa5	281	cluster_ALU_1037_PAV	cluster0_chr6_126102520_126102526_126102520_126102526_NA12878_PALMER
chr6	129507083	129507083	+	AluYa5	281	cluster_ALU_1038_PAV	cluster0_chr6_129507080_129507092_129507080_129507092_NA12878_PALMER
chr6	129573951	129573951	+	AluYa5	281	cluster_ALU_1039_PAV	cluster0_chr6_129573950_129573962_129573950_129573962_NA12878_PALMER
chr6	130293638	130293638	+	AluYb8	250	cluster_ALU_1040_PAV	cluster2_chr6_130293639_130293649_130293639_130293649_NA12878_PALMER
chr6	130792123	130792123	+	AluYb8	288	cluster_ALU_1041_PAV	cluster0_chr6_130792124_130792138_130792124_130792138_NA12878_PALMER
chr6	130952343	130952343	+	AluYb8	288	cluster_ALU_1042_PAV	cluster0_chr6_130952344_130952351_130952344_130952351_NA12878_PALMER
chr6	131999290	131999290	-	AluYa5	281	cluster_ALU_1043_PAV	cluster0_chr6_131999291_131999307_131999291_131999307_NA12878_PALMER
chr6	133410619	133410619	-	AluYa5	126	cluster_ALU_1044_PAV	cluster2_chr6_133410620_133410632_133410620_133410632_NA12878_PALMER
chr6	136933053	136933053	+	AluYa5	244	cluster_ALU_1045_PAV	cluster1_chr6_136933054_136933082_136933054_136933082_NA12878_PALMER
chr6	138973582	138973582	-	AluYa5	280	cluster_ALU_1046_PAV	cluster0_chr6_138973583_138973596_138973583_138973596_NA12878_PALMER
chr6	140812917	140812931	-	AluYi6	281	NA	cluster0_chr6_140812926_140812930_140812926_140812930_NA12878_PALMER
chr6	141449732	141449732	-	AluYa5	280	cluster_ALU_1047_PAV	cluster0_chr6_141449733_141449746_141449733_141449746_NA12878_PALMER
chr6	143630227	143630227	+	AluYa5	280	cluster_ALU_1048_PAV	cluster0_chr6_143630228_143630239_143630228_143630239_NA12878_PALMER
chr6	146566142	146566142	+	AluYb8	258	cluster_ALU_1049_PAV	cluster0_chr6_146566142_146566158_146566142_146566158_NA12878_PALMER
chr6	150589727	150589727	-	AluYa5	151	cluster_ALU_1050_PAV	NA
chr6	155117107	155117107	-	AluYg6	273	cluster_ALU_1051_PAV	cluster0_chr6_155117108_155117119_155117108_155117119_NA12878_PALMER
chr6	157076540	157076540	-	AluYb8	288	cluster_ALU_1052_PAV	cluster0_chr6_157076541_157076556_157076541_157076556_NA12878_PALMER
chr6	158745253	158745253	+	AluYa5	281	cluster_ALU_1053_PAV	cluster0_chr6_158745254_158745271_158745254_158745271_NA12878_PALMER
chr6	158783387	158783387	+	AluYb8	287	cluster_ALU_1054_PAV	cluster0_chr6_158783388_158783400_158783388_158783400_NA12878_PALMER
chr6	160915408	160915408	-	AluYb8	288	cluster_ALU_1055_PAV	cluster0_chr6_160915409_160915416_160915409_160915416_NA12878_PALMER
chr6	163393183	163393183	+	AluYg6	281	cluster_ALU_1056_PAV	cluster0_chr6_163393182_163393199_163393182_163393199_NA12878_PALMER
chr6	164765897	164765897	-	AluY	260	cluster_ALU_1057_PAV	cluster0_chr6_164765898_164765902_164765899_164765902_NA12878_PALMER
chr6	166711309	166711309	+	AluYb9	288	cluster_ALU_1058_PAV	cluster0_chr6_166711310_166711325_166711310_166711325_NA12878_PALMER
chr6	170185528	170185528	-	AluY	280	cluster_ALU_1059_PAV	cluster0_chr6_170185528_170185538_170185529_170185538_NA12878_PALMER
chr7	13609582	13609582	-	AluY	274	cluster_ALU_1060_PAV	cluster0_chr7_13609583_13609599_13609584_13609599_NA12878_PALMER
chr7	15626650	15626650	+	AluYa5	281	cluster_ALU_1061_PAV	cluster0_chr7_15626650_15626651_15626650_15626651_NA12878_PALMER
chr7	22813858	22813858	+	AluYa5	281	cluster_ALU_1062_PAV	cluster0_chr7_22813859_22813869_22813859_22813869_NA12878_PALMER
chr7	23626050	23626050	+	AluYa5	281	cluster_ALU_1063_PAV	cluster0_chr7_23626050_23626067_23626050_23626067_NA12878_PALMER
chr7	25020027	25020027	+	AluY	281	cluster_ALU_1064_PAV	cluster0_chr7_25020027_25020041_25020027_25020041_NA12878_PALMER
chr7	32791615	32791615	-	AluYb8	288	cluster_ALU_1065_PAV	cluster0_chr7_32791616_32791630_32791616_32791630_NA12878_PALMER
chr7	33155705	33155705	-	AluYb8	288	cluster_ALU_1066_PAV	cluster0_chr7_33155706_33155718_33155706_33155718_NA12878_PALMER
chr7	35128392	35128392	-	AluYg6	265	cluster_ALU_1067_PAV	NA
chr7	36125312	36125312	+	AluYb9	254	cluster_ALU_1068_PAV	cluster0_chr7_36125313_36125323_36125313_36125323_NA12878_PALMER
chr7	36212542	36212542	-	AluYa5	280	cluster_ALU_1069_PAV	cluster0_chr7_36212543_36212557_36212543_36212557_NA12878_PALMER
chr7	37797034	37797034	-	AluYe5	281	cluster_ALU_1070_PAV	cluster0_chr7_37797034_37797048_37797034_37797048_NA12878_PALMER
chr7	38169597	38169597	-	AluYa5	281	cluster_ALU_1071_PAV	cluster0_chr7_38169596_38169614_38169597_38169614_NA12878_PALMER
chr7	38438564	38438564	-	AluYa5	276	cluster_ALU_1072_PAV	cluster0_chr7_38438565_38438573_38438566_38438573_NA12878_PALMER
chr7	38720099	38720099	+	AluYb8	288	cluster_ALU_1073_PAV	cluster0_chr7_38720100_38720115_38720100_38720115_NA12878_PALMER
chr7	39710094	39710094	-	AluYb8	288	cluster_ALU_1074_PAV	cluster0_chr7_39710093_39710111_39710093_39710111_NA12878_PALMER
chr7	42608044	42608044	-	AluYa5	280	cluster_ALU_1075_PAV	cluster0_chr7_42608040_42608057_42608040_42608057_NA12878_PALMER
chr7	45749605	45749605	+	AluYa5	281	cluster_ALU_1076_PAV	cluster0_chr7_45749606_45749609_45749606_45749609_NA12878_PALMER
chr7	47511478	47511478	-	AluYd8	267	cluster_ALU_1077_PAV	cluster0_chr7_47511479_47511491_47511479_47511491_NA12878_PALMER
chr7	49018011	49018011	-	AluY	278	cluster_ALU_1078_PAV	cluster0_chr7_49018012_49018029_49018015_49018029_NA12878_PALMER
chr7	56177210	56177210	+	AluYb8	288	cluster_ALU_1079_PAV	cluster0_chr7_56177211_56177222_56177211_56177222_NA12878_PALMER
chr7	56211151	56211151	+	AluYa5	281	cluster_ALU_1080_PAV	cluster0_chr7_56211152_56211152_56211152_56211152_NA12878_PALMER
chr7	58086108	58086117	-	AluYb8	281	NA	cluster0_chr7_58086108_58086118_58086108_58086118_NA12878_PALMER
chr7	64419800	64419800	-	AluYb8	281	cluster_ALU_1081_PAV	cluster0_chr7_64419801_64419819_64419803_64419819_NA12878_PALMER
chr7	66100780	66100780	-	AluYb8	288	cluster_ALU_1082_PAV	cluster0_chr7_66100780_66100789_66100780_66100789_NA12878_PALMER
chr7	66854766	66854766	-	AluYa5	281	cluster_ALU_1083_PAV	cluster0_chr7_66854767_66854781_66854767_66854781_NA12878_PALMER
chr7	67145045	67145045	-	AluYb8	279	cluster_ALU_1084_PAV	cluster0_chr7_67145046_67145063_67145046_67145063_NA12878_PALMER
chr7	69293440	69293440	+	AluYb8	283	cluster_ALU_1085_PAV	cluster0_chr7_69293441_69293453_69293441_69293453_NA12878_PALMER
chr7	76937893	76937906	-	AluYa5	281	NA	cluster1_chr7_76937894_76937907_76937894_76937907_NA12878_PALMER
chr7	82801192	82801192	-	AluYa5	281	cluster_ALU_1086_PAV	cluster0_chr7_82801193_82801205_82801193_82801205_NA12878_PALMER
chr7	83222426	83222426	-	AluYb8	287	cluster_ALU_1087_PAV	cluster0_chr7_83222427_83222437_83222427_83222437_NA12878_PALMER
chr7	83317827	83317827	-	AluYb8	288	cluster_ALU_1088_PAV	cluster0_chr7_83317828_83317844_83317828_83317844_NA12878_PALMER
chr7	83871369	83871369	-	AluYc	150	cluster_ALU_1089_PAV	cluster1_chr7_83871360_83871370_83871360_83871370_NA12878_PALMER
chr7	85113608	85113608	+	AluYa5	281	cluster_ALU_1090_PAV	cluster0_chr7_85113606_85113618_85113606_85113618_NA12878_PALMER
chr7	86231347	86231347	+	AluYb8	288	cluster_ALU_1091_PAV	cluster0_chr7_86231348_86231357_86231348_86231357_NA12878_PALMER
chr7	86674265	86674265	+	AluYa5	281	cluster_ALU_1092_PAV	cluster0_chr7_86674266_86674277_86674266_86674277_NA12878_PALMER
chr7	88751025	88751025	-	AluYa5	281	cluster_ALU_1093_PAV	cluster0_chr7_88751025_88751038_88751025_88751038_NA12878_PALMER
chr7	92122220	92122220	+	AluYe5	281	cluster_ALU_1094_PAV	cluster0_chr7_92122221_92122231_92122221_92122231_NA12878_PALMER
chr7	93728065	93728065	-	AluYa5	281	cluster_ALU_1095_PAV	cluster0_chr7_93728066_93728082_93728066_93728082_NA12878_PALMER
chr7	95149737	95149737	+	AluYb8	288	cluster_ALU_1096_PAV	cluster0_chr7_95149738_95149752_95149738_95149752_NA12878_PALMER
chr7	95471870	95471870	-	AluYb8	253	cluster_ALU_1097_PAV	cluster0_chr7_95471871_95471875_95471871_95471875_NA12878_PALMER
chr7	97438209	97438209	-	AluYa5	280	cluster_ALU_1098_PAV	cluster0_chr7_97438210_97438226_97438210_97438226_NA12878_PALMER
chr7	98568474	98568474	-	AluYa5	279	cluster_ALU_1099_PAV	cluster0_chr7_98568473_98568489_98568477_98568489_NA12878_PALMER
chr7	105255126	105255126	+	AluY	272	cluster_ALU_1100_PAV	cluster0_chr7_105255127_105255138_105255127_105255138_NA12878_PALMER
chr7	105825614	105825614	-	AluYc	178	cluster_ALU_1101_PAV	cluster0_chr7_105825615_105825623_105825615_105825623_NA12878_PALMER
chr7	105924009	105924009	+	AluYa5	281	cluster_ALU_1102_PAV	cluster0_chr7_105924006_105924013_105924006_105924013_NA12878_PALMER
chr7	109437951	109437951	-	AluYa5	152	cluster_ALU_1103_PAV	NA
chr7	109643281	109643281	+	AluYb8	288	cluster_ALU_1104_PAV	cluster0_chr7_109643281_109643295_109643281_109643295_NA12878_PALMER
chr7	113493104	113493104	-	AluYa5	281	cluster_ALU_1105_PAV	cluster0_chr7_113493105_113493105_113493105_113493105_NA12878_PALMER
chr7	118443247	118443247	+	AluYe5	281	cluster_ALU_1106_PAV	cluster0_chr7_118443248_118443260_118443248_118443260_NA12878_PALMER
chr7	124141299	124141313	-	AluY	281	NA	cluster0_chr7_124141304_124141308_124141305_124141308_NA12878_PALMER
chr7	126233815	126233815	-	AluYa5	280	cluster_ALU_1107_PAV	cluster0_chr7_126233816_126233828_126233817_126233828_NA12878_PALMER
chr7	128289265	128289265	-	AluYi6	281	cluster_ALU_1108_PAV	cluster0_chr7_128289265_128289280_128289266_128289280_NA12878_PALMER
chr7	128510773	128510773	-	AluYa5	281	cluster_ALU_1109_PAV	cluster0_chr7_128510774_128510777_128510774_128510777_NA12878_PALMER
chr7	129517320	129517320	+	AluSx	253	cluster_ALU_1110_PAV	cluster0_chr7_129517321_129517338_129517321_129517338_NA12878_PALMER
chr7	129642756	129642756	-	AluYa5	281	cluster_ALU_1111_PAV	cluster0_chr7_129642757_129642758_129642757_129642758_NA12878_PALMER
chr7	130774665	130774665	-	AluYa8	99	cluster_ALU_1112_PAV	NA
chr7	131839553	131839553	+	AluYd8	269	cluster_ALU_1113_PAV	cluster0_chr7_131839554_131839569_131839554_131839571_NA12878_PALMER
chr7	132166351	132166351	-	AluY	281	cluster_ALU_1114_PAV	cluster0_chr7_132166351_132166368_132166351_132166368_NA12878_PALMER
chr7	133896831	133896831	-	AluYa5	150	cluster_ALU_1115_PAV	cluster0_chr7_133896831_133896841_133896831_133896841_NA12878_PALMER
chr7	138819702	138819702	+	AluY	281	cluster_ALU_1116_PAV	cluster0_chr7_138819703_138819715_138819703_138819715_NA12878_PALMER
chr7	139106851	139106851	+	AluYb9	288	cluster_ALU_1117_PAV	cluster0_chr7_139106852_139106867_139106852_139106867_NA12878_PALMER
chr7	141313778	141313778	+	AluYa5	281	cluster_ALU_1118_PAV	cluster0_chr7_141313779_141313790_141313779_141313790_NA12878_PALMER
chr7	142048505	142048505	-	AluYa5	47	cluster_ALU_1119_PAV	NA
chr7	142514866	142514868	+	AluYe5	279	NA	cluster0_chr7_142514861_142514868_142514861_142514868_NA12878_PALMER
chr7	142659890	142659890	-	AluYb8	283	cluster_ALU_1120_PAV	cluster0_chr7_142659891_142659892_142659891_142659892_NA12878_PALMER
chr7	147888683	147888683	-	AluY	281	cluster_ALU_1121_PAV	cluster0_chr7_147888684_147888700_147888684_147888700_NA12878_PALMER
chr7	148481543	148481543	+	AluY	287	cluster_ALU_1122_PAV	cluster0_chr7_148481544_148481555_148481544_148481555_NA12878_PALMER
chr7	149934876	149934886	-	AluYa5	281	NA	cluster0_chr7_149934877_149934883_149934877_149934883_NA12878_PALMER
chr7	150885177	150885177	+	AluYb8	288	cluster_ALU_1123_PAV	cluster0_chr7_150885178_150885188_150885178_150885188_NA12878_PALMER
chr7	154268951	154268951	+	AluYa5	281	cluster_ALU_1124_PAV	cluster3_chr7_154268952_154268966_154268952_154268966_NA12878_PALMER
chr7	155066496	155066496	-	AluY	281	cluster_ALU_1125_PAV	cluster0_chr7_155066497_155066504_155066497_155066504_NA12878_PALMER
chr7	155318872	155318872	-	AluYa5	270	cluster_ALU_1126_PAV	cluster0_chr7_155318873_155318887_155318873_155318887_NA12878_PALMER
chr7	157558083	157558083	-	AluYb8	288	cluster_ALU_1127_PAV	cluster0_chr7_157558084_157558097_157558084_157558097_NA12878_PALMER
chr7	157656080	157656080	-	AluY	280	cluster_ALU_1128_PAV	cluster0_chr7_157656080_157656082_157656081_157656082_NA12878_PALMER
chr8	190956	190956	+	AluYa5	281	cluster_ALU_1129_PAV	NA
chr8	9155444	9155444	-	AluYa5	281	cluster_ALU_1130_PAV	cluster0_chr8_9155445_9155449_9155445_9155449_NA12878_PALMER
chr8	9808146	9808146	+	AluYb8	288	cluster_ALU_1131_PAV	cluster0_chr8_9808147_9808163_9808147_9808163_NA12878_PALMER
chr8	9950380	9950380	+	AluYb8	288	cluster_ALU_1132_PAV	cluster0_chr8_9950379_9950392_9950379_9950392_NA12878_PALMER
chr8	12641513	12641525	+	AluYa5	281	NA	cluster0_chr8_12641516_12641525_12641516_12641525_NA12878_PALMER
chr8	12682012	12682012	+	AluSp	171	cluster_ALU_1133_PAV	NA
chr8	13703765	13703765	-	AluYb8	287	cluster_ALU_1134_PAV	cluster0_chr8_13703766_13703783_13703767_13703783_NA12878_PALMER
chr8	13793374	13793374	-	AluY	280	cluster_ALU_1135_PAV	cluster0_chr8_13793375_13793389_13793375_13793389_NA12878_PALMER
chr8	15541827	15541827	+	AluYe5	281	cluster_ALU_1136_PAV	cluster0_chr8_15541828_15541840_15541828_15541840_NA12878_PALMER
chr8	16245297	16245297	-	AluYa5	247	cluster_ALU_1137_PAV	cluster1_chr8_16245296_16245314_16245299_16245322_NA12878_PALMER
chr8	17478500	17478500	-	AluYa5	281	cluster_ALU_1138_PAV	cluster0_chr8_17478491_17478512_17478491_17478512_NA12878_PALMER
chr8	18085612	18085612	+	AluYb8	288	cluster_ALU_1139_PAV	cluster0_chr8_18085612_18085617_18085612_18085617_NA12878_PALMER
chr8	19801418	19801418	+	AluYk12	281	cluster_ALU_1140_PAV	cluster0_chr8_19801419_19801428_19801419_19801428_NA12878_PALMER
chr8	22922440	22922440	+	AluYb8	288	cluster_ALU_1141_PAV	cluster0_chr8_22922429_22922456_22922429_22922456_NA12878_PALMER
chr8	24921587	24921587	+	AluYd8	269	cluster_ALU_1142_PAV	cluster0_chr8_24921575_24921602_24921575_24921602_NA12878_PALMER
chr8	25315130	25315130	-	AluYa5	262	cluster_ALU_1143_PAV	cluster0_chr8_25315131_25315143_25315132_25315143_NA12878_PALMER
chr8	26215870	26215870	-	AluY	280	cluster_ALU_1144_PAV	cluster0_chr8_26215871_26215877_26215871_26215877_NA12878_PALMER
chr8	26358132	26358132	-	AluY	261	cluster_ALU_1145_PAV	cluster0_chr8_26358133_26358144_26358133_26358144_NA12878_PALMER
chr8	26885035	26885035	+	AluYb8	132	cluster_ALU_1146_PAV	NA
chr8	32502455	32502455	-	AluY	280	cluster_ALU_1147_PAV	cluster0_chr8_32502455_32502469_32502456_32502469_NA12878_PALMER
chr8	34612128	34612128	+	AluYb8	288	cluster_ALU_1148_PAV	cluster0_chr8_34612129_34612142_34612129_34612142_NA12878_PALMER
chr8	35065507	35065507	+	AluYb8	220	cluster_ALU_1149_PAV	cluster0_chr8_35065508_35065519_35065508_35065519_NA12878_PALMER
chr8	35211504	35211504	+	AluYa5	281	cluster_ALU_1150_PAV	cluster0_chr8_35211504_35211517_35211504_35211517_NA12878_PALMER
chr8	37645400	37645411	+	AluSg	281	NA	cluster0_chr8_37645401_37645417_37645401_37645417_NA12878_PALMER
chr8	39006541	39006541	+	AluY	281	cluster_ALU_1151_PAV	cluster0_chr8_39006542_39006547_39006542_39006547_NA12878_PALMER
chr8	39842940	39842940	+	AluYe5	280	cluster_ALU_1152_PAV	cluster0_chr8_39842941_39842957_39842941_39842957_NA12878_PALMER
chr8	40820761	40820766	-	AluSc8	279	NA	cluster0_chr8_40820761_40820772_40820761_40820772_NA12878_PALMER
chr8	41412939	41412939	-	AluYb8	288	cluster_ALU_1153_PAV	cluster0_chr8_41412940_41412947_41412940_41412947_NA12878_PALMER
chr8	42182378	42182378	-	AluYa8	280	cluster_ALU_1154_PAV	cluster0_chr8_42182379_42182386_42182379_42182386_NA12878_PALMER
chr8	52878480	52878480	-	AluYa5	201	cluster_ALU_1155_PAV	cluster0_chr8_52878480_52878493_52878480_52878493_NA12878_PALMER
chr8	58703418	58703418	+	AluYb8	284	cluster_ALU_1156_PAV	cluster0_chr8_58703419_58703421_58703419_58703421_NA12878_PALMER
chr8	59885350	59885350	+	AluYb8	207	cluster_ALU_1157_PAV	cluster0_chr8_59885351_59885360_59885351_59885360_NA12878_PALMER
chr8	60614220	60614220	-	AluYa5	280	cluster_ALU_1158_PAV	cluster0_chr8_60614221_60614239_60614221_60614239_NA12878_PALMER
chr8	68069557	68069557	+	AluYb8	288	cluster_ALU_1159_PAV	cluster0_chr8_68069558_68069576_68069558_68069576_NA12878_PALMER
chr8	70023698	70023698	-	AluY	277	cluster_ALU_1160_PAV	NA
chr8	71002343	71002343	+	AluYb8	288	cluster_ALU_1161_PAV	cluster0_chr8_71002344_71002359_71002344_71002359_NA12878_PALMER
chr8	71293806	71293806	+	AluYa5	281	cluster_ALU_1162_PAV	cluster0_chr8_71293807_71293807_71293807_71293807_NA12878_PALMER
chr8	72153140	72153140	-	AluYa5	281	cluster_ALU_1163_PAV	cluster0_chr8_72153119_72153151_72153141_72153151_NA12878_PALMER
chr8	73413715	73413715	-	AluYb8	288	cluster_ALU_1164_PAV	cluster0_chr8_73413716_73413727_73413716_73413727_NA12878_PALMER
chr8	74303582	74303582	-	AluYb8	288	cluster_ALU_1165_PAV	cluster0_chr8_74303583_74303589_74303583_74303589_NA12878_PALMER
chr8	74463098	74463098	+	AluYa5	288	cluster_ALU_1166_PAV	cluster0_chr8_74463099_74463113_74463099_74463113_NA12878_PALMER
chr8	74536570	74536570	-	AluYa5	281	cluster_ALU_1167_PAV	cluster0_chr8_74536571_74536585_74536571_74536585_NA12878_PALMER
chr8	79296019	79296019	+	AluYb8	288	cluster_ALU_1168_PAV	cluster0_chr8_79296020_79296033_79296020_79296033_NA12878_PALMER
chr8	84525029	84525029	-	AluYa5	286	cluster_ALU_1169_PAV	cluster0_chr8_84525027_84525040_84525032_84525040_NA12878_PALMER
chr8	86067391	86067391	+	AluYb8	276	cluster_ALU_1170_PAV	cluster0_chr8_86067389_86067408_86067389_86067408_NA12878_PALMER
chr8	86757865	86757865	+	AluYa5	281	cluster_ALU_1171_PAV	cluster0_chr8_86757866_86757876_86757866_86757876_NA12878_PALMER
chr8	89657667	89657667	-	AluYb8	288	cluster_ALU_1172_PAV	cluster0_chr8_89657668_89657678_89657668_89657678_NA12878_PALMER
chr8	93150242	93150242	-	AluYg6	267	cluster_ALU_1173_PAV	cluster0_chr8_93150242_93150260_93150243_93150260_NA12878_PALMER
chr8	95455550	95455550	-	AluYa5	272	cluster_ALU_1174_PAV	cluster0_chr8_95455551_95455567_95455551_95455567_NA12878_PALMER
chr8	95771304	95771304	+	AluYa5	281	cluster_ALU_1175_PAV	cluster0_chr8_95771305_95771310_95771305_95771310_NA12878_PALMER
chr8	105652283	105652283	-	AluYa5	281	cluster_ALU_1176_PAV	cluster0_chr8_105652284_105652289_105652284_105652289_NA12878_PALMER
chr8	106195650	106195650	-	AluYb9	287	cluster_ALU_1177_PAV	cluster0_chr8_106195650_106195661_106195650_106195661_NA12878_PALMER
chr8	109066855	109066855	+	AluYa8	112	cluster_ALU_1178_PAV	cluster4_chr8_109066856_109066866_109066856_109066866_NA12878_PALMER
chr8	109089363	109089363	-	AluYe5	281	cluster_ALU_1179_PAV	cluster0_chr8_109089364_109089377_109089364_109089377_NA12878_PALMER
chr8	109337068	109337068	-	AluY	250	cluster_ALU_1180_PAV	cluster0_chr8_109337069_109337082_109337069_109337082_NA12878_PALMER
chr8	109358643	109358643	+	AluYb8	255	cluster_ALU_1181_PAV	cluster0_chr8_109358644_109358655_109358644_109358655_NA12878_PALMER
chr8	113780679	113780679	-	AluYg6	281	cluster_ALU_1182_PAV	cluster0_chr8_113780680_113780691_113780680_113780691_NA12878_PALMER
chr8	114592245	114592245	+	AluYe5	281	cluster_ALU_1183_PAV	cluster0_chr8_114592245_114592258_114592245_114592258_NA12878_PALMER
chr8	116034780	116034780	+	AluYg6	243	cluster_ALU_1184_PAV	cluster0_chr8_116034771_116034790_116034771_116034790_NA12878_PALMER
chr8	121143037	121143037	+	AluYb8	277	cluster_ALU_1185_PAV	cluster0_chr8_121143038_121143048_121143038_121143048_NA12878_PALMER
chr8	121268349	121268349	+	AluYa5	281	cluster_ALU_1186_PAV	cluster0_chr8_121268350_121268375_121268350_121268375_NA12878_PALMER
chr8	124505882	124505882	-	AluYb8	288	cluster_ALU_1187_PAV	cluster0_chr8_124505882_124505897_124505883_124505897_NA12878_PALMER
chr8	124877715	124877715	-	AluYa5	245	cluster_ALU_1188_PAV	cluster0_chr8_124877715_124877729_124877715_124877729_NA12878_PALMER
chr8	125011861	125011861	-	AluYa5	281	cluster_ALU_1189_PAV	cluster0_chr8_125011862_125011878_125011862_125011878_NA12878_PALMER
chr8	126107113	126107113	-	AluY	277	cluster_ALU_1190_PAV	cluster0_chr8_126107113_126107124_126107113_126107218_NA12878_PALMER
chr8	126853221	126853221	+	AluYa5	243	cluster_ALU_1191_PAV	cluster0_chr8_126853222_126853236_126853222_126853236_NA12878_PALMER
chr8	127344406	127344406	+	AluYb8	114	cluster_ALU_1192_PAV	NA
chr8	128232682	128232682	-	AluY	281	cluster_ALU_1193_PAV	cluster0_chr8_128232681_128232696_128232681_128232696_NA12878_PALMER
chr8	131341814	131341814	+	AluYa5	281	cluster_ALU_1194_PAV	cluster0_chr8_131341813_131341830_131341813_131341830_NA12878_PALMER
chr8	131365627	131365627	-	AluYa5	265	cluster_ALU_1195_PAV	cluster1_chr8_131365626_131365640_131365628_131365640_NA12878_PALMER
chr8	131381078	131381078	+	AluYa5	196	cluster_ALU_1196_PAV	cluster0_chr8_131381078_131381085_131381078_131381085_NA12878_PALMER
chr8	137282940	137282940	-	AluYa5	270	cluster_ALU_1197_PAV	cluster1_chr8_137282940_137282953_137282940_137282953_NA12878_PALMER
chr8	138313722	138313722	+	AluY	281	cluster_ALU_1198_PAV	cluster0_chr8_138313723_138313737_138313723_138313737_NA12878_PALMER
chr8	141858682	141858682	-	AluYa5	254	cluster_ALU_1199_PAV	cluster0_chr8_141858683_141858693_141858684_141858693_NA12878_PALMER
chr8	144347173	144347173	+	AluYe5	261	cluster_ALU_1200_PAV	NA
chr9	755221	755221	+	AluYb8	109	cluster_ALU_1201_PAV	NA
chr9	848896	848896	-	AluYb9	288	cluster_ALU_1202_PAV	NA
chr9	4814225	4814225	-	AluYa5	247	cluster_ALU_1203_PAV	cluster0_chr9_4814226_4814226_4814226_4814226_NA12878_PALMER
chr9	6780313	6780313	-	AluYb8	288	cluster_ALU_1204_PAV	cluster0_chr9_6780314_6780330_6780314_6780330_NA12878_PALMER
chr9	7035316	7035316	-	AluYa5	281	cluster_ALU_1205_PAV	cluster0_chr9_7035317_7035328_7035317_7035328_NA12878_PALMER
chr9	7852523	7852523	+	AluYb9	288	cluster_ALU_1206_PAV	cluster0_chr9_7852524_7852528_7852524_7852528_NA12878_PALMER
chr9	16682301	16682301	-	AluYi6	274	cluster_ALU_1207_PAV	cluster0_chr9_16682302_16682316_16682303_16682316_NA12878_PALMER
chr9	21038487	21038487	-	AluYa5	275	cluster_ALU_1208_PAV	cluster0_chr9_21038485_21038504_21038485_21038504_NA12878_PALMER
chr9	21261940	21261940	+	AluYe5	281	cluster_ALU_1209_PAV	cluster0_chr9_21261941_21261944_21261941_21261944_NA12878_PALMER
chr9	22288708	22288708	-	AluYa5	281	cluster_ALU_1210_PAV	cluster0_chr9_22288708_22288726_22288708_22288726_NA12878_PALMER
chr9	22395707	22395707	+	AluYa5	281	cluster_ALU_1211_PAV	cluster0_chr9_22395707_22395716_22395707_22395716_NA12878_PALMER
chr9	23704136	23704136	-	AluYe5	86	cluster_ALU_1212_PAV	cluster4_chr9_23704137_23704144_23704137_23704144_NA12878_PALMER
chr9	28960603	28960603	+	AluY	276	cluster_ALU_1213_PAV	cluster0_chr9_28960604_28960622_28960604_28960622_NA12878_PALMER
chr9	34052282	34052282	+	AluYe5	280	cluster_ALU_1214_PAV	cluster0_chr9_34052283_34052283_34052283_34052283_NA12878_PALMER
chr9	34115452	34115452	+	AluY	257	cluster_ALU_1215_PAV	cluster0_chr9_34115453_34115466_34115453_34115466_NA12878_PALMER
chr9	37594237	37594237	-	AluY	281	cluster_ALU_1216_PAV	cluster0_chr9_37594238_37594253_37594238_37594253_NA12878_PALMER
chr9	38767763	38767763	+	AluYe5	281	cluster_ALU_1217_PAV	cluster0_chr9_38767762_38767777_38767762_38767777_NA12878_PALMER
chr9	39064821	39064836	+	AluYb8	281	NA	cluster0_chr9_39064821_39064841_39064821_39064841_NA12878_PALMER
chr9	42293422	42293433	+	AluYa5	281	NA	cluster0_chr9_42293423_42293423_42293423_42293423_NA12878_PALMER
chr9	42389578	42389584	-	AluYb9	281	NA	cluster1_chr9_42389579_42389593_42389579_42389593_NA12878_PALMER
chr9	42393165	42393176	-	AluYa5	281	NA	cluster0_chr9_42393165_42393179_42393165_42393179_NA12878_PALMER
chr9	62603942	62603951	-	AluYb8	281	NA	cluster0_chr9_62603942_62603953_62603942_62603953_NA12878_PALMER
chr9	65948587	65948598	-	AluYb8	281	NA	cluster0_chr9_65948588_65948599_65948588_65948599_NA12878_PALMER
chr9	66188528	66188543	-	AluYa5	281	NA	cluster0_chr9_66188528_66188543_66188528_66188543_NA12878_PALMER
chr9	66829416	66829428	+	AluY	281	NA	cluster0_chr9_66829416_66829427_66829416_66829427_NA12878_PALMER
chr9	66942318	66942331	+	AluYa5	281	NA	cluster0_chr9_66942318_66942328_66942318_66942328_NA12878_PALMER
chr9	67083506	67083524	-	AluYa5	276	NA	cluster0_chr9_67083507_67083524_67083507_67083524_NA12878_PALMER
chr9	71929860	71929860	+	AluYb8	288	cluster_ALU_1218_PAV	cluster0_chr9_71929861_71929877_71929861_71929877_NA12878_PALMER
chr9	72616617	72616617	+	AluYa5	271	cluster_ALU_1219_PAV	cluster0_chr9_72616618_72616631_72616618_72616631_NA12878_PALMER
chr9	72928053	72928053	+	AluYb8	288	cluster_ALU_1220_PAV	cluster0_chr9_72928054_72928070_72928054_72928070_NA12878_PALMER
chr9	73623855	73623855	+	AluYb8	288	cluster_ALU_1221_PAV	cluster0_chr9_73623856_73623856_73623856_73623856_NA12878_PALMER
chr9	76337136	76337136	+	AluYa5	281	cluster_ALU_1222_PAV	cluster0_chr9_76337135_76337137_76337135_76337137_NA12878_PALMER
chr9	76836354	76836354	-	AluYa5	280	cluster_ALU_1223_PAV	cluster0_chr9_76836355_76836367_76836355_76836367_NA12878_PALMER
chr9	88484810	88484810	+	AluYb8	145	cluster_ALU_1224_PAV	NA
chr9	90295229	90295229	-	AluY	281	cluster_ALU_1225_PAV	cluster0_chr9_90295230_90295241_90295230_90295241_NA12878_PALMER
chr9	90432248	90432248	-	AluYa5	267	cluster_ALU_1226_PAV	NA
chr9	92520052	92520052	-	AluYa5	281	cluster_ALU_1227_PAV	cluster0_chr9_92520041_92520065_92520041_92520065_NA12878_PALMER
chr9	92918210	92918210	+	AluYb8	288	cluster_ALU_1228_PAV	cluster0_chr9_92918211_92918225_92918211_92918225_NA12878_PALMER
chr9	93609090	93609090	-	AluY	281	cluster_ALU_1229_PAV	cluster0_chr9_93609091_93609102_93609091_93609102_NA12878_PALMER
chr9	94551959	94551959	+	AluYa5	281	cluster_ALU_1230_PAV	cluster0_chr9_94551960_94551975_94551960_94551975_NA12878_PALMER
chr9	94625120	94625120	+	AluYe5	281	cluster_ALU_1231_PAV	cluster0_chr9_94625119_94625136_94625119_94625136_NA12878_PALMER
chr9	96301414	96301414	+	AluYa5	281	cluster_ALU_1232_PAV	cluster0_chr9_96301414_96301424_96301414_96301424_NA12878_PALMER
chr9	100461106	100461106	-	AluYc	286	cluster_ALU_1233_PAV	cluster0_chr9_100461107_100461107_100461108_100461109_NA12878_PALMER
chr9	101461593	101461593	-	AluYa5	281	cluster_ALU_1234_PAV	cluster0_chr9_101461594_101461604_101461594_101461604_NA12878_PALMER
chr9	102688322	102688322	+	AluYa5	281	cluster_ALU_1235_PAV	cluster0_chr9_102688323_102688337_102688323_102688337_NA12878_PALMER
chr9	103314171	103314171	+	AluYa5	164	cluster_ALU_1236_PAV	cluster6_chr9_103314172_103314172_103314172_103314172_NA12878_PALMER
chr9	106472977	106472977	-	AluYb8	288	cluster_ALU_1237_PAV	cluster0_chr9_106472978_106472994_106472978_106472994_NA12878_PALMER
chr9	108000368	108000368	-	AluYa8	79	cluster_ALU_1238_PAV	NA
chr9	110729243	110729243	+	AluYb8	288	cluster_ALU_1239_PAV	cluster0_chr9_110729242_110729256_110729242_110729256_NA12878_PALMER
chr9	110808955	110808955	-	AluYe5	281	cluster_ALU_1240_PAV	cluster0_chr9_110808956_110808971_110808956_110808971_NA12878_PALMER
chr9	115165983	115165983	+	AluY	258	cluster_ALU_1241_PAV	cluster0_chr9_115165984_115166003_115165984_115166003_NA12878_PALMER
chr9	115747451	115747451	-	AluYk2	282	cluster_ALU_1242_PAV	cluster0_chr9_115747452_115747468_115747452_115747468_NA12878_PALMER
chr9	120292892	120292892	-	AluY	281	cluster_ALU_1243_PAV	cluster0_chr9_120292893_120292904_120292893_120292904_NA12878_PALMER
chr9	126217881	126217881	+	AluYc	133	cluster_ALU_1244_PAV	NA
chr9	131373997	131374008	+	AluSc	250	NA	cluster12_chr9_131373997_131374008_131373997_131374008_NA12878_PALMER
chr9	136074452	136074470	+	AluY	278	NA	cluster0_chr9_136074466_136074473_136074466_136074473_NA12878_PALMER
chrX	255568	255568	+	AluYa5	281	cluster_ALU_1245_PAV	cluster0_chrX_255567_255569_255567_255569_NA12878_PALMER
chrX	1920150	1920175	+	AluY	281	NA	cluster0_chrX_1920174_1920182_1920174_1920182_NA12878_PALMER
chrX	2453758	2453758	+	AluYb8	266	cluster_ALU_1246_PAV	cluster0_chrX_2453750_2453769_2453750_2453769_NA12878_PALMER
chrX	2578898	2578898	-	AluSx	239	cluster_ALU_1247_PAV	cluster4_chrX_2578853_2578876_2578853_2578876_NA12878_PALMER
chrX	14899114	14899114	-	AluYc3	280	cluster_ALU_1248_PAV	cluster0_chrX_14899115_14899115_14899115_14899115_NA12878_PALMER
chrX	28428382	28428393	-	AluYb8	281	NA	cluster0_chrX_28428382_28428393_28428382_28428393_NA12878_PALMER
chrX	30644285	30644314	+	AluY	281	NA	cluster2_chrX_30644291_30644314_30644291_30644314_NA12878_PALMER
chrX	31257188	31257188	+	AluYa5	267	cluster_ALU_1249_PAV	cluster0_chrX_31257189_31257196_31257189_31257196_NA12878_PALMER
chrX	31452231	31452231	+	AluY	281	cluster_ALU_1250_PAV	cluster0_chrX_31452232_31452259_31452232_31452259_NA12878_PALMER
chrX	31982955	31982955	-	AluY	273	cluster_ALU_1251_PAV	cluster0_chrX_31982956_31982956_31982956_31982956_NA12878_PALMER
chrX	33284733	33284733	+	AluYb8	281	cluster_ALU_1252_PAV	cluster0_chrX_33284724_33284734_33284724_33284734_NA12878_PALMER
chrX	34224326	34224326	+	AluYi6	281	cluster_ALU_1253_PAV	cluster0_chrX_34224327_34224339_34224327_34224339_NA12878_PALMER
chrX	35009971	35009971	+	AluYi6	281	cluster_ALU_1254_PAV	cluster0_chrX_35009971_35009986_35009971_35009986_NA12878_PALMER
chrX	45728353	45728353	-	AluYc3	281	cluster_ALU_1255_PAV	cluster0_chrX_45728354_45728369_45728354_45728369_NA12878_PALMER
chrX	70916181	70916196	+	AluYb8	281	NA	cluster0_chrX_70916181_70916197_70916181_70916197_NA12878_PALMER
chrX	77354181	77354181	+	AluYa5	281	cluster_ALU_1256_PAV	cluster0_chrX_77354180_77354199_77354180_77354199_NA12878_PALMER
chrX	88721543	88721543	+	AluYb8	288	cluster_ALU_1257_PAV	cluster0_chrX_88721544_88721553_88721544_88721553_NA12878_PALMER
chrX	88773290	88773290	-	AluYa5	281	cluster_ALU_1258_PAV	cluster0_chrX_88773291_88773301_88773291_88773301_NA12878_PALMER
chrX	90933013	90933013	+	AluYa5	281	cluster_ALU_1259_PAV	cluster0_chrX_90933009_90933034_90933009_90933034_NA12878_PALMER
chrX	92734130	92734130	-	AluYa5	281	cluster_ALU_1260_PAV	cluster0_chrX_92734131_92734146_92734131_92734146_NA12878_PALMER
chrX	114281188	114281198	+	AluYa5	281	NA	cluster0_chrX_114281193_114281199_114281193_114281199_NA12878_PALMER
chrX	114331199	114331207	+	AluYa5	281	NA	cluster0_chrX_114331200_114331207_114331200_114331207_NA12878_PALMER
chrX	115436030	115436030	+	AluYa5	265	cluster_ALU_1261_PAV	NA
chrX	117704887	117704887	+	AluY	281	cluster_ALU_1262_PAV	cluster0_chrX_117704888_117704902_117704888_117704902_NA12878_PALMER
chrX	120393987	120393987	-	AluYa5	281	cluster_ALU_1263_PAV	cluster0_chrX_120393988_120394002_120393988_120394002_NA12878_PALMER
chrX	123537573	123537601	-	FRAM	41	NA	cluster6_chrX_123537562_123537599_123537562_123537599_NA12878_PALMER
chrX	123538512	123538512	-	AluYb8	288	cluster_ALU_1264_PAV	cluster0_chrX_123538513_123538528_123538513_123538528_NA12878_PALMER
chrX	127156693	127156693	-	AluYc	261	cluster_ALU_1265_PAV	cluster0_chrX_127156694_127156698_127156694_127156698_NA12878_PALMER
chrX	127449440	127449440	+	AluYa5	281	cluster_ALU_1266_PAV	cluster0_chrX_127449439_127449452_127449439_127449452_NA12878_PALMER
chrX	131787914	131787914	-	AluYa5	281	cluster_ALU_1267_PAV	cluster0_chrX_131787915_131787915_131787915_131787915_NA12878_PALMER
chrX	137267662	137267662	+	AluYa5	281	cluster_ALU_1268_PAV	cluster0_chrX_137267662_137267680_137267662_137267680_NA12878_PALMER
chrX	137875126	137875126	-	AluY	265	cluster_ALU_1269_PAV	cluster0_chrX_137875124_137875139_137875126_137875139_NA12878_PALMER
chrX	146255565	146255565	+	AluSx4	149	cluster_ALU_1270_PAV	NA
chrX	146808267	146808267	+	AluYb8	272	cluster_ALU_1271_PAV	cluster0_chrX_146808267_146808284_146808267_146808284_NA12878_PALMER
chrX	150283080	150283080	+	AluYa5	281	cluster_ALU_1272_PAV	cluster0_chrX_150283078_150283097_150283078_150283097_NA12878_PALMER
chrX	152833246	152833246	+	AluY	281	cluster_ALU_1273_PAV	cluster0_chrX_152833247_152833262_152833247_152833262_NA12878_PALMER

## Sheet: PAV_PALMER_SVA_NA12878
Chr	Start	End	Strand	Subfamily	SVA_start	SVA_end	PAV_id	PALMER_id
chr1	11770151	11770151	-	SVA_F	381	1362	cluster_SVA_1_PAV	cluster0_chr1_11770152_11770164_11770152_11770164_NA12878_PALMER
chr1	16002841	16002841	+	SVA_D	2	1362	cluster_SVA_2_PAV	cluster0_chr1_16002842_16002857_16002842_16002857_NA12878_PALMER
chr1	37775710	37775710	-	SVA_F	381	1362	cluster_SVA_3_PAV	cluster0_chr1_37775711_37775725_37775711_37775725_NA12878_PALMER
chr1	64384496	64384496	+	SVA_F	381	1362	cluster_SVA_4_PAV	cluster0_chr1_64384497_64384549_64384497_64384549_NA12878_PALMER
chr1	70446739	70446739	NA	NA	0	366	cluster_SVA_5_PAV	NA
chr1	88507126	88507126	+	SVA_F	381	1362	cluster_SVA_6_PAV	cluster0_chr1_88507061_88507143_88507061_88507143_NA12878_PALMER
chr1	111353551	111353551	+	SVA_D	0	1363	cluster_SVA_7_PAV	cluster0_chr1_111353552_111353566_111353552_111353566_NA12878_PALMER
chr1	111639406	111639406	-	SVA_E	0	1360	cluster_SVA_8_PAV	cluster0_chr1_111639341_111639422_111639341_111639422_NA12878_PALMER
chr1	168451690	168451690	-	SVA_E	9	1363	cluster_SVA_9_PAV	cluster0_chr1_168451691_168451703_168451691_168451703_NA12878_PALMER
chr1	182305180	182305180	NA	SVA_E	11	1363	cluster_SVA_10_PAV	NA
chr1	227414561	227414561	NA	NA	0	426	cluster_SVA_11_PAV	NA
chr1	236374895	236374895	-	SVA_F	381	1362	cluster_SVA_12_PAV	cluster0_chr1_236374896_236374914_236374896_236374914_NA12878_PALMER
chr1	241980544	241980544	+	SVA_F	381	1362	cluster_SVA_13_PAV	cluster0_chr1_241980545_241980559_241980545_241980559_NA12878_PALMER
chr10	69213563	69213563	-	SVA_F	412	1127	cluster_SVA_14_PAV	NA
chr10	101495841	101495856	-	SVA_F	722	1375	NA	cluster0_chr10_101495841_101495856_101495841_101495856_NA12878_PALMER
chr11	8818099	8818099	+	SVA_E	5	1364	cluster_SVA_15_PAV	cluster0_chr11_8818100_8818117_8818100_8818117_NA12878_PALMER
chr11	66394633	66394633	+	SVA_E	0	1366	cluster_SVA_16_PAV	cluster0_chr11_66394619_66394644_66394619_66394644_NA12878_PALMER
chr12	10193454	10193454	+	SVA_F	381	1362	cluster_SVA_17_PAV	cluster0_chr12_10193455_10193473_10193455_10193473_NA12878_PALMER
chr12	58635299	58635299	+	SVA_E	0	1363	cluster_SVA_18_PAV	cluster0_chr12_58635300_58635309_58635300_58635309_NA12878_PALMER
chr13	35751189	35751189	-	SVA_F	315	1362	cluster_SVA_19_PAV	cluster0_chr13_35751190_35751240_35751190_35751240_NA12878_PALMER
chr13	46584008	46584008	-	SVA_E	0	1363	cluster_SVA_20_PAV	cluster0_chr13_46584009_46584025_46584009_46584025_NA12878_PALMER
chr13	81793562	81793562	-	SVA_F	0	1363	cluster_SVA_21_PAV	cluster0_chr13_81793563_81793577_81793563_81793577_NA12878_PALMER
chr14	20707961	20707961	-	SVA_F	0	1121	cluster_SVA_22_PAV	NA
chr14	39064016	39064016	+	SVA_E	0	1363	cluster_SVA_23_PAV	cluster0_chr14_39063996_39064092_39064008_39064092_NA12878_PALMER
chr14	81320429	81320429	-	SVA_E	53	1364	cluster_SVA_24_PAV	cluster0_chr14_81320413_81320441_81320413_81320441_NA12878_PALMER
chr15	63477827	63477827	+	SVA_F	381	1362	cluster_SVA_25_PAV	cluster0_chr15_63477828_63477844_63477828_63477844_NA12878_PALMER
chr15	70547226	70547226	-	SVA_F	55	1362	cluster_SVA_26_PAV	cluster0_chr15_70547227_70547241_70547227_70547243_NA12878_PALMER
chr16	3370911	3370911	+	SVA_E	0	1363	cluster_SVA_27_PAV	cluster0_chr16_3370912_3370928_3370912_3370928_NA12878_PALMER
chr16	74811108	74811108	+	SVA_E	267	1363	cluster_SVA_28_PAV	cluster0_chr16_74811109_74811125_74811109_74811125_NA12878_PALMER
chr16	75469417	75469417	+	SVA_D	0	1362	cluster_SVA_29_PAV	cluster0_chr16_75469418_75469436_75469418_75469436_NA12878_PALMER
chr17	5055892	5055892	-	SVA_F	16	1362	cluster_SVA_30_PAV	cluster0_chr17_5055893_5055915_5055893_5055915_NA12878_PALMER
chr17	43409596	43409596	+	SVA_D	2	1363	cluster_SVA_31_PAV	cluster0_chr17_43409597_43409609_43409597_43409609_NA12878_PALMER
chr17	59922407	59922407	-	SVA_E	0	1362	cluster_SVA_32_PAV	cluster0_chr17_59922408_59922419_59922408_59922419_NA12878_PALMER
chr18	46726621	46726621	+	SVA_F	392	1362	cluster_SVA_33_PAV	cluster0_chr18_46726622_46726705_46726622_46726705_NA12878_PALMER
chr18	49810930	49810930	+	SVA_F	0	1362	cluster_SVA_34_PAV	cluster0_chr18_49810930_49810946_49810930_49810946_NA12878_PALMER
chr19	20405184	20405184	+	SVA_F	381	1362	cluster_SVA_35_PAV	cluster0_chr19_20405185_20405242_20405185_20405242_NA12878_PALMER
chr19	23828483	23828483	+	SVA_E	280	1363	cluster_SVA_36_PAV	cluster0_chr19_23828484_23828517_23828484_23828517_NA12878_PALMER
chr19	23845119	23845119	-	SVA_E	15	1363	cluster_SVA_37_PAV	cluster0_chr19_23845120_23845141_23845120_23845141_NA12878_PALMER
chr2	65519326	65519326	+	SVA_F	59	1362	cluster_SVA_38_PAV	cluster0_chr2_65519327_65519343_65519327_65519343_NA12878_PALMER
chr2	130210905	130210928	+	SVA_F	419	1375	NA	cluster0_chr2_130210907_130210917_130210907_130210917_NA12878_PALMER
chr2	193680303	193680303	-	SVA_E	0	1363	cluster_SVA_39_PAV	cluster0_chr2_193680304_193680321_193680304_193680321_NA12878_PALMER
chr2	227186809	227186809	+	SVA_D	0	1364	cluster_SVA_40_PAV	cluster0_chr2_227186810_227186826_227186810_227186826_NA12878_PALMER
chr20	4102182	4102182	+	SVA_D	0	1363	cluster_SVA_41_PAV	cluster0_chr20_4102184_4102200_4102184_4102200_NA12878_PALMER
chr20	5287763	5287763	-	SVA_E	4	1363	cluster_SVA_42_PAV	cluster0_chr20_5287764_5287778_5287764_5287778_NA12878_PALMER
chr20	38423493	38423518	+	SVA_F	421	1375	NA	cluster0_chr20_38423493_38423510_38423493_38423510_NA12878_PALMER
chr20	44676840	44676840	-	SVA_E	0	1363	cluster_SVA_43_PAV	cluster0_chr20_44676812_44676937_44676812_44676937_NA12878_PALMER
chr20	47554539	47554539	-	SVA_D	0	1361	cluster_SVA_44_PAV	cluster0_chr20_47554540_47554552_47554540_47554552_NA12878_PALMER
chr20	52091833	52091833	+	SVA_E	0	1360	cluster_SVA_45_PAV	cluster0_chr20_52091826_52091885_52091831_52091885_NA12878_PALMER
chr21	43036235	43036235	+	SVA_F	390	1362	cluster_SVA_46_PAV	cluster0_chr21_43036236_43036257_43036236_43036257_NA12878_PALMER
chr22	16437274	16437290	+	SVA_D	421	1375	NA	cluster0_chr22_16437276_16437286_16437276_16437286_NA12878_PALMER
chr22	49029644	49029644	+	SVA_D	0	1363	cluster_SVA_47_PAV	cluster0_chr22_49029645_49029657_49029651_49029657_NA12878_PALMER
chr3	12654718	12654718	+	SVA_F	0	1362	cluster_SVA_48_PAV	cluster0_chr3_12654724_12654741_12654724_12654741_NA12878_PALMER
chr3	138126527	138126527	+	SVA_E	0	1363	cluster_SVA_49_PAV	cluster0_chr3_138126527_138126557_138126527_138126557_NA12878_PALMER
chr3	177272376	177272376	-	SVA_F	1	1362	cluster_SVA_50_PAV	cluster0_chr3_177272393_177272393_177272393_177272393_NA12878_PALMER
chr4	9703203	9703203	+	SVA_E	153	1363	cluster_SVA_51_PAV	cluster0_chr4_9703158_9703256_9703158_9703256_NA12878_PALMER
chr4	16331732	16331732	+	SVA_F	392	1362	cluster_SVA_52_PAV	cluster0_chr4_16331733_16331752_16331733_16331752_NA12878_PALMER
chr5	56380321	56380321	-	SVA_E	0	1363	cluster_SVA_53_PAV	cluster0_chr5_56380311_56380335_56380311_56380335_NA12878_PALMER
chr5	79130726	79130726	+	SVA_E	0	1363	cluster_SVA_54_PAV	cluster0_chr5_79130727_79130745_79130727_79130745_NA12878_PALMER
chr5	141998755	141998767	-	SVA_F	421	1375	NA	cluster6_chr5_141998755_141998767_141998755_141998767_NA12878_PALMER
chr5	142000088	142000088	-	SVA_F	381	1362	cluster_SVA_55_PAV	cluster0_chr5_142000089_142000105_142000089_142000105_NA12878_PALMER
chr6	29731769	29731769	-	SVA_F	0	1362	cluster_SVA_56_PAV	cluster0_chr6_29731765_29731783_29731765_29731783_NA12878_PALMER
chr6	31329617	31329617	+	SVA_A	668	1370	cluster_SVA_57_PAV	NA
chr6	32546834	32546834	+	SVA_D	14	1363	cluster_SVA_58_PAV	cluster0_chr6_32546835_32546846_32546835_32546846_NA12878_PALMER
chr6	32653427	32653427	-	SVA_F	658	1362	cluster_SVA_59_PAV	NA
chr6	33062525	33062525	-	SVA_D	0	1366	cluster_SVA_60_PAV	cluster0_chr6_33062526_33062534_33062526_33062534_NA12878_PALMER
chr6	100746160	100746160	+	SVA_E	0	1363	cluster_SVA_61_PAV	cluster0_chr6_100746156_100746165_100746156_100746165_NA12878_PALMER
chr6	153108701	153108701	+	SVA_C	970	1362	cluster_SVA_62_PAV	NA
chr8	108123693	108123693	+	SVA_F	0	1362	cluster_SVA_63_PAV	cluster0_chr8_108123694_108123694_108123694_108123698_NA12878_PALMER
chr9	34703688	34703688	-	SVA_F	66	1362	cluster_SVA_64_PAV	cluster0_chr9_34703689_34703703_34703689_34703703_NA12878_PALMER
chr9	72647782	72647782	-	SVA_F	381	1362	cluster_SVA_65_PAV	cluster0_chr9_72647782_72647799_72647782_72647799_NA12878_PALMER
chr9	131414409	131414409	-	SVA_F	381	1362	cluster_SVA_66_PAV	cluster0_chr9_131414413_131414425_131414413_131414426_NA12878_PALMER
chrX	26904245	26904245	+	SVA_E	0	1363	cluster_SVA_67_PAV	cluster0_chrX_26904244_26904258_26904244_26904258_NA12878_PALMER

## Sheet: MELT_L1Hs_NA12891
Chr	Start	End	Ref	Info	GT
chr1	48963084	48963084	T	TSD=CAGACTGGGTAATTTTCT;ASSESS=5;INTERNAL=NM_032785,INTRONIC;SVTYPE=LINE1;SVLEN=5520;MEINFO=L1Ambig,499,6019,-;DIFF=0.09:n1-497,a568t,c651t,c671g,d676-678,t708c,n853-862,n877,n945,n949,c998t,n1013-6019;LP=3796;RP=6076;RA=-0.679;ISTP=0;PRIOR=false;SR=5136	0/1:-258,-28.3,-264
chr1	74727223	74727223	C	TSD=CCGTATTAGTTCATTTTC;ASSESS=5;INTERNAL=NM_001130042,INTRONIC;SVTYPE=LINE1;SVLEN=3669;MEINFO=L1Ambig,2350,6019,-;DIFF=0.1:n1-2340,n2346,c2376g,g2460c,c2565a,n2819-6019;LP=3997;RP=4378;RA=-0.131;ISTP=0;PRIOR=false;SR=4722	0/1:-273.7,-28.3,-226.03
chr1	84368306	84368306	C	TSD=AGAAACATAAATAC;ASSESS=5;INTERNAL=NR_003927,INTRONIC;SVTYPE=LINE1;SVLEN=59;MEINFO=L1Ambig,5960,6019,+;DIFF=0.01:n1-5958;LP=24;RP=81;RA=-1.755;ISTP=0;PRIOR=false;SR=264	0/1:-81.39,-21.07,-314.16
chr1	192293138	192293138	A	TSD=GTGCCAGTTTATTTA;ASSESS=5;INTERNAL=null,null;SVTYPE=LINE1;SVLEN=533;MEINFO=L1Ta,5486,6019,-;DIFF=0.09:n1-5483;LP=4078;RP=5899;RA=-0.533;ISTP=0;PRIOR=false;SR=5483	1/1:-517.1,-30.71,-0.61
chr1	221654479	221654479	T	TSD=null;ASSESS=4;INTERNAL=null,null;SVTYPE=LINE1;SVLEN=396;MEINFO=L1Ambig,5622,6018,+;DIFF=0.07:n1-5621,a5712g,c5913t,a5931g,c5945a,t5966c,g6014a;LP=6301;RP=5174;RA=0.284;ISTP=-1;PRIOR=false;SR=4043	0/1:-215.8,-31.31,-372.01
chr10	24087908	24087908	C	TSD=null;ASSESS=4;INTERNAL=NM_001098500,INTRONIC;SVTYPE=LINE1;SVLEN=1261;MEINFO=L1Ambig,4758,6019,+;DIFF=0.07:n1-5538,g5607a,a5712g,t5728c,c5744t,a5793g,c5800g,t5827a,a5831t,t5850c,n5857-6019;LP=23;RP=1;RA=4.524;ISTP=-1;PRIOR=false;SR=12	0/1:-86.6,-13.85,-168.18
chr10	25418771	25418771	T	TSD=GAAAATAATCTTTT;ASSESS=5;INTERNAL=NM_020752,INTRONIC;SVTYPE=LINE1;SVLEN=6019;MEINFO=L1Ambig,0,6019,-;DIFF=0.11:n1-22,c63t,i73g,g138a,t153c,g185a,t231c,t254a,c284t,g352a,g353c,c369g,t376g,g419a,n567,n603-6019;LP=10371;RP=15090;RA=-0.541;ISTP=0;PRIOR=false;SR=10616	0/1:-340,-35.52,-312
chr10	39193670	39193670	C	TSD=AAGATTTTTTTTC;ASSESS=5;INTERNAL=null,null;SVTYPE=LINE1;SVLEN=-1;MEINFO=L1Ta,-1,6019,+;DIFF=0.12:n1-5661;LP=504;RP=428;RA=0.236;ISTP=3717;PRIOR=false;SR=495	0/1:-262,-28.3,-250
chr10	110418405	110418405	A	TSD=null;ASSESS=4;INTERNAL=null,null;SVTYPE=LINE1;SVLEN=797;MEINFO=L1Ambig,5221,6018,+;DIFF=0.09:n1-5220,g5268a,t5278c,t5316a,t5325c,c5391t,a5445c,t5535g,g5538c,n5568,c5585t,a5601g,c5616t,g5645c,c5672g,a5712g,c5744t,t5753g,c5788t,n5817-5902,n5909,n5921,a5929g,c5930a,a5931g,g5935a,a5969c,c5977g,a5989t,n6010-6019;LP=9610;RP=11583;RA=-0.269;ISTP=-1;PRIOR=false;SR=5948	0/1:-268.3,-42.75,-526.31
chr10	122695715	122695715	G	TSD=AAGAAAAACTTAAAG;ASSESS=5;INTERNAL=NM_001010912,TERMINATOR;SVTYPE=LINE1;SVLEN=6018;MEINFO=L1Ta1d,1,6019,+;DIFF=0.11:n1,t231c,t254a,t297g,a423g,n554,n561,n579-6019;LP=5597;RP=2873;RA=0.962;ISTP=0;PRIOR=false;SR=4190	0/1:-320.7,-33.11,-288
chr11	33648592	33648592	A	TSD=TAAATACACTAGGCCA;ASSESS=5;INTERNAL=NM_012194,INTRONIC;SVTYPE=LINE1;SVLEN=-1;MEINFO=L1Ta,-1,6019,+;DIFF=0.1:n1-4474,t4557c,t4712c,g4713a,n4818-4853,a4898g,n4970-5578,c5585t,c5590t,a5712g,n5851,n5869,a6008t;LP=13388;RP=7589;RA=0.819;ISTP=4792;PRIOR=false;SR=15289	0/1:-234,-28.3,-300
chr11	43335405	43335405	G	TSD=AAAACTTAATACGAG;ASSESS=5;INTERNAL=NR_024625,INTRONIC;SVTYPE=LINE1;SVLEN=148;MEINFO=L1Ta,5871,6019,+;DIFF=0.02:n1-5872,g5876t,t5877c,c5878g,c5945t,g6016a;LP=647;RP=539;RA=0.263;ISTP=0;PRIOR=false;SR=741	0/1:-125.9,-22.88,-310
chr11	104685402	104685402	C	TSD=TC;ASSESS=5;INTERNAL=null,null;SVTYPE=LINE1;SVLEN=1408;MEINFO=L1Ambig,4611,6019,-;DIFF=0.12:n1-4606,a4898g,a5006c,a5071g,n5102,a5113g,n5121,n5142,t5160c,n5175-5651,a5712g,a5931g,n5989;LP=6016;RP=7476;RA=-0.313;ISTP=0;PRIOR=false;SR=9082	0/1:-173.9,-25.29,-288.1
chr11	110507165	110507165	C	TSD=CAAGTAAATAC;ASSESS=5;INTERNAL=null,null;SVTYPE=LINE1;SVLEN=5545;MEINFO=L1Ambig,474,6019,-;DIFF=0.12:i73g,g156a,c160t,t231c,t254a,g313a,n318,n326,g352a,n566-6019;LP=4213;RP=6498;RA=-0.625;ISTP=0;PRIOR=false;SR=2831	0/1:-408,-39.74,-312
chr11	134435748	134435748	C	TSD=dGACAG;ASSESS=5;INTERNAL=NR_033852,PROMOTER;SVTYPE=LINE1;SVLEN=295;MEINFO=L1Ambig,5724,6019,-;DIFF=0.05:n1-5723,g5861a,a5931g;LP=14948;RP=13685;RA=0.127;ISTP=0;PRIOR=false;SR=23309	1/1:-444.71,-28.9,-3.01
chr12	11066600	11066600	T	TSD=TATGTATTT;ASSESS=5;INTERNAL=NM_001291314,INTRONIC;SVTYPE=LINE1;SVLEN=123;MEINFO=L1Ambig,5895,6018,-;DIFF=0.02:n1-5894,g5903a,g5923a,a5929g,c5930a,a5931g,g5935a,g5946a,t5983g,a5989t,i6001a,g6014a;LP=5280;RP=7412;RA=-0.489;ISTP=0;PRIOR=false;SR=2838	0/1:-542,-52.98,-432
chr12	12780760	12780760	T	TSD=ACACAGCTAATTTTT;ASSESS=5;INTERNAL=NM_001130415,INTRONIC;SVTYPE=LINE1;SVLEN=1750;MEINFO=L1Ta,4269,6019,-;DIFF=0.1:n1-4269,c4374g,a4602g,n4636-4637,n4641,n4643,n4646,n4667,a4675g,n4683,n4691,n4694-4695,n4699,n4701,n4705-4706,n4708-4709,n4716-5603,n5849;LP=8600;RP=10303;RA=-0.261;ISTP=0;PRIOR=false;SR=8668	0/1:-343.6,-27.69,-144
chr12	42863182	42863182	T	TSD=TTTAATTCTTTTT;ASSESS=5;INTERNAL=null,null;SVTYPE=LINE1;SVLEN=1127;MEINFO=L1Ta,4892,6019,-;DIFF=0.13:n1-4881,t4887a,c5109t,t5160c,n5451-5694,t5901c,n5959,n5974,n5979,a5988t;LP=4852;RP=6069;RA=-0.323;ISTP=0;PRIOR=false;SR=5831	1/1:-322,-17.46,-0
chr12	48448043	48448043	T	TSD=AAAAAAAACAGAGACCTCAGT;ASSESS=5;INTERNAL=null,null;SVTYPE=LINE1;SVLEN=-1;MEINFO=L1Ambig,-1,6019,+;DIFF=0.1:n1-5049,c5109t,t5160c,c5391t,n5436-5443,n5549-5573,n5604,n5622,n5630,n5643,n5661,n5756,n5794,n5804,n5831-5832,n5834,n5859-5922,a5931g;LP=98;RP=55;RA=0.833;ISTP=5384;PRIOR=false;SR=75	0/1:-204,-21.67,-192
chr12	83617469	83617469	T	TSD=GAAAATCATTTTT;ASSESS=5;INTERNAL=null,null;SVTYPE=LINE1;SVLEN=-1;MEINFO=L1Ambig,-1,6019,-;DIFF=0.08:n1-2009,n2160-2161,n2400-6019;LP=98;RP=150;RA=-0.614;ISTP=2352;PRIOR=false;SR=122	0/1:-90,-16.86,-240
chr12	117376655	117376655	T	TSD=CCCTCTCATTCTTT;ASSESS=5;INTERNAL=null,null;SVTYPE=LINE1;SVLEN=6019;MEINFO=L1Ta1d,0,6019,-;DIFF=0.09:g210c,t231c,g232c,t254a,n465,n475,n535,n562-6019;LP=3133;RP=6258;RA=-0.998;ISTP=0;PRIOR=false;SR=5058	0/1:-374.7,-31.31,-177.1
chr12	126318397	126318397	T	TSD=GACTTGTACTCTTTT;ASSESS=5;INTERNAL=null,null;SVTYPE=LINE1;SVLEN=6019;MEINFO=L1Ambig,0,6019,-;DIFF=0.11:i73g,g210a,t231c,t254a,g352a,g370a,n385-418,n567-6019;LP=5319;RP=8180;RA=-0.621;ISTP=0;PRIOR=false;SR=6763	0/1:-272.4,-30.71,-288.22
chr13	26913989	26913989	G	TSD=AAATTTCTGTCGTTTACG;ASSESS=5;INTERNAL=null,null;SVTYPE=LINE1;SVLEN=865;MEINFO=L1Ambig,5154,6019,+;DIFF=0.13:n1-5154,t5160c,t5216g,g5268a,c5391t,c5511t,g5538c,t5548c,c5590t,a5712g,a5931g,c5945t,g6014a;LP=7779;RP=6153;RA=0.338;ISTP=0;PRIOR=false;SR=8492	0/1:-234.7,-26.49,-240.29
chr13	78685658	78685658	A	TSD=TAAACA;ASSESS=5;INTERNAL=null,null;SVTYPE=LINE1;SVLEN=1833;MEINFO=L1Ambig,4186,6019,-;DIFF=0.13:n1-4184,g4252a,g4267a,t4268c,c4552t,t4557c,n4595-5581,c5590t,a5712g,g5885t,a5931g,g6014a;LP=20424;RP=20051;RA=0.027;ISTP=0;PRIOR=false;SR=21389	1/1:-725.4,-43.95,-1.21
chr13	85297477	85297477	T	TSD=ATATTTTCTTT;ASSESS=5;INTERNAL=null,null;SVTYPE=LINE1;SVLEN=728;MEINFO=L1Ta,5290,6018,+;DIFF=0.12:n1-5289,n5965;LP=7948;RP=10742;RA=-0.435;ISTP=0;PRIOR=false;SR=9516	1/1:-641.1,-39.74,-1.64
chr13	85766014	85766014	A	TSD=dAAG;ASSESS=5;INTERNAL=null,null;SVTYPE=LINE1;SVLEN=644;MEINFO=L1Ta,5375,6019,-;DIFF=0.1:n1-5375,c5391t,g5450c,t5535g,g5538c,n5607-5612,g5875a;LP=6531;RP=7621;RA=-0.223;ISTP=0;PRIOR=false;SR=6699	0/1:-446.3,-36.73,-204
chr13	90973977	90973977	A	TSD=AAGAAAATA;ASSESS=5;INTERNAL=null,null;SVTYPE=LINE1;SVLEN=1535;MEINFO=L1Ta,4484,6019,+;DIFF=0.1:n1-4483,n4849-4850,n4852-4853,n4859-4860,n4864,n4866-4868,n4871-4872,n4874-4875,n4877-4878,n4891-4894,n4899,n4901,n4903,n4906-4907,n4914-4916,n4918,n4921,n4925,n4929-4931,n4954,n4957,n4965-5559;LP=800;RP=608;RA=0.396;ISTP=0;PRIOR=false;SR=680	1/1:-574,-33.72,-0
chr14	27832055	27832055	G	TSD=AGAAGATATG;ASSESS=5;INTERNAL=null,null;SVTYPE=LINE1;SVLEN=408;MEINFO=L1Ambig,5611,6019,+;DIFF=0.06:n1-5610,a5712g,a5931g,g6014a;LP=7473;RP=6994;RA=0.096;ISTP=0;PRIOR=false;SR=9060	0/1:-166.4,-27.09,-309.17
chr14	30056052	30056052	T	TSD=AAAAATGTAGGTTTTT;ASSESS=5;INTERNAL=null,null;SVTYPE=LINE1;SVLEN=-1;MEINFO=L1Ta,-1,6019,+;DIFF=0.11:n1-4841,n4996,c5054g,c5109t,t5160c,n5361-5681,n5684,n5703,n5779,n5791,n5827,n5871,n5884,n5888,n5891,n5900-5902;LP=1182;RP=929;RA=0.347;ISTP=5311;PRIOR=false;SR=1045	0/1:-127.7,-17.46,-192
chr14	30681620	30681620	T	TSD=CTCAATAGTTATAATGTT;ASSESS=5;INTERNAL=NM_001257376,INTRONIC;SVTYPE=LINE1;SVLEN=6017;MEINFO=L1Ta1d,2,6019,-;DIFF=0.1:n1,t231c,t254a,a423g,n450-451,n569-6019;LP=1291;RP=2502;RA=-0.955;ISTP=0;PRIOR=false;SR=1902	0/1:-358,-31.31,-212
chr14	36205554	36205554	A	TSD=AAGAATTTCCTGTTTA;ASSESS=5;INTERNAL=null,null;SVTYPE=LINE1;SVLEN=181;MEINFO=L1Ambig,5838,6019,+;DIFF=0.03:n1-5823,t5827a,a5831t,a5931g;LP=5103;RP=7268;RA=-0.51;ISTP=0;PRIOR=false;SR=10487	0/1:-137.1,-21.07,-264
chr14	39405890	39405890	A	TSD=AAAAAGTTTTA;ASSESS=5;INTERNAL=NM_203301,INTRONIC;SVTYPE=LINE1;SVLEN=2949;MEINFO=L1Ambig,3070,6019,+;DIFF=0.11:n1-3070,a3138g,a3163g,t3443a,n3460,n3479-6019;LP=4639;RP=3645;RA=0.348;ISTP=0;PRIOR=false;SR=3827	0/1:-317.4,-34.92,-324
chr15	23498414	23498414	C	TSD=null;ASSESS=3;INTERNAL=null,null;SVTYPE=LINE1;SVLEN=242;MEINFO=L1Ambig,5777,6019,-;DIFF=0.05:n1-5590,c5597g,a5647g,t5707c,t5711c,a5712g,a5736g,t5737c,t5757c,a5771g,c5785t,g5789a,t5801a,n5823-5947,g5952a,t5978a,a5989t,g6014a;LP=6744;RP=14513;RA=-1.106;ISTP=-1;PRIOR=false;SR=9719	0/1:-175.76,-33.72,-301.06
chr15	33739651	33739651	C	TSD=TATAGTGTTATTTC;ASSESS=5;INTERNAL=NM_001036,INTRONIC;SVTYPE=LINE1;SVLEN=6019;MEINFO=L1Ambig,0,6019,-;DIFF=0.09:n1-5551,c5590t,a5712g,c5752g,t5901c,a5931g,g6014a;LP=4225;RP=6085;RA=-0.526;ISTP=0;PRIOR=false;SR=6165	0/1:-252,-30.1,-312
chr15	47215145	47215145	A	TSD=TTCAATTGCATTTA;ASSESS=5;INTERNAL=NM_001198999,INTRONIC;SVTYPE=LINE1;SVLEN=6017;MEINFO=L1Ta1d,2,6019,-;DIFF=0.12:n1-2,a145c,n228,t231c,t254a,n475-501,n652-6019;LP=6141;RP=10302;RA=-0.746;ISTP=0;PRIOR=false;SR=9273	0/1:-245.6,-28.3,-288
chr16	55258107	55258107	T	TSD=AAGAGACGGGGTTTTTT;ASSESS=5;INTERNAL=null,null;SVTYPE=LINE1;SVLEN=1352;MEINFO=L1Ta,4667,6019,+;DIFF=0.1:n1-4667,n4994,a5032c,c5109t,n5152-5733;LP=51;RP=30;RA=0.766;ISTP=0;PRIOR=false;SR=41	0/1:-419.3,-36.73,-240
chr17	15607879	15607879	C	TSD=AGAAAATGTTGGGTC;ASSESS=5;INTERNAL=NM_006382,INTRONIC;SVTYPE=LINE1;SVLEN=-1;MEINFO=L1Ambig,-1,6019,+;DIFF=0.1:n1-3905,g4267a,t4268c,c4374g,n4391-6019;LP=2240;RP=917;RA=1.289;ISTP=4357;PRIOR=false;SR=806	0/1:-147.68,-28.9,-194.88
chr18	15095263	15095263	T	TSD=GAGGACACTATTCTT;ASSESS=5;INTERNAL=null,null;SVTYPE=LINE1;SVLEN=6017;MEINFO=L1Ambig,2,6019,-;DIFF=0.1:n1-3,i73g,t153c,c164t,n210,t231c,t254a,g313a,c327g,g347t,g352a,n418-6019;LP=3495;RP=13490;RA=-1.949;ISTP=0;PRIOR=false;SR=5777	0/1:-79.3,-22.88,-218.73
chr18	53961962	53961962	T	TSD=T;ASSESS=5;INTERNAL=null,null;SVTYPE=LINE1;SVLEN=46;MEINFO=L1Ambig,5973,6019,-;DIFF=0.01:n1-5973,g6014a,n6019;LP=654;RP=542;RA=0.271;ISTP=0;PRIOR=false;SR=3198	0/1:-108,-21.67,-322.2
chr18	54236375	54236375	T	TSD=TCCTTCAAGACATTTT;ASSESS=5;INTERNAL=null,null;SVTYPE=LINE1;SVLEN=132;MEINFO=L1Ta,5887,6019,-;DIFF=0.02:n1-5883,g5887a;LP=1097;RP=1291;RA=-0.235;ISTP=0;PRIOR=false;SR=2547	0/1:-286,-24.08,-180
chr19	27377696	27377696	T	TSD=AAAAACTACCCAGAAGCATT;ASSESS=5;INTERNAL=null,null;SVTYPE=LINE1;SVLEN=-1;MEINFO=L1Ta,-1,6019,+;DIFF=0.04:n1-5789,c5836a,a5837c,c5987a;LP=12267;RP=9089;RA=0.433;ISTP=5879;PRIOR=false;SR=13469	0/1:-409.84,-89.1,-1112.9
chr19	44941442	44941442	T	TSD=TTTTCATATTT;ASSESS=5;INTERNAL=NM_001646,PROMOTER;SVTYPE=LINE1;SVLEN=82;MEINFO=L1Ambig,5937,6019,+;DIFF=0.01:n1-5938,c5981a;LP=4375;RP=2672;RA=0.711;ISTP=0;PRIOR=false;SR=5854	0/1:-343.9,-25.89,-108.52
chr2	22483467	22483467	A	TSD=AAGAAGTACTTAATAAA;ASSESS=5;INTERNAL=null,null;SVTYPE=LINE1;SVLEN=1200;MEINFO=L1Ta,4818,6018,-;DIFF=0.11:n1-4817,n4985-5030,c5109t,t5160c,n5248-5674,c5748g;LP=1389;RP=969;RA=0.519;ISTP=0;PRIOR=false;SR=1127	0/1:-231.1,-26.49,-240
chr2	22968144	22968144	T	TSD=GAGACTGGGTAATTTAT;ASSESS=5;INTERNAL=null,null;SVTYPE=LINE1;SVLEN=6016;MEINFO=L1Ta1d,3,6019,-;DIFF=0.1:n1-2,t231c,t254a,c255t,c363t,n387-6019;LP=8294;RP=12895;RA=-0.637;ISTP=0;PRIOR=false;SR=13035	0/1:-366,-31.31,-192
chr2	143547410	143547410	A	TSD=AAAAGGAATCATTTTA;ASSESS=5;INTERNAL=NM_018460,INTRONIC;SVTYPE=LINE1;SVLEN=6018;MEINFO=L1Ta1d,1,6019,-;DIFF=0.1:n1-39,n552-6019;LP=8;RP=11;RA=-0.459;ISTP=0;PRIOR=false;SR=12	0/1:-252.4,-25.89,-216.22
chr2	146263358	146263358	G	TSD=AG;ASSESS=5;INTERNAL=null,null;SVTYPE=LINE1;SVLEN=1455;MEINFO=L1Ta,4564,6019,+;DIFF=0.1:n1-4564,n4870-4931,g4960t,n5082-5633,g5770a;LP=16688;RP=11150;RA=0.582;ISTP=0;PRIOR=false;SR=15793	1/1:-599.41,-37.93,-3.62
chr2	211842472	211842472	T	TSD=AAGAAATAGATTATTTT;ASSESS=5;INTERNAL=NM_001042599,INTRONIC;SVTYPE=LINE1;SVLEN=-1;MEINFO=L1Ta,-1,6019,+;DIFF=0.09:n1-4654,n4873-4874,n5055-5484,n5605,n5633-5771,g5806t,c5899t;LP=912;RP=685;RA=0.413;ISTP=5014;PRIOR=false;SR=662	0/1:-249.4,-26.49,-228.02
chr2	223018166	223018166	G	TSD=AAGAGTTCCTCAGGTG;ASSESS=5;INTERNAL=null,null;SVTYPE=LINE1;SVLEN=414;MEINFO=L1Ambig,5604,6018,+;DIFF=0.02:n1-5603,t5639c,t5707a,a5712g,a5736g,t5737c,n5754-6019;LP=28;RP=6;RA=2.222;ISTP=0;PRIOR=false;SR=35	0/1:-82.9,-7.83,-72
chr20	28814977	28814977	A	TSD=AAAAGAAAGGTTCA;ASSESS=5;INTERNAL=null,null;SVTYPE=LINE1;SVLEN=79;MEINFO=L1Ambig,5940,6019,+;DIFF=0.01:n1-5705,a5712g,n5779-5941,c5977t,t6011c,g6014a;LP=14790;RP=12258;RA=0.271;ISTP=0;PRIOR=false;SR=26160	0/1:-654.01,-151.72,-2183.8
chr20	30937839	30937839	T	TSD=CAAAAGAAAAGT;ASSESS=5;INTERNAL=null,null;SVTYPE=LINE1;SVLEN=-1;MEINFO=L1Ambig,-1,6019,+;DIFF=0.08:n1-5600,n5700,n5704,a5712g,t5720c,n5735,a5736g,t5737c,n5743-5743,n5749,t5757c,a5771g,c5780a,c5785a,g5789c,a5793t,c5802t,g5806a,g5870t,c5878g,c5913a,a5929g,c5930a,a5931g,g5941a,i5944g,c5945t,g5946a,g5956t,a6007g,g6014a;LP=26950;RP=15274;RA=0.819;ISTP=2452;PRIOR=false;SR=3043	0/1:-282.47,-57.2,-570.99
chr20	43323466	43323466	T	TSD=TT;ASSESS=5;INTERNAL=null,null;SVTYPE=LINE1;SVLEN=514;MEINFO=L1Ta,5505,6019,-;DIFF=0.08:n1-5504,t5535g,g5538c,g5645a,c5682t,g5847a,n5989;LP=3181;RP=4262;RA=-0.422;ISTP=0;PRIOR=false;SR=4350	0/1:-390.6,-37.93,-300
chr21	5305253	5305253	T	TSD=null;ASSESS=3;INTERNAL=null,null;SVTYPE=LINE1;SVLEN=6015;MEINFO=L1Ambig,3,6018,+;DIFF=0.1:n1-2,c63t,i73g,t231c,t254a,g294a,c305t,c322a,g352a,c375a,c377a,n593-6019;LP=280;RP=3128;RA=-3.482;ISTP=0;PRIOR=false;SR=1611	0/1:-47.96,-29.5,-194.87
chr21	10785883	10785883	A	TSD=null;ASSESS=3;INTERNAL=null,null;SVTYPE=LINE1;SVLEN=4341;MEINFO=L1Ambig,1678,6019,+;DIFF=0.06:n1-5538,t5545a,a5569g,c5570g,a5599g,c5616g,c5620t,a5638g,g5660t,g5661t,a5699c,g5704c,a5712g,g5724a,c5744t,a5771g,c5780a,c5785a,g5789c,a5793t,c5802t,t5814a,t5827a,c5828a,g5841c,g5870t,g5874t,g5875t,c5878g,g5881c,g5882a,g5885a,g5888t,g5890c,g5894a,g5903a,c5914t,g5923a,n5928-6019;LP=5449;RP=31830;RA=-2.…	0/1:-535.93,-110.18,-751.32
chr21	13017876	13017876	T	TSD=TTGACCTTGTTTCTT;ASSESS=5;INTERNAL=null,null;SVTYPE=LINE1;SVLEN=420;MEINFO=L1Ambig,5599,6019,-;DIFF=0.07:n1-5596,a5712g,c5754t,t5827a,a5831t,g5885a,a5931g,d5974,n5977;LP=13453;RP=16975;RA=-0.335;ISTP=0;PRIOR=false;SR=11912	0/1:-195,-43.35,-449.02
chr21	18144996	18144996	T	TSD=TGACTAATTTCAATTTT;ASSESS=5;INTERNAL=NM_001204175,INTRONIC;SVTYPE=LINE1;SVLEN=3370;MEINFO=L1Ambig,2649,6019,-;DIFF=0.1:n1-2681,t2860c,n3093,n3096,n3102,n3105,n3130,n3169-6019;LP=8119;RP=8436;RA=-0.055;ISTP=0;PRIOR=false;SR=10324	1/1:-464,-28.3,-1.21
chr21	35865646	35865646	T	TSD=AAAAAATGTTATTTTT;ASSESS=5;INTERNAL=null,null;SVTYPE=LINE1;SVLEN=796;MEINFO=L1Ambig,5222,6018,-;DIFF=0:n1-5221,g5268a,t5316a,t5325c,a5349g,n5372-6019;LP=9;RP=1;RA=3.17;ISTP=0;PRIOR=false;SR=12	0/1:-48,-5.42,-57.4
chr22	10743407	10743407	G	TSD=null;ASSESS=4;INTERNAL=null,null;SVTYPE=LINE1;SVLEN=2910;MEINFO=L1Ambig,3109,6019,+;DIFF=0.09:n1-3106,c3115a,d3132,n3135,t3167g,c3246t,c3265a,c3354a,t3355g,c3375t,t3443a,c3472a,g3487c,c3548t,g3573t,c3584t,n3601,n3604-3605,a3612c,n3613,c3636a,c3637t,g3660t,a3721g,n3776-6019;LP=24781;RP=835;RA=4.891;ISTP=-1;PRIOR=false;SR=13776	0/1:-213.48,-117.4,-1637.27
chr22	43928725	43928725	C	TSD=TGCAAAGGGCATTTTC;ASSESS=5;INTERNAL=NM_025225,INTRONIC;SVTYPE=LINE1;SVLEN=1056;MEINFO=L1Ta,4963,6019,-;DIFF=0.13:n1-4960,c5109t,t5160c,n5463-5654;LP=2956;RP=4746;RA=-0.683;ISTP=0;PRIOR=false;SR=4320	0/1:-356.8,-36.12,-300
chr3	24946383	24946383	T	TSD=CAGAGTGATAATTTTTT;ASSESS=5;INTERNAL=null,null;SVTYPE=LINE1;SVLEN=-1;MEINFO=L1Ambig,-1,6019,-;DIFF=0.1:n1-3096,n3164-3165,a3340c,t3443a,n3564-6019;LP=2923;RP=3776;RA=-0.369;ISTP=3117;PRIOR=false;SR=3467	1/1:-682,-41.54,-0
chr3	38584591	38584591	G	TSD=AGAATGAGTAAATAATG;ASSESS=5;INTERNAL=NM_001160160,INTRONIC;SVTYPE=LINE1;SVLEN=6019;MEINFO=L1Ta1d,0,6019,+;DIFF=0.1:n1,t231c,t254a,n496,n513-6019;LP=8532;RP=4910;RA=0.797;ISTP=0;PRIOR=false;SR=7841	0/1:-228,-31.31,-360
chr3	55754552	55754552	A	TSD=AAATATGAATTTA;ASSESS=5;INTERNAL=NM_015576,INTRONIC;SVTYPE=LINE1;SVLEN=6018;MEINFO=L1Ta1d,1,6019,+;DIFF=0.1:n1-2,t231c,t254a,n425-6019;LP=11239;RP=7935;RA=0.502;ISTP=0;PRIOR=false;SR=9249	1/1:-653.91,-40.94,-2.63
chr3	86215796	86215796	T	TSD=TCTTATAT;ASSESS=5;INTERNAL=null,null;SVTYPE=LINE1;SVLEN=-1;MEINFO=L1Ta,-1,6019,-;DIFF=0.09:n1-4957,t5160c,n5332-5737,g5809t,g5834t,g5946a;LP=1593;RP=2134;RA=-0.422;ISTP=5285;PRIOR=false;SR=1661	0/1:-252.71,-25.29,-187.71
chr3	90479397	90479397	A	TSD=AAAGAAGTTTCTGA;ASSESS=5;INTERNAL=null,null;SVTYPE=LINE1;SVLEN=1285;MEINFO=L1Ta,4734,6019,+;DIFF=0.11:n1-4728,c4780t,c5109t,t5160c,n5170,n5177,n5179,n5186,n5193-5194,n5197-5198,c5207t,n5213,n5219,n5234-5235,n5286-5631;LP=8210;RP=6665;RA=0.301;ISTP=0;PRIOR=false;SR=6496	0/1:-233.47,-37.93,-397.26
chr3	91532555	91532555	C	TSD=AAAAGAAAGTTTAAACTC;ASSESS=5;INTERNAL=null,null;SVTYPE=LINE1;SVLEN=6019;MEINFO=L1Ta1d,0,6019,+;DIFF=0.11:n1-12,c37t,t231c,t254a,n408-6019;LP=4021;RP=2288;RA=0.813;ISTP=0;PRIOR=false;SR=2962	0/1:-161.36,-29.5,-341.1
chr3	151430767	151430767	T	TSD=CCCGAAGATCTT;ASSESS=5;INTERNAL=NM_053002,INTRONIC;SVTYPE=LINE1;SVLEN=6015;MEINFO=L1Ambig,4,6019,-;DIFF=0.15:n1-3,n5,g38a,i72c,g83c,t153c,t231c,t254a,g313a,g352a,c445t,n598-6019;LP=13372;RP=18480;RA=-0.467;ISTP=0;PRIOR=false;SR=14274	1/1:-759,-46.36,-0.72
chr3	193636386	193636386	T	TSD=GGCAATTAACATTTTTT;ASSESS=5;INTERNAL=NM_015560,INTRONIC;SVTYPE=LINE1;SVLEN=1026;MEINFO=L1Ta,4993,6019,-;DIFF=0.1:n1-4993,c5109t,t5154a,t5160c,n5434-5660,n5667,n5674,n5679,n5685,n5693,n5695,n5697,n5702-5703,n5736;LP=6287;RP=8836;RA=-0.491;ISTP=0;PRIOR=false;SR=7790	0/1:-332.5,-35.52,-312
chr3	198124387	198124387	A	TSD=null;ASSESS=4;INTERNAL=null,null;SVTYPE=LINE1;SVLEN=1873;MEINFO=L1Ambig,4145,6018,+;DIFF=0.06:n1-5416,n5451,g5458c,n5470,n5484,a5487g,n5489,n5502,n5506-5507,n5518,n5521,n5524-5718,c5744t,g5868c,g5870t,g5873t,c5878g,t5902c,a5929g,c5930a,a5931g,t5933g,c5945t,g6014a;LP=14225;RP=908;RA=3.97;ISTP=-1;PRIOR=false;SR=545	0/1:-126.94,-50.57,-591.33
chr4	18161066	18161066	C	TSD=AAGGCTTTTC;ASSESS=5;INTERNAL=null,null;SVTYPE=LINE1;SVLEN=-1;MEINFO=L1Ta,-1,6019,-;DIFF=0.08:n1-5635;LP=9510;RP=11687;RA=-0.297;ISTP=4465;PRIOR=false;SR=10890	0/1:-351.9,-34.32,-276
chr4	47005768	47005768	A	TSD=dACCT;ASSESS=5;INTERNAL=null,null;SVTYPE=LINE1;SVLEN=559;MEINFO=L1Ta,5460,6019,-;DIFF=0.09:n1-5615,c5682t;LP=11505;RP=11530;RA=-0.003;ISTP=0;PRIOR=false;SR=10012	1/1:-683,-40.34,-0
chr4	56630901	56630901	T	TSD=GCATCATGCCTTCTT;ASSESS=5;INTERNAL=null,null;SVTYPE=LINE1;SVLEN=-1;MEINFO=L1Ambig,-1,6019,-;DIFF=0.11:n1-5172,n5210,c5391t,n5534,t5535g,g5538c,a5563g,n5567-5647,g5661t,a5712g,a5931g;LP=3579;RP=4368;RA=-0.287;ISTP=5518;PRIOR=false;SR=3874	0/1:-280,-30.71,-288
chr4	60113855	60113855	T	TSD=GTAGTTAAAAGTTTTT;ASSESS=5;INTERNAL=null,null;SVTYPE=LINE1;SVLEN=3415;MEINFO=L1Ambig,2604,6019,-;DIFF=0.11:n1-2602,a2795t,n3027-6019;LP=341;RP=517;RA=-0.6;ISTP=0;PRIOR=false;SR=592	0/1:-257.5,-32.51,-336
chr4	73377988	73377988	A	TSD=AAAAAGAAATAAGTAGTTGTCAAA;ASSESS=5;INTERNAL=null,null;SVTYPE=LINE1;SVLEN=2185;MEINFO=L1Ambig,3834,6019,+;DIFF=0.06:n1-3831,a3842t,c3954t,a4107t,n4190,n4192,n4202-4203,n4209,n4224,n4229,n4243,g4252a,n4267-6019;LP=112;RP=4;RA=4.807;ISTP=0;PRIOR=false;SR=73	0/1:-118,-17.46,-214
chr4	85686803	85686803	T	TSD=AAAAAAT;ASSESS=5;INTERNAL=NM_001025616,INTRONIC;SVTYPE=LINE1;SVLEN=429;MEINFO=L1Ta,5590,6019,+;DIFF=0.07:n1-5590;LP=698;RP=684;RA=0.029;ISTP=0;PRIOR=false;SR=738	0/1:-187.9,-25.89,-300
chr4	103293529	103293529	G	TSD=CAAAAATGGCAGAAGG;ASSESS=5;INTERNAL=null,null;SVTYPE=LINE1;SVLEN=808;MEINFO=L1Ambig,5211,6019,+;DIFF=0.08:n1-5207,c5391t,t5535g,g5538c,n5571,n5702-5719,a5931g;LP=3114;RP=982;RA=1.665;ISTP=0;PRIOR=false;SR=2223	0/1:-227.2,-28.3,-300
chr4	131260507	131260507	C	TSD=GGGATGGGCATTTTC;ASSESS=5;INTERNAL=null,null;SVTYPE=LINE1;SVLEN=6019;MEINFO=L1Ta1d,0,6019,-;DIFF=0.12:t231c,t254a,c324a,n361,n383,c529a,n569-6019;LP=674;RP=970;RA=-0.525;ISTP=0;PRIOR=false;SR=798	0/1:-290,-27.69,-216
chr4	133675268	133675268	A	TSD=A;ASSESS=5;INTERNAL=null,null;SVTYPE=LINE1;SVLEN=401;MEINFO=L1Ta,5618,6019,+;DIFF=0.07:n1-5618,g5881t;LP=5969;RP=5919;RA=0.012;ISTP=0;PRIOR=false;SR=6225	0/1:-300.1,-31.91,-276
chr4	137256180	137256180	A	TSD=AAGAAAGCTA;ASSESS=5;INTERNAL=null,null;SVTYPE=LINE1;SVLEN=1501;MEINFO=L1Ambig,4518,6019,+;DIFF=0.12:n1-4512,a4516g,t4557c,a4730g,t4788c,a4898g,n5006-5653,a5712g,a5931g;LP=10513;RP=7802;RA=0.43;ISTP=0;PRIOR=false;SR=9752	1/1:-576.7,-34.32,-0.01
chr4	151811671	151811671	T	TSD=TCACCACTTTTTTT;ASSESS=5;INTERNAL=null,null;SVTYPE=LINE1;SVLEN=6019;MEINFO=L1Ta1d,0,6019,-;DIFF=0.1:n1-2,t231c,t254a,n447-6019;LP=525;RP=1049;RA=-0.999;ISTP=0;PRIOR=false;SR=577	0/1:-278.8,-33.72,-336
chr5	21207623	21207623	C	TSD=AAAAATAACTTAAAATTCC;ASSESS=5;INTERNAL=null,null;SVTYPE=LINE1;SVLEN=6018;MEINFO=L1Ta1d,1,6019,+;DIFF=0.09:n1,c37a,t231c,g252c,t254a,g285a,c363t,n593-6019;LP=9631;RP=394;RA=4.611;ISTP=0;PRIOR=false;SR=9005	0/1:-277.7,-30.1,-252.23
chr5	33633243	33633243	T	TSD=GAAAAGTCTTCTTT;ASSESS=5;INTERNAL=NM_030955,INTRONIC;SVTYPE=LINE1;SVLEN=-1;MEINFO=L1Ta,-1,6019,-;DIFF=0.1:n1-5359,n5364,c5391t,c5508a,t5535g,g5538c,n5639-5670,t5858a,g5888t,c5899a,c5945t,n5970;LP=12574;RP=14911;RA=-0.246;ISTP=5591;PRIOR=false;SR=18745	0/1:-297.3,-31.91,-288
chr5	33797452	33797452	T	TSD=AAAATAAAACTCTT;ASSESS=5;INTERNAL=NM_030955,INTRONIC;SVTYPE=LINE1;SVLEN=6019;MEINFO=L1Ta1d,0,6019,-;DIFF=0.1:n370-6019;LP=1312;RP=2015;RA=-0.619;ISTP=0;PRIOR=false;SR=1405	0/1:-470,-44.55,-336
chr5	58132057	58132057	A	TSD=ATAAAGTAAGAA;ASSESS=5;INTERNAL=NR_104669,PROMOTER;SVTYPE=LINE1;SVLEN=902;MEINFO=L1Ta,5117,6019,+;DIFF=0.12:n1-5116,t5160c,c5252t,n5641-5741,c5913t,g5939c,c5945t;LP=19;RP=6;RA=1.663;ISTP=0;PRIOR=false;SR=13	0/1:-252,-29.5,-286
chr5	68967648	68967648	T	TSD=TGTAACATTGATGTT;ASSESS=5;INTERNAL=NR_130778,TERMINATOR;SVTYPE=LINE1;SVLEN=585;MEINFO=L1Ta,5434,6019,-;DIFF=0.08:n1-5434,a5605g,t5639a;LP=4415;RP=5860;RA=-0.408;ISTP=0;PRIOR=false;SR=5811	0/1:-360.2,-33.72,-251.6
chr5	90154964	90154964	C	TSD=GAAAGATGCTTAC;ASSESS=5;INTERNAL=NR_120601,TERMINATOR;SVTYPE=LINE1;SVLEN=6019;MEINFO=L1Ambig,0,6019,+;DIFF=0.1:n6,i73g,t82a,t231c,t254a,c255g,g352a,n361,n365,n367,n373,t411g,n447-6019;LP=24822;RP=19513;RA=0.347;ISTP=0;PRIOR=false;SR=20875	1/1:-733.11,-45.76,-2.51
chr5	162804945	162804945	T	TSD=TAACCGTACATTTT;ASSESS=5;INTERNAL=null,null;SVTYPE=LINE1;SVLEN=431;MEINFO=L1Ambig,5587,6018,-;DIFF=0.02:n1-5894,n5896,n5902,g5903a,c5920t,g5923a,a5929t,c5930a,a5931g,g5935a,g5946a,g5952a,a5988g,a5989t,g6014a;LP=13;RP=14;RA=-0.107;ISTP=0;PRIOR=false;SR=18	0/1:-43.2,-14.45,-240.03
chr6	13190801	13190801	G	TSD=AGAATTCAAAATACAAGG;ASSESS=5;INTERNAL=NM_030948,INTRONIC;SVTYPE=LINE1;SVLEN=6017;MEINFO=L1Ta1d,2,6019,+;DIFF=0.09:n1,t231c,t254a,n318-343,n346,n384,n411,n494-6019;LP=3448;RP=4448;RA=-0.367;ISTP=0;PRIOR=false;SR=3490	0/1:-90,-27.69,-444
chr6	13502803	13502803	C	TSD=null;ASSESS=3;INTERNAL=null,null;SVTYPE=LINE1;SVLEN=5865;MEINFO=L1Ambig,154,6019,+;DIFF=0.09:n1-3,i73g,t231c,t254a,g352a,n411-6019;LP=17716;RP=11032;RA=0.683;ISTP=0;PRIOR=false;SR=7374	1/1:-357.81,-22.28,-1.81
chr6	45884975	45884975	T	TSD=AGGAAATAGGTTTTTT;ASSESS=5;INTERNAL=null,null;SVTYPE=LINE1;SVLEN=35;MEINFO=L1Ambig,5984,6019,-;DIFF=0.01:n1-5984,g6014a;LP=1741;RP=428;RA=2.024;ISTP=0;PRIOR=false;SR=7323	0/1:-70.2,-22.88,-384
chr6	61322647	61322647	G	TSD=null;ASSESS=4;INTERNAL=null,null;SVTYPE=LINE1;SVLEN=3214;MEINFO=L1Ambig,2805,6019,+;DIFF=0.07:n1-4861,c4866t,t4887c,a4898g,n4911,g4933t,g4934a,c4941t,t4952c,g4957a,a4972t,n4976,a4978t,c4991t,c4997a,g5005c,a5006c,t5020c,t5031g,n5064,c5093a,a5104g,g5110a,c5111t,a5117t,t5160c,n5188-5656,t5668c,a5671t,c5682t,a5712g,c5715a,a5725g,c5744t,a5758t,c5761g,g5766a,c5780a,g5789a,n5809,n5815,n5821-5860,t58…	0/1:-28.41,-10.84,-142
chr6	77270924	77270924	G	TSD=dATTTGACT;ASSESS=5;INTERNAL=null,null;SVTYPE=LINE1;SVLEN=793;MEINFO=L1Ta,5226,6019,-;DIFF=0.13:n1-5221,a5555c;LP=7381;RP=9480;RA=-0.361;ISTP=0;PRIOR=false;SR=8968	0/1:-337.1,-31.91,-240
chr6	102398219	102398219	T	TSD=GGGAATGTT;ASSESS=5;INTERNAL=null,null;SVTYPE=LINE1;SVLEN=6019;MEINFO=L1Ta1d,0,6019,-;DIFF=0.09:t231c,t254a,t291c,n429-6019;LP=1365;RP=2191;RA=-0.683;ISTP=0;PRIOR=false;SR=1628	0/1:-336,-34.92,-300
chr6	123532801	123532801	T	TSD=GAAAATCTT;ASSESS=5;INTERNAL=NM_001256022,INTRONIC;SVTYPE=LINE1;SVLEN=6018;MEINFO=L1Ta1d,1,6019,-;DIFF=0.11:n1,t231c,t254a,n348-396,n407,n411,a423g,c424t,n575-6019;LP=1098;RP=1924;RA=-0.809;ISTP=0;PRIOR=false;SR=1441	0/1:-398,-38.53,-300
chr6	126302452	126302452	A	TSD=dAATTGTCTCTCAT;ASSESS=5;INTERNAL=null,null;SVTYPE=LINE1;SVLEN=315;MEINFO=L1Ta,5704,6019,-;DIFF=0.05:n1-5702,a5837c,c5945t;LP=120;RP=101;RA=0.249;ISTP=0;PRIOR=false;SR=146	0/1:-181.8,-23.48,-262.9
chr6	147874672	147874672	G	TSD=AAAGAAAAAGTTCATCTGTG;ASSESS=5;INTERNAL=null,null;SVTYPE=LINE1;SVLEN=2610;MEINFO=L1Ambig,3409,6019,+;DIFF=0.11:n1-3410,n3846,n3867-6019;LP=7292;RP=5290;RA=0.463;ISTP=0;PRIOR=false;SR=6309	0/1:-356,-30.1,-190
chr6	157547718	157547718	T	TSD=CTAAAATTCTTTTT;ASSESS=5;INTERNAL=NM_153746,INTRONIC;SVTYPE=LINE1;SVLEN=6018;MEINFO=L1Ambig,1,6019,-;DIFF=0.07:n1-2,i73g,t231c,t254a,g352a,n363-418,a423g,n430,g446a,n451,n460,t461a,n464-464,n469,g483t,n490,n521,n535,n539,n567-6019;LP=6854;RP=18661;RA=-1.445;ISTP=0;PRIOR=false;SR=1760	0/1:-186,-25.89,-277.82
chr6	161760236	161760236	C	TSD=GAAAACAATGCC;ASSESS=5;INTERNAL=NM_013988,INTRONIC;SVTYPE=LINE1;SVLEN=6007;MEINFO=L1Ambig,12,6019,+;DIFF=0.1:n1-2104,n2500-6019;LP=11318;RP=8299;RA=0.448;ISTP=0;PRIOR=false;SR=6256	0/1:-480.01,-37.93,-156.93
chr7	17055090	17055090	C	TSD=TAAAACAATTGTTC;ASSESS=5;INTERNAL=null,null;SVTYPE=LINE1;SVLEN=242;MEINFO=L1Ambig,5776,6018,-;DIFF=0.04:n1-5775,a5931t,c5950a;LP=2405;RP=1697;RA=0.503;ISTP=0;PRIOR=false;SR=4794	0/1:-283,-28.3,-240
chr7	42490276	42490276	T	TSD=TACTTTGATCTT;ASSESS=5;INTERNAL=null,null;SVTYPE=LINE1;SVLEN=6014;MEINFO=L1Ambig,5,6019,-;DIFF=0.1:n1-6,c31g,i73g,t78c,g103a,t231c,t254a,g352a,n544-6019;LP=1354;RP=3458;RA=-1.353;ISTP=0;PRIOR=false;SR=3209	0/1:-372.4,-42.14,-396.31
chr7	53584823	53584823	A	TSD=TTATTTGTTTTTTTA;ASSESS=5;INTERNAL=null,null;SVTYPE=LINE1;SVLEN=6019;MEINFO=L1Ta1d,0,6019,-;DIFF=0.1:t123g,t231c,t254a,n387,n455-6019;LP=2144;RP=2904;RA=-0.438;ISTP=0;PRIOR=false;SR=3303	1/1:-386.7,-23.48,-0.7
chr7	60958830	60958830	A	TSD=GAAAAAGTCTCCATTCA;ASSESS=5;INTERNAL=null,null;SVTYPE=LINE1;SVLEN=-1;MEINFO=L1Ta,-1,6019,+;DIFF=0.12:n1-4788,n4812,c5109t,t5160c,a5235t,n5239-5588,a6006g;LP=1057;RP=732;RA=0.53;ISTP=5190;PRIOR=false;SR=871	0/1:-354.47,-39.74,-241.27
chr7	62334070	62334070	T	TSD=CAACATGCATTCTT;ASSESS=5;INTERNAL=null,null;SVTYPE=LINE1;SVLEN=6015;MEINFO=L1Ta1d,4,6019,-;DIFF=0.09:n1-2,t231c,t254a,g328a,g483t,n579-6019;LP=3;RP=39;RA=-3.7;ISTP=0;PRIOR=false;SR=30	0/1:-132.8,-9.63,-27.4
chr7	70723703	70723703	T	TSD=GTAGCTCTGCTCTT;ASSESS=5;INTERNAL=NM_015570,INTRONIC;SVTYPE=LINE1;SVLEN=347;MEINFO=L1Ta,5672,6019,-;DIFF=0.06:n1-5670,t5852c;LP=4921;RP=4111;RA=0.259;ISTP=0;PRIOR=false;SR=6297	0/1:-340.8,-28.9,-168
chr7	85272409	85272409	T	TSD=TT;ASSESS=5;INTERNAL=null,null;SVTYPE=LINE1;SVLEN=227;MEINFO=L1Ta,5792,6019,-;DIFF=0.04:n1-5792,a6006g;LP=7068;RP=4780;RA=0.564;ISTP=0;PRIOR=false;SR=8194	1/1:-577.2,-34.32,-1.21
chr7	108188819	108188819	A	TSD=TAAATTTTAGTGGAA;ASSESS=5;INTERNAL=NM_001193582,INTRONIC;SVTYPE=LINE1;SVLEN=6016;MEINFO=L1Ambig,3,6019,+;DIFF=0.1:n1-2,i73g,t231c,g232a,t254a,g352a,a423g,g446a,t461a,g483t,n564-6019;LP=18220;RP=11764;RA=0.631;ISTP=0;PRIOR=false;SR=18239	0/1:-352.7,-39.74,-372
chr7	150603941	150603941	G	TSD=null;ASSESS=4;INTERNAL=null,null;SVTYPE=LINE1;SVLEN=2381;MEINFO=L1Ambig,3638,6019,+;DIFF=0.07:n1-3637,n3640,n3650-3652,n3660-3661,n3670,n3674,n3679,n3683-3684,n3691,t3693c,n3696-3697,n3704,n3707-3708,n3713-3715,c3718t,c3720a,n3723,n3725,t3732c,g3733a,n3739-3742,g3754a,a3798g,a3819g,g3828a,g3850t,t3868c,c3954t,n3958-3968,g3984a,a3999g,g4005a,c4095t,a4156g,n4190-6019;LP=729;RP=29;RA=4.652;ISTP=…	0/1:-48.3,-17.46,-253.14
chr8	4595387	4595387	C	TSD=TGATGCATTCATTTTC;ASSESS=5;INTERNAL=NM_033225,INTRONIC;SVTYPE=LINE1;SVLEN=50;MEINFO=L1Ambig,5969,6019,-;DIFF=0.01:n1-5960,n5964;LP=2483;RP=1149;RA=1.112;ISTP=0;PRIOR=false;SR=8647	0/1:-397.2,-25.29,-72
chr8	61202601	61202601	A	TSD=GAAAATGTCTGTACA;ASSESS=5;INTERNAL=null,null;SVTYPE=LINE1;SVLEN=2047;MEINFO=L1Ta,3971,6018,-;DIFF=0.1:n1-5580;LP=565;RP=359;RA=0.654;ISTP=0;PRIOR=false;SR=429	0/1:-289.6,-36.73,-360.69
chr8	86302811	86302811	G	TSD=dTCT;ASSESS=5;INTERNAL=null,null;SVTYPE=LINE1;SVLEN=92;MEINFO=L1Ta,5927,6019,+;DIFF=0.02:n1-5925;LP=3956;RP=4835;RA=-0.289;ISTP=0;PRIOR=false;SR=10964	0/1:-462.8,-31.91,-132
chr8	117271553	117271553	T	TSD=ATCCTCTGTTTCTTT;ASSESS=5;INTERNAL=null,null;SVTYPE=LINE1;SVLEN=1255;MEINFO=L1Ambig,4763,6018,+;DIFF=0.09:n1-4762,c5109t,a5113t,n5117-6019;LP=46;RP=56;RA=-0.284;ISTP=0;PRIOR=false;SR=40	0/1:-200,-27.09,-300
chr8	130028989	130028989	A	TSD=AAGATTAGCACTTCCTA;ASSESS=5;INTERNAL=null,null;SVTYPE=LINE1;SVLEN=1487;MEINFO=L1Ta,4532,6019,+;DIFF=0.12:n1-4527,a4531c,n5040-5657,g5946a,n5965;LP=4460;RP=3635;RA=0.295;ISTP=0;PRIOR=false;SR=3960	0/1:-264.2,-25.89,-216
chr9	4265417	4265417	T	TSD=AGAAAGGGTAAGTCACTT;ASSESS=5;INTERNAL=NM_001042413,INTRONIC;SVTYPE=LINE1;SVLEN=-1;MEINFO=L1Ta,-1,6019,+;DIFF=0.1:n1-5620,n5630,n5642,n5655,n5679,n5681,n5692-5693,n5701,n5886-5888;LP=1451;RP=845;RA=0.78;ISTP=2737;PRIOR=false;SR=953	0/1:-291.8,-29.5,-240
chr9	15815311	15815311	T	TSD=null;ASSESS=4;INTERNAL=NM_173550,INTRONIC;SVTYPE=LINE1;SVLEN=1390;MEINFO=L1Ambig,4629,6019,+;DIFF=0.05:n1-4699,n4730,c4846t,c4893t,a4898g,t4937a,g4957a,c4968t,c4977t,a4986g,a4989g,a5006c,g5076c,a5092g,c5093a,c5109t,a5137c,t5160c,n5177-6019;LP=28;RP=1;RA=4.807;ISTP=-1;PRIOR=false;SR=27	0/1:-84,-21.67,-348
chr9	32463889	32463889	C	TSD=dAAATAAA;ASSESS=5;INTERNAL=NM_014314,INTRONIC;SVTYPE=LINE1;SVLEN=156;MEINFO=L1Ta,5863,6019,-;DIFF=0.03:n1-5861;LP=7057;RP=9019;RA=-0.354;ISTP=0;PRIOR=false;SR=12234	1/1:-574.11,-34.92,-2.41
chr9	41047840	41047840	T	TSD=dC;ASSESS=5;INTERNAL=NR_002836,INTRONIC;SVTYPE=LINE1;SVLEN=764;MEINFO=L1Ta,5254,6018,+;DIFF=0.1:n1-5253,a5349g,c5391t,c5443t,n5519-5587,n5590,n5596,n5601,n5605-5607,n5615,n5617,n5619-5620,n5626-5628,n5631,n5633,n5635,n5641-5642,n5646,a5650c,n5651-5653,n5664-5665,n5667,n5671,n5673,t5675g;LP=15023;RP=9340;RA=0.686;ISTP=0;PRIOR=false;SR=14568	0/1:-271.71,-48.77,-404.9
chr9	79467878	79467878	C	TSD=TAAGCATCCTATTTTC;ASSESS=5;INTERNAL=null,null;SVTYPE=LINE1;SVLEN=-1;MEINFO=L1Ta,-1,6019,-;DIFF=0.14:n1-5556;LP=1720;RP=2059;RA=-0.26;ISTP=2572;PRIOR=false;SR=1932	0/1:-340.9,-33.11,-261
chrX	29251031	29251031	A	TSD=null;ASSESS=3;INTERNAL=NM_014271,INTRONIC;SVTYPE=LINE1;SVLEN=180;MEINFO=L1Ta,5839,6019,-;DIFF=0.06:n1-5587,g6014a;LP=1;RP=28;RA=-4.807;ISTP=-1;PRIOR=false;SR=37	0/1:-30,-13.25,-228
chrX	112314530	112314530	T	TSD=AGGACTTTT;ASSESS=5;INTERNAL=NM_001004308,INTRONIC;SVTYPE=LINE1;SVLEN=6019;MEINFO=L1Ambig,0,6019,-;DIFF=0.09:n1-3,g61a,i73g,t231c,t254a,n298-347,g352a,n362,n365,n383,n411,n469,n498-6019;LP=3081;RP=4094;RA=-0.41;ISTP=0;PRIOR=false;SR=4013	1/1:-462,-27.09,-0
chrX	120758990	120758990	T	TSD=CATGTCTTTCTTTT;ASSESS=5;INTERNAL=null,null;SVTYPE=LINE1;SVLEN=186;MEINFO=L1Ta,5833,6019,-;DIFF=0.03:n1-5828,g5868t;LP=1757;RP=1425;RA=0.302;ISTP=0;PRIOR=false;SR=2249	1/1:-220,-13.25,-0.6

## Sheet: MELT_L1Hs_NA12892
Chr	Start	End	Ref	Info	GT
chr1	84368306	84368306	C	TSD=AGAAACATAAATAC;ASSESS=5;INTERNAL=NR_003927,INTRONIC;SVTYPE=LINE1;SVLEN=59;MEINFO=L1Ambig,5960,6019,+;DIFF=0.01:n1-5958;LP=24;RP=81;RA=-1.755;ISTP=0;PRIOR=false;SR=264	0/1:-106.9,-20.47,-284.63
chr1	101513435	101513435	T	TSD=TAGATTTTCTT;ASSESS=5;INTERNAL=null,null;SVTYPE=LINE1;SVLEN=-1;MEINFO=L1Ambig,-1,6019,-;DIFF=0.08:n1-3210,n3307,a3340c,t3443a,c3750t,n3754-6019;LP=3094;RP=7074;RA=-1.193;ISTP=3707;PRIOR=false;SR=6344	0/1:-302,-27.09,-192
chr1	221654479	221654479	T	TSD=null;ASSESS=4;INTERNAL=null,null;SVTYPE=LINE1;SVLEN=396;MEINFO=L1Ambig,5622,6018,+;DIFF=0.07:n1-5621,a5712g,c5913t,a5931g,c5945a,t5966c,g6014a;LP=6301;RP=5174;RA=0.284;ISTP=-1;PRIOR=false;SR=4043	0/1:-198.8,-25.89,-288.08
chr10	24087908	24087908	C	TSD=null;ASSESS=4;INTERNAL=NM_001098500,INTRONIC;SVTYPE=LINE1;SVLEN=1261;MEINFO=L1Ambig,4758,6019,+;DIFF=0.07:n1-5538,g5607a,a5712g,t5728c,c5744t,a5793g,c5800g,t5827a,a5831t,t5850c,n5857-6019;LP=23;RP=1;RA=4.524;ISTP=-1;PRIOR=false;SR=12	1/1:-99.5,-6.02,-0.77
chr10	25418771	25418771	T	TSD=GAAAATAATCTTTT;ASSESS=5;INTERNAL=NM_020752,INTRONIC;SVTYPE=LINE1;SVLEN=6019;MEINFO=L1Ambig,0,6019,-;DIFF=0.11:n1-22,c63t,i73g,g138a,t153c,g185a,t231c,t254a,c284t,g352a,g353c,c369g,t376g,g419a,n567,n603-6019;LP=10371;RP=15090;RA=-0.541;ISTP=0;PRIOR=false;SR=10616	1/1:-529.2,-31.91,-1.21
chr10	36470358	36470358	G	TSD=TAAAATACCTAGTTCG;ASSESS=5;INTERNAL=null,null;SVTYPE=LINE1;SVLEN=6016;MEINFO=L1Ta,2,6018,+;DIFF=0.1:n1-5630;LP=412;RP=682;RA=-0.727;ISTP=0;PRIOR=false;SR=618	0/1:-127.3,-19.87,-240
chr10	122695715	122695715	G	TSD=AAGAAAAACTTAAAG;ASSESS=5;INTERNAL=NM_001010912,TERMINATOR;SVTYPE=LINE1;SVLEN=6018;MEINFO=L1Ta1d,1,6019,+;DIFF=0.11:n1,t231c,t254a,t297g,a423g,n554,n561,n579-6019;LP=5597;RP=2873;RA=0.962;ISTP=0;PRIOR=false;SR=4190	1/1:-603.1,-36.12,-0.61
chr11	24371560	24371560	C	TSD=null;ASSESS=4;INTERNAL=null,null;SVTYPE=LINE1;SVLEN=1677;MEINFO=L1Ambig,4342,6019,-;DIFF=0.05:n1-4213,c4221a,c4243a,g4251a,g4252a,g4253a,g4255a,g4267a,t4268c,t4276a,g4283a,c4293t,c4302a,a4305g,t4307g,t4308a,c4310a,a4311g,a4312g,t4317a,g4320a,g4324t,c4327g,c4329t,a4358c,g4359a,a4365c,a4367c,a4370t,c4374a,a4377c,a4383t,g4389a,g4408a,c4425t,a4429g,t4433a,g4443t,n4448-4528,c4552t,t4557c,a4690g,g4…	0/1:-118.07,-16.86,-180.18
chr11	33648592	33648592	A	TSD=TAAATACACTAGGCCA;ASSESS=5;INTERNAL=NM_012194,INTRONIC;SVTYPE=LINE1;SVLEN=-1;MEINFO=L1Ta,-1,6019,+;DIFF=0.1:n1-4474,t4557c,t4712c,g4713a,n4818-4853,a4898g,n4970-5578,c5585t,c5590t,a5712g,n5851,n5869,a6008t;LP=13388;RP=7589;RA=0.819;ISTP=4792;PRIOR=false;SR=15289	0/1:-672,-44.55,-96
chr11	41810260	41810260	T	TSD=AACAACAGAGGTTT;ASSESS=5;INTERNAL=NR_120584,INTRONIC;SVTYPE=LINE1;SVLEN=-1;MEINFO=L1Ambig,-1,6019,-;DIFF=0.11:n1-5089,c5109t,t5160c,c5391t,c5407g,t5535g,g5538c,n5545-5551,a5555c,n5559,n5561-5562,n5573,n5575-5579,n5581,n5584,n5594,n5599,n5602-5603,n5624,n5629,n5635,n5639,n5654,a5712g,n5727,a5831t,c5878g,n5899-5920,a5929g,c5930a,a5931g;LP=5870;RP=9373;RA=-0.675;ISTP=5497;PRIOR=false;SR=6668	1/1:-472,-27.69,-0
chr11	104685402	104685402	C	TSD=TC;ASSESS=5;INTERNAL=null,null;SVTYPE=LINE1;SVLEN=1408;MEINFO=L1Ambig,4611,6019,-;DIFF=0.12:n1-4606,a4898g,a5006c,a5071g,n5102,a5113g,n5121,n5142,t5160c,n5175-5651,a5712g,a5931g,n5989;LP=6016;RP=7476;RA=-0.313;ISTP=0;PRIOR=false;SR=9082	0/1:-310.6,-24.08,-108.19
chr11	110507165	110507165	C	TSD=CAAGTAAATAC;ASSESS=5;INTERNAL=null,null;SVTYPE=LINE1;SVLEN=5545;MEINFO=L1Ambig,474,6019,-;DIFF=0.12:i73g,g156a,c160t,t231c,t254a,g313a,n318,n326,g352a,n566-6019;LP=4213;RP=6498;RA=-0.625;ISTP=0;PRIOR=false;SR=2831	0/1:-462,-43.95,-336
chr11	134435748	134435748	C	TSD=dGACAG;ASSESS=5;INTERNAL=NR_033852,PROMOTER;SVTYPE=LINE1;SVLEN=295;MEINFO=L1Ambig,5724,6019,-;DIFF=0.05:n1-5723,g5861a,a5931g;LP=14948;RP=13685;RA=0.127;ISTP=0;PRIOR=false;SR=23309	0/1:-262,-28.9,-276
chr12	9480204	9480204	A	TSD=null;ASSESS=4;INTERNAL=null,null;SVTYPE=LINE1;SVLEN=5973;MEINFO=L1Ambig,45,6018,-;DIFF=0.06:n1-44,i73g,t149g,t153c,c155t,t231c,g252a,t254a,g313a,c332t,n411,n416,n418-6019;LP=22;RP=1;RA=4.459;ISTP=0;PRIOR=false;SR=10	1/1:-36.6,-3.01,-0.6
chr12	11066600	11066600	T	TSD=TATGTATTT;ASSESS=5;INTERNAL=NM_001291314,INTRONIC;SVTYPE=LINE1;SVLEN=123;MEINFO=L1Ambig,5895,6018,-;DIFF=0.02:n1-5894,g5903a,g5923a,a5929g,c5930a,a5931g,g5935a,g5946a,t5983g,a5989t,i6001a,g6014a;LP=5280;RP=7412;RA=-0.489;ISTP=0;PRIOR=false;SR=2838	0/1:-196,-30.1,-372
chr12	12780760	12780760	T	TSD=ACACAGCTAATTTTT;ASSESS=5;INTERNAL=NM_001130415,INTRONIC;SVTYPE=LINE1;SVLEN=1750;MEINFO=L1Ta,4269,6019,-;DIFF=0.1:n1-4269,c4374g,a4602g,n4636-4637,n4641,n4643,n4646,n4667,a4675g,n4683,n4691,n4694-4695,n4699,n4701,n4705-4706,n4708-4709,n4716-5603,n5849;LP=8600;RP=10303;RA=-0.261;ISTP=0;PRIOR=false;SR=8668	1/1:-731.9,-43.35,-0.6
chr12	25622919	25622919	T	TSD=TACATACCATCTT;ASSESS=5;INTERNAL=NM_001145727,INTRONIC;SVTYPE=LINE1;SVLEN=6014;MEINFO=L1Ta,4,6018,+;DIFF=0.12:n1-5588,c5878t,c5899t,a5900t,g5907c;LP=1559;RP=2083;RA=-0.418;ISTP=0;PRIOR=false;SR=2373	0/1:-289.5,-30.1,-252.02
chr12	36506978	36506978	T	TSD=null;ASSESS=3;INTERNAL=null,null;SVTYPE=LINE1;SVLEN=1329;MEINFO=L1Ambig,4689,6018,+;DIFF=0.09:n1-4688,c5109t,t5160c,a5246g,n5252-6019;LP=1;RP=57;RA=-5.833;ISTP=0;PRIOR=false;SR=13	0/1:-1.45,-1.2,-2.4
chr12	42863182	42863182	T	TSD=TTTAATTCTTTTT;ASSESS=5;INTERNAL=null,null;SVTYPE=LINE1;SVLEN=1127;MEINFO=L1Ta,4892,6019,-;DIFF=0.13:n1-4881,t4887a,c5109t,t5160c,n5451-5694,t5901c,n5959,n5974,n5979,a5988t;LP=4852;RP=6069;RA=-0.323;ISTP=0;PRIOR=false;SR=5831	0/1:-212,-25.29,-276
chr12	117376655	117376655	T	TSD=CCCTCTCATTCTTT;ASSESS=5;INTERNAL=null,null;SVTYPE=LINE1;SVLEN=6019;MEINFO=L1Ta1d,0,6019,-;DIFF=0.09:g210c,t231c,g232c,t254a,n465,n475,n535,n562-6019;LP=3133;RP=6258;RA=-0.998;ISTP=0;PRIOR=false;SR=5058	0/1:-434,-39.13,-288
chr12	126318397	126318397	T	TSD=GACTTGTACTCTTTT;ASSESS=5;INTERNAL=null,null;SVTYPE=LINE1;SVLEN=6019;MEINFO=L1Ambig,0,6019,-;DIFF=0.11:i73g,g210a,t231c,t254a,g352a,g370a,n385-418,n567-6019;LP=5319;RP=8180;RA=-0.621;ISTP=0;PRIOR=false;SR=6763	0/1:-392,-34.92,-240
chr13	21915666	21915666	C	TSD=AAAAATTCTGATGAC;ASSESS=5;INTERNAL=null,null;SVTYPE=LINE1;SVLEN=181;MEINFO=L1Ambig,5838,6019,+;DIFF=0.03:n1-5839,a5931g,c6003a;LP=3354;RP=3993;RA=-0.252;ISTP=0;PRIOR=false;SR=5696	0/1:-302.1,-27.69,-216
chr13	78685658	78685658	A	TSD=TAAACA;ASSESS=5;INTERNAL=null,null;SVTYPE=LINE1;SVLEN=1833;MEINFO=L1Ambig,4186,6019,-;DIFF=0.13:n1-4184,g4252a,g4267a,t4268c,c4552t,t4557c,n4595-5581,c5590t,a5712g,g5885t,a5931g,g6014a;LP=20424;RP=20051;RA=0.027;ISTP=0;PRIOR=false;SR=21389	1/1:-724.41,-45.76,-1.81
chr13	85297477	85297477	T	TSD=ATATTTTCTTT;ASSESS=5;INTERNAL=null,null;SVTYPE=LINE1;SVLEN=728;MEINFO=L1Ta,5290,6018,+;DIFF=0.12:n1-5289,n5965;LP=7948;RP=10742;RA=-0.435;ISTP=0;PRIOR=false;SR=9516	0/1:-322.5,-32.51,-264
chr13	90973977	90973977	A	TSD=AAGAAAATA;ASSESS=5;INTERNAL=null,null;SVTYPE=LINE1;SVLEN=1535;MEINFO=L1Ta,4484,6019,+;DIFF=0.1:n1-4483,n4849-4850,n4852-4853,n4859-4860,n4864,n4866-4868,n4871-4872,n4874-4875,n4877-4878,n4891-4894,n4899,n4901,n4903,n4906-4907,n4914-4916,n4918,n4921,n4925,n4929-4931,n4954,n4957,n4965-5559;LP=800;RP=608;RA=0.396;ISTP=0;PRIOR=false;SR=680	0/1:-334,-31.91,-252
chr14	27832055	27832055	G	TSD=AGAAGATATG;ASSESS=5;INTERNAL=null,null;SVTYPE=LINE1;SVLEN=408;MEINFO=L1Ambig,5611,6019,+;DIFF=0.06:n1-5610,a5712g,a5931g,g6014a;LP=7473;RP=6994;RA=0.096;ISTP=0;PRIOR=false;SR=9060	1/1:-196.5,-14.45,-0.69
chr14	30385477	30385477	C	TSD=AAGATTACCAAATGAC;ASSESS=5;INTERNAL=null,null;SVTYPE=LINE1;SVLEN=-1;MEINFO=L1Ta,-1,6019,+;DIFF=0.11:n1-4598,n4977-5671,t5675g,n5684,n5693,n5695,n5697-5698,g5766a;LP=1115;RP=908;RA=0.296;ISTP=4928;PRIOR=false;SR=1015	0/1:-327.4,-30.71,-228
chr14	30681620	30681620	T	TSD=CTCAATAGTTATAATGTT;ASSESS=5;INTERNAL=NM_001257376,INTRONIC;SVTYPE=LINE1;SVLEN=6017;MEINFO=L1Ta1d,2,6019,-;DIFF=0.1:n1,t231c,t254a,a423g,n450-451,n569-6019;LP=1291;RP=2502;RA=-0.955;ISTP=0;PRIOR=false;SR=1902	0/1:-282,-27.09,-204
chr14	36205554	36205554	A	TSD=AAGAATTTCCTGTTTA;ASSESS=5;INTERNAL=null,null;SVTYPE=LINE1;SVLEN=181;MEINFO=L1Ambig,5838,6019,+;DIFF=0.03:n1-5823,t5827a,a5831t,a5931g;LP=5103;RP=7268;RA=-0.51;ISTP=0;PRIOR=false;SR=10487	0/1:-341.3,-25.29,-105.2
chr14	39405890	39405890	A	TSD=AAAAAGTTTTA;ASSESS=5;INTERNAL=NM_203301,INTRONIC;SVTYPE=LINE1;SVLEN=2949;MEINFO=L1Ambig,3070,6019,+;DIFF=0.11:n1-3070,a3138g,a3163g,t3443a,n3460,n3479-6019;LP=4639;RP=3645;RA=0.348;ISTP=0;PRIOR=false;SR=3827	0/1:-350.6,-31.91,-214.4
chr14	58753684	58753684	G	TSD=CAAAAATAAGAGAACAGG;ASSESS=5;INTERNAL=null,null;SVTYPE=LINE1;SVLEN=6011;MEINFO=L1Ta,8,6019,+;DIFF=0.11:n1-5603,n5813;LP=2629;RP=1927;RA=0.448;ISTP=0;PRIOR=false;SR=1623	0/1:-365.3,-33.72,-240
chr15	23498414	23498414	C	TSD=null;ASSESS=3;INTERNAL=null,null;SVTYPE=LINE1;SVLEN=242;MEINFO=L1Ambig,5777,6019,-;DIFF=0.05:n1-5590,c5597g,a5647g,t5707c,t5711c,a5712g,a5736g,t5737c,t5757c,a5771g,c5785t,g5789a,t5801a,n5823-5947,g5952a,t5978a,a5989t,g6014a;LP=6744;RP=14513;RA=-1.106;ISTP=-1;PRIOR=false;SR=9719	0/1:-319.36,-39.13,-271.23
chr15	33739651	33739651	C	TSD=TATAGTGTTATTTC;ASSESS=5;INTERNAL=NM_001036,INTRONIC;SVTYPE=LINE1;SVLEN=6019;MEINFO=L1Ambig,0,6019,-;DIFF=0.09:n1-5551,c5590t,a5712g,c5752g,t5901c,a5931g,g6014a;LP=4225;RP=6085;RA=-0.526;ISTP=0;PRIOR=false;SR=6165	0/1:-487.5,-40.94,-229.15
chr15	47215145	47215145	A	TSD=TTCAATTGCATTTA;ASSESS=5;INTERNAL=NM_001198999,INTRONIC;SVTYPE=LINE1;SVLEN=6017;MEINFO=L1Ta1d,2,6019,-;DIFF=0.12:n1-2,a145c,n228,t231c,t254a,n475-501,n652-6019;LP=6141;RP=10302;RA=-0.746;ISTP=0;PRIOR=false;SR=9273	0/1:-246,-27.69,-264
chr15	50897115	50897115	A	TSD=GGAAGAGTTATA;ASSESS=5;INTERNAL=null,null;SVTYPE=LINE1;SVLEN=-1;MEINFO=L1Ambig,-1,6019,+;DIFF=0.1:n1-5248,c5391t,t5535g,g5538c,n5544-5554,a5653c,n5680,a5712g,n5747-5748,n5885,a5931g,g5946c;LP=4143;RP=1258;RA=1.72;ISTP=5492;PRIOR=false;SR=2196	0/1:-258,-30.1,-300
chr17	15607879	15607879	C	TSD=AGAAAATGTTGGGTC;ASSESS=5;INTERNAL=NM_006382,INTRONIC;SVTYPE=LINE1;SVLEN=-1;MEINFO=L1Ambig,-1,6019,+;DIFF=0.1:n1-3905,g4267a,t4268c,c4374g,n4391-6019;LP=2240;RP=917;RA=1.289;ISTP=4357;PRIOR=false;SR=806	0/1:-128.76,-26.49,-205.69
chr17	70361268	70361268	A	TSD=AAGAAAAAATA;ASSESS=5;INTERNAL=null,null;SVTYPE=LINE1;SVLEN=5998;MEINFO=L1Ambig,21,6019,+;DIFF=0.1:n1-21,i73g,t231c,c251t,t254a,g352a,c482a,n500-644,n675-678,t708c,n799-6019;LP=4183;RP=3045;RA=0.458;ISTP=0;PRIOR=false;SR=2973	1/1:-567.6,-34.32,-0.65
chr18	15095263	15095263	T	TSD=GAGGACACTATTCTT;ASSESS=5;INTERNAL=null,null;SVTYPE=LINE1;SVLEN=6017;MEINFO=L1Ambig,2,6019,-;DIFF=0.1:n1-3,i73g,t153c,c164t,n210,t231c,t254a,g313a,c327g,g347t,g352a,n418-6019;LP=3495;RP=13490;RA=-1.949;ISTP=0;PRIOR=false;SR=5777	0/1:-111.5,-20.47,-151.97
chr18	31152955	31152955	T	TSD=TGCAAGTGGTGTTTCTT;ASSESS=5;INTERNAL=NM_024421,INTRONIC;SVTYPE=LINE1;SVLEN=-1;MEINFO=L1Ambig,-1,6019,-;DIFF=0.1:n1-5272,c5315t,c5391t,g5465a,c5502t,t5535g,g5538c,n5660-5750,t5918g,a5929g,c5930a,a5931g;LP=3964;RP=6161;RA=-0.636;ISTP=1068;PRIOR=false;SR=4923	0/1:-246,-31.31,-336
chr18	54236375	54236375	T	TSD=TCCTTCAAGACATTTT;ASSESS=5;INTERNAL=null,null;SVTYPE=LINE1;SVLEN=132;MEINFO=L1Ta,5887,6019,-;DIFF=0.02:n1-5883,g5887a;LP=1097;RP=1291;RA=-0.235;ISTP=0;PRIOR=false;SR=2547	0/1:-201.2,-25.29,-276
chr19	27377696	27377696	T	TSD=AAAAACTACCCAGAAGCATT;ASSESS=5;INTERNAL=null,null;SVTYPE=LINE1;SVLEN=-1;MEINFO=L1Ta,-1,6019,+;DIFF=0.04:n1-5789,c5836a,a5837c,c5987a;LP=12267;RP=9089;RA=0.433;ISTP=5879;PRIOR=false;SR=13469	0/1:-335.15,-74.05,-882.21
chr2	19877098	19877098	C	TSD=AAAAAGGGGGCCTTCTC;ASSESS=5;INTERNAL=NR_033875,INTRONIC;SVTYPE=LINE1;SVLEN=-1;MEINFO=L1Ambig,-1,6019,+;DIFF=0.06:n1-5505,n5842-6019;LP=959;RP=733;RA=0.388;ISTP=5797;PRIOR=false;SR=799	0/1:-256,-27.09,-224.08
chr2	22968144	22968144	T	TSD=GAGACTGGGTAATTTAT;ASSESS=5;INTERNAL=null,null;SVTYPE=LINE1;SVLEN=6016;MEINFO=L1Ta1d,3,6019,-;DIFF=0.1:n1-2,t231c,t254a,c255t,c363t,n387-6019;LP=8294;RP=12895;RA=-0.637;ISTP=0;PRIOR=false;SR=13035	0/1:-405.4,-36.73,-276
chr2	36154109	36154109	T	TSD=GAAAGCAACTGTCTT;ASSESS=5;INTERNAL=null,null;SVTYPE=LINE1;SVLEN=1472;MEINFO=L1Ambig,4547,6019,+;DIFF=0.09:n1-4547,t4557c,t4723c,a4898g,n4903-5585,c5590t,n5707,a5712g,n5736-5746,g5789a,g5886t,a5931g;LP=2852;RP=2367;RA=0.269;ISTP=0;PRIOR=false;SR=1969	0/1:-226.4,-24.08,-204.22
chr2	53232913	53232913	T	TSD=null;ASSESS=3;INTERNAL=null,null;SVTYPE=LINE1;SVLEN=382;MEINFO=L1Ta,5636,6018,+;DIFF=0.06:n1-5635,g5658c;LP=92;RP=5070;RA=-5.784;ISTP=0;PRIOR=false;SR=2624	0/1:-78.7,-25.89,-420
chr2	82961215	82961215	G	TSD=AAGAAGTAAAAAATG;ASSESS=5;INTERNAL=null,null;SVTYPE=LINE1;SVLEN=-1;MEINFO=L1Ta,-1,6019,+;DIFF=0.11:n1-5317,n5468-5584,n5648,n5679,g5883a;LP=4420;RP=4953;RA=-0.164;ISTP=2384;PRIOR=false;SR=5123	0/1:-298.5,-31.91,-276
chr2	87180579	87180579	A	TSD=GA;ASSESS=5;INTERNAL=null,null;SVTYPE=LINE1;SVLEN=439;MEINFO=L1Ta,5580,6019,+;DIFF=0.06:n1-5580;LP=2485;RP=784;RA=1.664;ISTP=0;PRIOR=false;SR=797	0/1:-54,-18.06,-106.8
chr2	105546707	105546707	A	TSD=AAAAAA;ASSESS=5;INTERNAL=null,null;SVTYPE=LINE1;SVLEN=441;MEINFO=L1Ta,5577,6018,-;DIFF=0.07:n1-5576,g5946a;LP=1935;RP=1740;RA=0.153;ISTP=0;PRIOR=false;SR=1937	0/1:-332,-30.71,-228
chr2	146263358	146263358	G	TSD=AG;ASSESS=5;INTERNAL=null,null;SVTYPE=LINE1;SVLEN=1455;MEINFO=L1Ta,4564,6019,+;DIFF=0.1:n1-4564,n4870-4931,g4960t,n5082-5633,g5770a;LP=16688;RP=11150;RA=0.582;ISTP=0;PRIOR=false;SR=15793	1/1:-535.41,-34.32,-3.02
chr2	177811533	177811533	T	TSD=AGTCACTCCAATTTTT;ASSESS=5;INTERNAL=NM_001077358,INTRONIC;SVTYPE=LINE1;SVLEN=182;MEINFO=L1Ambig,5837,6019,-;DIFF=0.03:n1-5833,a5837t,c5878g,a5895g,c5928t,a5929g,c5930a,a5931g,g6014a;LP=4877;RP=4747;RA=0.039;ISTP=0;PRIOR=false;SR=8759	0/1:-202,-22.28,-216
chr2	211842472	211842472	T	TSD=AAGAAATAGATTATTTT;ASSESS=5;INTERNAL=NM_001042599,INTRONIC;SVTYPE=LINE1;SVLEN=-1;MEINFO=L1Ta,-1,6019,+;DIFF=0.09:n1-4654,n4873-4874,n5055-5484,n5605,n5633-5771,g5806t,c5899t;LP=912;RP=685;RA=0.413;ISTP=5014;PRIOR=false;SR=662	0/1:-275.1,-26.49,-204
chr2	223018166	223018166	G	TSD=AAGAGTTCCTCAGGTG;ASSESS=5;INTERNAL=null,null;SVTYPE=LINE1;SVLEN=414;MEINFO=L1Ambig,5604,6018,+;DIFF=0.02:n1-5603,t5639c,t5707a,a5712g,a5736g,t5737c,n5754-6019;LP=28;RP=6;RA=2.222;ISTP=0;PRIOR=false;SR=35	0/1:-108.08,-13.85,-150.4
chr20	28814977	28814977	A	TSD=AAAAGAAAGGTTCA;ASSESS=5;INTERNAL=null,null;SVTYPE=LINE1;SVLEN=79;MEINFO=L1Ambig,5940,6019,+;DIFF=0.01:n1-5705,a5712g,n5779-5941,c5977t,t6011c,g6014a;LP=14790;RP=12258;RA=0.271;ISTP=0;PRIOR=false;SR=26160	0/1:-525.88,-125.23,-1827.69
chr20	30937839	30937839	T	TSD=CAAAAGAAAAGT;ASSESS=5;INTERNAL=null,null;SVTYPE=LINE1;SVLEN=-1;MEINFO=L1Ambig,-1,6019,+;DIFF=0.08:n1-5600,n5700,n5704,a5712g,t5720c,n5735,a5736g,t5737c,n5743-5743,n5749,t5757c,a5771g,c5780a,c5785a,g5789c,a5793t,c5802t,g5806a,g5870t,c5878g,c5913a,a5929g,c5930a,a5931g,g5941a,i5944g,c5945t,g5946a,g5956t,a6007g,g6014a;LP=26950;RP=15274;RA=0.819;ISTP=2452;PRIOR=false;SR=3043	0/1:-355.22,-62.61,-602.13
chr20	43323466	43323466	T	TSD=TT;ASSESS=5;INTERNAL=null,null;SVTYPE=LINE1;SVLEN=514;MEINFO=L1Ta,5505,6019,-;DIFF=0.08:n1-5504,t5535g,g5538c,g5645a,c5682t,g5847a,n5989;LP=3181;RP=4262;RA=-0.422;ISTP=0;PRIOR=false;SR=4350	1/1:-672.4,-40.34,-0
chr21	5305253	5305253	T	TSD=null;ASSESS=3;INTERNAL=null,null;SVTYPE=LINE1;SVLEN=6015;MEINFO=L1Ambig,3,6018,+;DIFF=0.1:n1-2,c63t,i73g,t231c,t254a,g294a,c305t,c322a,g352a,c375a,c377a,n593-6019;LP=280;RP=3128;RA=-3.482;ISTP=0;PRIOR=false;SR=1611	0/1:-29.66,-27.69,-192.18
chr21	10785883	10785883	A	TSD=null;ASSESS=3;INTERNAL=null,null;SVTYPE=LINE1;SVLEN=4341;MEINFO=L1Ambig,1678,6019,+;DIFF=0.06:n1-5538,t5545a,a5569g,c5570g,a5599g,c5616g,c5620t,a5638g,g5660t,g5661t,a5699c,g5704c,a5712g,g5724a,c5744t,a5771g,c5780a,c5785a,g5789c,a5793t,c5802t,t5814a,t5827a,c5828a,g5841c,g5870t,g5874t,g5875t,c5878g,g5881c,g5882a,g5885a,g5888t,g5890c,g5894a,g5903a,c5914t,g5923a,n5928-6019;LP=5449;RP=31830;RA=-2.…	0/1:-454.44,-112.59,-992.67
chr21	13017876	13017876	T	TSD=TTGACCTTGTTTCTT;ASSESS=5;INTERNAL=null,null;SVTYPE=LINE1;SVLEN=420;MEINFO=L1Ambig,5599,6019,-;DIFF=0.07:n1-5596,a5712g,c5754t,t5827a,a5831t,g5885a,a5931g,d5974,n5977;LP=13453;RP=16975;RA=-0.335;ISTP=0;PRIOR=false;SR=11912	0/1:-136.25,-48.16,-625.79
chr21	18144996	18144996	T	TSD=TGACTAATTTCAATTTT;ASSESS=5;INTERNAL=NM_001204175,INTRONIC;SVTYPE=LINE1;SVLEN=3370;MEINFO=L1Ambig,2649,6019,-;DIFF=0.1:n1-2681,t2860c,n3093,n3096,n3102,n3105,n3130,n3169-6019;LP=8119;RP=8436;RA=-0.055;ISTP=0;PRIOR=false;SR=10324	1/1:-630.7,-37.93,-0.67
chr21	27696867	27696867	G	TSD=AAGAAATGTAAATCTG;ASSESS=5;INTERNAL=null,null;SVTYPE=LINE1;SVLEN=-1;MEINFO=L1Ambig,-1,6019,+;DIFF=0.06:n1-3441,a3488g,n3592-3625,n3961-6019;LP=2836;RP=2285;RA=0.312;ISTP=3916;PRIOR=false;SR=2462	0/1:-180,-19.87,-190
chr21	35865646	35865646	T	TSD=AAAAAATGTTATTTTT;ASSESS=5;INTERNAL=null,null;SVTYPE=LINE1;SVLEN=796;MEINFO=L1Ambig,5222,6018,-;DIFF=0:n1-5221,g5268a,t5316a,t5325c,a5349g,n5372-6019;LP=9;RP=1;RA=3.17;ISTP=0;PRIOR=false;SR=12	0/1:-36,-7.22,-107.4
chr22	10743407	10743407	G	TSD=null;ASSESS=4;INTERNAL=null,null;SVTYPE=LINE1;SVLEN=2910;MEINFO=L1Ambig,3109,6019,+;DIFF=0.09:n1-3106,c3115a,d3132,n3135,t3167g,c3246t,c3265a,c3354a,t3355g,c3375t,t3443a,c3472a,g3487c,c3548t,g3573t,c3584t,n3601,n3604-3605,a3612c,n3613,c3636a,c3637t,g3660t,a3721g,n3776-6019;LP=24781;RP=835;RA=4.891;ISTP=-1;PRIOR=false;SR=13776	0/1:-190.33,-90.31,-1295.62
chr22	43928725	43928725	C	TSD=TGCAAAGGGCATTTTC;ASSESS=5;INTERNAL=NM_025225,INTRONIC;SVTYPE=LINE1;SVLEN=1056;MEINFO=L1Ta,4963,6019,-;DIFF=0.13:n1-4960,c5109t,t5160c,n5463-5654;LP=2956;RP=4746;RA=-0.683;ISTP=0;PRIOR=false;SR=4320	1/1:-564.8,-34.32,-1.21
chr3	38584591	38584591	G	TSD=AGAATGAGTAAATAATG;ASSESS=5;INTERNAL=NM_001160160,INTRONIC;SVTYPE=LINE1;SVLEN=6019;MEINFO=L1Ta1d,0,6019,+;DIFF=0.1:n1,t231c,t254a,n496,n513-6019;LP=8532;RP=4910;RA=0.797;ISTP=0;PRIOR=false;SR=7841	0/1:-210,-34.92,-455.5
chr3	55754552	55754552	A	TSD=AAATATGAATTTA;ASSESS=5;INTERNAL=NM_015576,INTRONIC;SVTYPE=LINE1;SVLEN=6018;MEINFO=L1Ta1d,1,6019,+;DIFF=0.1:n1-2,t231c,t254a,n425-6019;LP=11239;RP=7935;RA=0.502;ISTP=0;PRIOR=false;SR=9249	0/1:-414,-36.12,-240
chr3	59867177	59867177	A	TSD=AATCAGCAGAACCA;ASSESS=5;INTERNAL=NM_001166243,INTRONIC;SVTYPE=LINE1;SVLEN=919;MEINFO=L1Ta,5099,6018,-;DIFF=0.1:n1-5098,t5160c,n5518-5746,n5906;LP=12401;RP=9533;RA=0.379;ISTP=0;PRIOR=false;SR=11059	0/1:-210,-25.89,-276
chr3	80541026	80541026	C	TSD=CCCATTCCATTTTC;ASSESS=5;INTERNAL=null,null;SVTYPE=LINE1;SVLEN=6017;MEINFO=L1Ta,2,6019,-;DIFF=0.12:n1-5546,g5586a,t5628c,g5704t,g5766a,a5771g,a5779t,c5788t,a5793c,a5835c,c5945t;LP=486;RP=671;RA=-0.465;ISTP=0;PRIOR=false;SR=636	0/1:-100,-16.86,-228
chr3	85527418	85527418	G	TSD=AAAGAAAGAAAAAATTCTG;ASSESS=5;INTERNAL=NM_001256502,INTRONIC;SVTYPE=LINE1;SVLEN=6016;MEINFO=L1Ta1d,3,6019,+;DIFF=0.12:n1-2,t231c,t254a,n417-440,n450-451,n472,n492,n536,n568,n573,n591-6019;LP=6023;RP=5397;RA=0.158;ISTP=0;PRIOR=false;SR=4850	0/1:-306,-30.71,-252
chr3	90479397	90479397	A	TSD=AAAGAAGTTTCTGA;ASSESS=5;INTERNAL=null,null;SVTYPE=LINE1;SVLEN=1285;MEINFO=L1Ta,4734,6019,+;DIFF=0.11:n1-4728,c4780t,c5109t,t5160c,n5170,n5177,n5179,n5186,n5193-5194,n5197-5198,c5207t,n5213,n5219,n5234-5235,n5286-5631;LP=8210;RP=6665;RA=0.301;ISTP=0;PRIOR=false;SR=6496	0/1:-233.58,-33.11,-319.9
chr3	91532555	91532555	C	TSD=AAAAGAAAGTTTAAACTC;ASSESS=5;INTERNAL=null,null;SVTYPE=LINE1;SVLEN=6019;MEINFO=L1Ta1d,0,6019,+;DIFF=0.11:n1-12,c37t,t231c,t254a,n408-6019;LP=4021;RP=2288;RA=0.813;ISTP=0;PRIOR=false;SR=2962	0/1:-416.87,-40.94,-281.8
chr3	151430767	151430767	T	TSD=CCCGAAGATCTT;ASSESS=5;INTERNAL=NM_053002,INTRONIC;SVTYPE=LINE1;SVLEN=6015;MEINFO=L1Ambig,4,6019,-;DIFF=0.15:n1-3,n5,g38a,i72c,g83c,t153c,t231c,t254a,g313a,g352a,c445t,n598-6019;LP=13372;RP=18480;RA=-0.467;ISTP=0;PRIOR=false;SR=14274	0/1:-388.3,-40.94,-357.7
chr3	186654352	186654352	G	TSD=AGAAAATCAAAGGATGGG;ASSESS=5;INTERNAL=NM_001308077,TERMINATOR;SVTYPE=LINE1;SVLEN=6016;MEINFO=L1Ta1d,3,6019,+;DIFF=0.11:c205t,t231g,t254a,n442-6019;LP=13469;RP=9498;RA=0.504;ISTP=0;PRIOR=false;SR=11518	1/1:-787.7,-46.36,-0
chr3	198124387	198124387	A	TSD=null;ASSESS=4;INTERNAL=null,null;SVTYPE=LINE1;SVLEN=1873;MEINFO=L1Ambig,4145,6018,+;DIFF=0.06:n1-5416,n5451,g5458c,n5470,n5484,a5487g,n5489,n5502,n5506-5507,n5518,n5521,n5524-5718,c5744t,g5868c,g5870t,g5873t,c5878g,t5902c,a5929g,c5930a,a5931g,t5933g,c5945t,g6014a;LP=14225;RP=908;RA=3.97;ISTP=-1;PRIOR=false;SR=545	0/1:-68.16,-37.33,-511.76
chr4	18161066	18161066	C	TSD=AAGGCTTTTC;ASSESS=5;INTERNAL=null,null;SVTYPE=LINE1;SVLEN=-1;MEINFO=L1Ta,-1,6019,-;DIFF=0.08:n1-5635;LP=9510;RP=11687;RA=-0.297;ISTP=4465;PRIOR=false;SR=10890	1/1:-662,-40.34,-1.21
chr4	47005768	47005768	A	TSD=dACCT;ASSESS=5;INTERNAL=null,null;SVTYPE=LINE1;SVLEN=559;MEINFO=L1Ta,5460,6019,-;DIFF=0.09:n1-5615,c5682t;LP=11505;RP=11530;RA=-0.003;ISTP=0;PRIOR=false;SR=10012	1/1:-586.6,-34.92,-0.6
chr4	65943360	65943360	T	TSD=CTGACTTT;ASSESS=5;INTERNAL=null,null;SVTYPE=LINE1;SVLEN=-1;MEINFO=L1Ta,-1,6019,-;DIFF=0.11:n1-5557,c5585t,n5837,a5988g;LP=3230;RP=4186;RA=-0.374;ISTP=4046;PRIOR=false;SR=3530	0/1:-168,-20.47,-216
chr4	102422595	102422595	T	TSD=ACAAGAT;ASSESS=5;INTERNAL=null,null;SVTYPE=LINE1;SVLEN=1817;MEINFO=L1Ambig,4202,6019,+;DIFF=0.1:n1-4203,g4267a,t4268c,n4445,n4660,n4689-6019;LP=6483;RP=4829;RA=0.425;ISTP=0;PRIOR=false;SR=5426	1/1:-659.5,-38.53,-0.01
chr4	103293529	103293529	G	TSD=CAAAAATGGCAGAAGG;ASSESS=5;INTERNAL=null,null;SVTYPE=LINE1;SVLEN=808;MEINFO=L1Ambig,5211,6019,+;DIFF=0.08:n1-5207,c5391t,t5535g,g5538c,n5571,n5702-5719,a5931g;LP=3114;RP=982;RA=1.665;ISTP=0;PRIOR=false;SR=2223	1/1:-514,-30.1,-0
chr4	111707817	111707817	A	TSD=TAAAGTATCTCATA;ASSESS=5;INTERNAL=null,null;SVTYPE=LINE1;SVLEN=6012;MEINFO=L1Ta1d,7,6019,+;DIFF=0.12:n1-7,t231c,t254a,c327t,n431,n442-6019;LP=9445;RP=5877;RA=0.684;ISTP=0;PRIOR=false;SR=7833	0/1:-408.1,-39.13,-300
chr4	114211547	114211547	A	TSD=AAATATCAA;ASSESS=5;INTERNAL=null,null;SVTYPE=LINE1;SVLEN=2386;MEINFO=L1Ta,3633,6019,+;DIFF=0.12:n1-5458,t5498c,t5535g,g5538c,n5609,n5616,n5627,n5631-5643,n5646,n5650,n5652,n5654,n5656,n5660,n5666,n5669-5670,n5685,n5705,n5711,n5715,n5720,c5765a,i5879g;LP=8019;RP=6942;RA=0.208;ISTP=0;PRIOR=false;SR=7348	0/1:-354,-34.32,-276
chr4	131260507	131260507	C	TSD=GGGATGGGCATTTTC;ASSESS=5;INTERNAL=null,null;SVTYPE=LINE1;SVLEN=6019;MEINFO=L1Ta1d,0,6019,-;DIFF=0.12:t231c,t254a,c324a,n361,n383,c529a,n569-6019;LP=674;RP=970;RA=-0.525;ISTP=0;PRIOR=false;SR=798	0/1:-336,-33.72,-276
chr4	137256180	137256180	A	TSD=AAGAAAGCTA;ASSESS=5;INTERNAL=null,null;SVTYPE=LINE1;SVLEN=1501;MEINFO=L1Ambig,4518,6019,+;DIFF=0.12:n1-4512,a4516g,t4557c,a4730g,t4788c,a4898g,n5006-5653,a5712g,a5931g;LP=10513;RP=7802;RA=0.43;ISTP=0;PRIOR=false;SR=9752	0/1:-362.3,-31.91,-204
chr4	146304144	146304144	G	TSD=AAGAAGTTAAAATAG;ASSESS=5;INTERNAL=NM_001029998,INTRONIC;SVTYPE=LINE1;SVLEN=6018;MEINFO=L1Ta1d,1,6019,+;DIFF=0.09:g38c,n296-356,n378,n385,n421,n507-6019;LP=13072;RP=9020;RA=0.535;ISTP=0;PRIOR=false;SR=11867	1/1:-615.1,-36.73,-0.61
chr4	184730544	184730544	A	TSD=AACATACATTTATTCTA;ASSESS=5;INTERNAL=NR_104593,INTRONIC;SVTYPE=LINE1;SVLEN=338;MEINFO=L1Ambig,5680,6018,+;DIFF=0.06:n1-5679,a5712g,a5736g,t5737c,t5757c,g5766a,a5771g,g5789a,a5793g,t5827a,t5858a,g5868c,g5870t,c5878g,g5898a,t5901c,g5923a,a5929g,c5930a,a5931g,a5934g,g5935a,g5946a,g5952a,t5972c,t5978a,c5985t,a5988g,a5989t,g6014a;LP=108;RP=65;RA=0.733;ISTP=0;PRIOR=false;SR=197	0/1:-118,-13.85,-153.5
chr4	189404992	189404992	C	TSD=null;ASSESS=4;INTERNAL=null,null;SVTYPE=LINE1;SVLEN=527;MEINFO=L1Ambig,5491,6018,-;DIFF=0.03:n1-5490,t5535g,g5538c,c5590t,n5674,a5712g,n5725-5867,n5875,n5886,n5888,n5913-5914,n5919,n5926,n5930-5931,n5933,n5936,n5947,n5950,t5983a,a5989t,g6014a;LP=1;RP=29;RA=-4.858;ISTP=0;PRIOR=false;SR=69	0/1:-72.25,-31.31,-524.3
chr5	1645658	1645658	A	TSD=dT;ASSESS=5;INTERNAL=null,null;SVTYPE=LINE1;SVLEN=810;MEINFO=L1Ambig,5209,6019,+;DIFF=0.12:n1-5213,c5391t,t5535g,g5538c,t5582c,c5585t,n5640-5682,n5684,n5686,n5688,a5712g,a5931g,a5934g;LP=4016;RP=3766;RA=0.093;ISTP=0;PRIOR=false;SR=3900	0/1:-305.13,-32.51,-274.11
chr5	21207623	21207623	C	TSD=AAAAATAACTTAAAATTCC;ASSESS=5;INTERNAL=null,null;SVTYPE=LINE1;SVLEN=6018;MEINFO=L1Ta1d,1,6019,+;DIFF=0.09:n1,c37a,t231c,g252c,t254a,g285a,c363t,n593-6019;LP=9631;RP=394;RA=4.611;ISTP=0;PRIOR=false;SR=9005	0/1:-311.9,-29.5,-216.11
chr5	33633243	33633243	T	TSD=GAAAAGTCTTCTTT;ASSESS=5;INTERNAL=NM_030955,INTRONIC;SVTYPE=LINE1;SVLEN=-1;MEINFO=L1Ta,-1,6019,-;DIFF=0.1:n1-5359,n5364,c5391t,c5508a,t5535g,g5538c,n5639-5670,t5858a,g5888t,c5899a,c5945t,n5970;LP=12574;RP=14911;RA=-0.246;ISTP=5591;PRIOR=false;SR=18745	1/1:-762.9,-45.76,-1.21
chr5	33797452	33797452	T	TSD=AAAATAAAACTCTT;ASSESS=5;INTERNAL=NM_030955,INTRONIC;SVTYPE=LINE1;SVLEN=6019;MEINFO=L1Ta1d,0,6019,-;DIFF=0.1:n370-6019;LP=1312;RP=2015;RA=-0.619;ISTP=0;PRIOR=false;SR=1405	0/1:-340,-35.52,-312
chr5	68967648	68967648	T	TSD=TGTAACATTGATGTT;ASSESS=5;INTERNAL=NR_130778,TERMINATOR;SVTYPE=LINE1;SVLEN=585;MEINFO=L1Ta,5434,6019,-;DIFF=0.08:n1-5434,a5605g,t5639a;LP=4415;RP=5860;RA=-0.408;ISTP=0;PRIOR=false;SR=5811	0/1:-402.1,-42.75,-383.2
chr5	90154964	90154964	C	TSD=GAAAGATGCTTAC;ASSESS=5;INTERNAL=NR_120601,TERMINATOR;SVTYPE=LINE1;SVLEN=6019;MEINFO=L1Ambig,0,6019,+;DIFF=0.1:n6,i73g,t82a,t231c,t254a,c255g,g352a,n361,n365,n367,n373,t411g,n447-6019;LP=24822;RP=19513;RA=0.347;ISTP=0;PRIOR=false;SR=20875	1/1:-728.6,-43.35,-0.13
chr5	156192868	156192868	T	TSD=AAGAAGCCAGGTGT;ASSESS=5;INTERNAL=null,null;SVTYPE=LINE1;SVLEN=-1;MEINFO=L1Ta,-1,6019,+;DIFF=0.13:n1-4214,g4267a,t4268c,c4483t,c4569t,n4712-5469,c5568t,a5638g;LP=5700;RP=4424;RA=0.366;ISTP=4666;PRIOR=false;SR=4591	0/1:-92,-16.86,-228
chr6	13190801	13190801	G	TSD=AGAATTCAAAATACAAGG;ASSESS=5;INTERNAL=NM_030948,INTRONIC;SVTYPE=LINE1;SVLEN=6017;MEINFO=L1Ta1d,2,6019,+;DIFF=0.09:n1,t231c,t254a,n318-343,n346,n384,n411,n494-6019;LP=3448;RP=4448;RA=-0.367;ISTP=0;PRIOR=false;SR=3490	0/1:-264.8,-26.49,-216
chr6	13502803	13502803	C	TSD=null;ASSESS=3;INTERNAL=null,null;SVTYPE=LINE1;SVLEN=5865;MEINFO=L1Ambig,154,6019,+;DIFF=0.09:n1-3,i73g,t231c,t254a,g352a,n411-6019;LP=17716;RP=11032;RA=0.683;ISTP=0;PRIOR=false;SR=7374	0/1:-358.8,-24.08,-72
chr6	16950725	16950725	G	TSD=null;ASSESS=3;INTERNAL=null,null;SVTYPE=LINE1;SVLEN=617;MEINFO=L1Ambig,5402,6019,-;DIFF=0.08:n1-5401,g5538c,c5590t,a5712g,n5763,a5931g,c5977g,g6014a;LP=3684;RP=10168;RA=-1.465;ISTP=-1;PRIOR=false;SR=4400	0/1:-250,-27.69,-264
chr6	61322647	61322647	G	TSD=null;ASSESS=4;INTERNAL=null,null;SVTYPE=LINE1;SVLEN=3214;MEINFO=L1Ambig,2805,6019,+;DIFF=0.07:n1-4861,c4866t,t4887c,a4898g,n4911,g4933t,g4934a,c4941t,t4952c,g4957a,a4972t,n4976,a4978t,c4991t,c4997a,g5005c,a5006c,t5020c,t5031g,n5064,c5093a,a5104g,g5110a,c5111t,a5117t,t5160c,n5188-5656,t5668c,a5671t,c5682t,a5712g,c5715a,a5725g,c5744t,a5758t,c5761g,g5766a,c5780a,g5789a,n5809,n5815,n5821-5860,t58…	0/1:-100.7,-14.45,-136.8
chr6	77270924	77270924	G	TSD=dATTTGACT;ASSESS=5;INTERNAL=null,null;SVTYPE=LINE1;SVLEN=793;MEINFO=L1Ta,5226,6019,-;DIFF=0.13:n1-5221,a5555c;LP=7381;RP=9480;RA=-0.361;ISTP=0;PRIOR=false;SR=8968	1/1:-606.2,-36.12,-0
chr6	142128973	142128973	T	TSD=GCAAACTATT;ASSESS=5;INTERNAL=null,null;SVTYPE=LINE1;SVLEN=5998;MEINFO=L1Ta,21,6019,-;DIFF=0.09:n1-5484,n5608,n5635-5704,c5878g;LP=1339;RP=2310;RA=-0.787;ISTP=0;PRIOR=false;SR=1982	1/1:-444,-25.29,-0
chr6	147842451	147842451	G	TSD=AGAAACAGCTAATTGTTG;ASSESS=5;INTERNAL=null,null;SVTYPE=LINE1;SVLEN=6016;MEINFO=L1Ambig,3,6019,+;DIFF=0.13:i73g,a195c,t231c,c251t,t254a,c327t,g352a,n462,n474-6019;LP=3864;RP=2505;RA=0.625;ISTP=0;PRIOR=false;SR=3299	0/1:-293.8,-28.9,-228.69
chr6	156831702	156831702	T	TSD=TCTTATACACTTTTT;ASSESS=5;INTERNAL=NM_017519,INTRONIC;SVTYPE=LINE1;SVLEN=94;MEINFO=L1Ta,5925,6019,-;DIFF=0.02:n1-5921,t6012g;LP=1;RP=5;RA=-2.322;ISTP=0;PRIOR=false;SR=15	0/1:-176,-19.87,-204
chr6	157547718	157547718	T	TSD=CTAAAATTCTTTTT;ASSESS=5;INTERNAL=NM_153746,INTRONIC;SVTYPE=LINE1;SVLEN=6018;MEINFO=L1Ambig,1,6019,-;DIFF=0.07:n1-2,i73g,t231c,t254a,g352a,n363-418,a423g,n430,g446a,n451,n460,t461a,n464-464,n469,g483t,n490,n521,n535,n539,n567-6019;LP=6854;RP=18661;RA=-1.445;ISTP=0;PRIOR=false;SR=1760	1/1:-419.01,-27.69,-3.01
chr7	7979396	7979396	T	TSD=AGAAATATGCTATTGT;ASSESS=5;INTERNAL=NM_138426,INTRONIC;SVTYPE=LINE1;SVLEN=6019;MEINFO=L1Ambig,0,6019,+;DIFF=0.1:i73g,g156a,c160t,t231c,t254a,g313a,g352a,n402-6019;LP=677;RP=612;RA=0.146;ISTP=0;PRIOR=false;SR=559	0/1:-396,-37.33,-276
chr7	17055090	17055090	C	TSD=TAAAACAATTGTTC;ASSESS=5;INTERNAL=null,null;SVTYPE=LINE1;SVLEN=242;MEINFO=L1Ambig,5776,6018,-;DIFF=0.04:n1-5775,a5931t,c5950a;LP=2405;RP=1697;RA=0.503;ISTP=0;PRIOR=false;SR=4794	0/1:-185,-24.68,-276
chr7	42490276	42490276	T	TSD=TACTTTGATCTT;ASSESS=5;INTERNAL=null,null;SVTYPE=LINE1;SVLEN=6014;MEINFO=L1Ambig,5,6019,-;DIFF=0.1:n1-6,c31g,i73g,t78c,g103a,t231c,t254a,g352a,n544-6019;LP=1354;RP=3458;RA=-1.353;ISTP=0;PRIOR=false;SR=3209	0/1:-293.5,-30.71,-252.56
chr7	70723703	70723703	T	TSD=GTAGCTCTGCTCTT;ASSESS=5;INTERNAL=NM_015570,INTRONIC;SVTYPE=LINE1;SVLEN=347;MEINFO=L1Ta,5672,6019,-;DIFF=0.06:n1-5670,t5852c;LP=4921;RP=4111;RA=0.259;ISTP=0;PRIOR=false;SR=6297	0/1:-294.2,-33.11,-312
chr7	85272409	85272409	T	TSD=TT;ASSESS=5;INTERNAL=null,null;SVTYPE=LINE1;SVLEN=227;MEINFO=L1Ta,5792,6019,-;DIFF=0.04:n1-5792,a6006g;LP=7068;RP=4780;RA=0.564;ISTP=0;PRIOR=false;SR=8194	1/1:-570,-32.51,-0
chr7	85415435	85415435	T	TSD=AAAAAGCAAATGTAT;ASSESS=5;INTERNAL=null,null;SVTYPE=LINE1;SVLEN=-1;MEINFO=L1Ambig,-1,6019,+;DIFF=0.12:n1-3983,a4107t,g4267a,t4268c,n4400-6019;LP=4970;RP=3980;RA=0.32;ISTP=4355;PRIOR=false;SR=4150	1/1:-645.5,-37.93,-0
chr7	108188819	108188819	A	TSD=TAAATTTTAGTGGAA;ASSESS=5;INTERNAL=NM_001193582,INTRONIC;SVTYPE=LINE1;SVLEN=6016;MEINFO=L1Ambig,3,6019,+;DIFF=0.1:n1-2,i73g,t231c,g232a,t254a,g352a,a423g,g446a,t461a,g483t,n564-6019;LP=18220;RP=11764;RA=0.631;ISTP=0;PRIOR=false;SR=18239	1/1:-698.81,-43.95,-3.01
chr7	110844693	110844693	A	TSD=dT;ASSESS=5;INTERNAL=NM_001244606,INTRONIC;SVTYPE=LINE1;SVLEN=78;MEINFO=L1Ambig,5941,6019,+;DIFF=0.01:n1-5942;LP=4008;RP=3773;RA=0.087;ISTP=0;PRIOR=false;SR=11725	0/1:-206,-24.08,-264
chr8	4595387	4595387	C	TSD=TGATGCATTCATTTTC;ASSESS=5;INTERNAL=NM_033225,INTRONIC;SVTYPE=LINE1;SVLEN=50;MEINFO=L1Ambig,5969,6019,-;DIFF=0.01:n1-5960,n5964;LP=2483;RP=1149;RA=1.112;ISTP=0;PRIOR=false;SR=8647	0/1:-313,-21.67,-95.5
chr8	5971760	5971760	T	TSD=dAGTCT;ASSESS=5;INTERNAL=null,null;SVTYPE=LINE1;SVLEN=596;MEINFO=L1Ta,5423,6019,-;DIFF=0.1:n1-5423,a5678c,g5789a,t5877c,c5945t;LP=9659;RP=13158;RA=-0.446;ISTP=0;PRIOR=false;SR=11007	0/1:-369.6,-30.1,-177.3
chr8	25069030	25069030	T	TSD=dAAAT;ASSESS=5;INTERNAL=null,null;SVTYPE=LINE1;SVLEN=2802;MEINFO=L1Ta,3217,6019,-;DIFF=0.1:n1-5536,n5695,n5698-5699,n5702-5703,n5705,n5707,n5709,n5711,n5713-5714,n5754;LP=4554;RP=6027;RA=-0.404;ISTP=0;PRIOR=false;SR=7361	0/1:-233.1,-29.5,-312
chr8	82828458	82828458	C	TSD=AATTATAATGAATGC;ASSESS=5;INTERNAL=null,null;SVTYPE=LINE1;SVLEN=-1;MEINFO=L1Ta,-1,6019,+;DIFF=0.09:n1-5078,t5160c,n5200,g5208a,n5244,g5392a,n5508-5589,a5698t,n5777,n5779,n5784,n5804,n5810,n5816,g5890a,g5941c;LP=2056;RP=1819;RA=0.177;ISTP=5463;PRIOR=false;SR=2051	0/1:-310,-28.9,-228
chr8	86302811	86302811	G	TSD=dTCT;ASSESS=5;INTERNAL=null,null;SVTYPE=LINE1;SVLEN=92;MEINFO=L1Ta,5927,6019,+;DIFF=0.02:n1-5925;LP=3956;RP=4835;RA=-0.289;ISTP=0;PRIOR=false;SR=10964	0/1:-287.6,-22.28,-132
chr8	114869552	114869552	T	TSD=AAAAACATAAGT;ASSESS=5;INTERNAL=null,null;SVTYPE=LINE1;SVLEN=263;MEINFO=L1Ambig,5756,6019,+;DIFF=0.04:n1-5754,t5852c,a5931g;LP=2974;RP=3822;RA=-0.362;ISTP=0;PRIOR=false;SR=5195	0/1:-152,-21.67,-252
chr8	114986137	114986137	A	TSD=null;ASSESS=3;INTERNAL=null,null;SVTYPE=LINE1;SVLEN=1002;MEINFO=L1Ambig,5017,6019,-;DIFF=0.02:n1-5017,c5087t,a5092g,c5093a,g5097a,c5109t,c5114t,n5120-6019;LP=45;RP=785;RA=-4.125;ISTP=-1;PRIOR=false;SR=1459	0/1:-79.41,-30.1,-503.6
chr9	5491418	5491418	C	TSD=AAAACACTTAGC;ASSESS=5;INTERNAL=null,null;SVTYPE=LINE1;SVLEN=6016;MEINFO=L1Ta1d,3,6019,+;DIFF=0.1:n483-6019;LP=4635;RP=2969;RA=0.643;ISTP=0;PRIOR=false;SR=3427	0/1:-231.6,-31.91,-360
chr9	15815311	15815311	T	TSD=null;ASSESS=4;INTERNAL=NM_173550,INTRONIC;SVTYPE=LINE1;SVLEN=1390;MEINFO=L1Ambig,4629,6019,+;DIFF=0.05:n1-4699,n4730,c4846t,c4893t,a4898g,t4937a,g4957a,c4968t,c4977t,a4986g,a4989g,a5006c,g5076c,a5092g,c5093a,c5109t,a5137c,t5160c,n5177-6019;LP=28;RP=1;RA=4.807;ISTP=-1;PRIOR=false;SR=27	0/1:-138,-22.28,-300
chr9	32463889	32463889	C	TSD=dAAATAAA;ASSESS=5;INTERNAL=NM_014314,INTRONIC;SVTYPE=LINE1;SVLEN=156;MEINFO=L1Ta,5863,6019,-;DIFF=0.03:n1-5861;LP=7057;RP=9019;RA=-0.354;ISTP=0;PRIOR=false;SR=12234	0/1:-528,-33.72,-84
chr9	41047840	41047840	T	TSD=dC;ASSESS=5;INTERNAL=NR_002836,INTRONIC;SVTYPE=LINE1;SVLEN=764;MEINFO=L1Ta,5254,6018,+;DIFF=0.1:n1-5253,a5349g,c5391t,c5443t,n5519-5587,n5590,n5596,n5601,n5605-5607,n5615,n5617,n5619-5620,n5626-5628,n5631,n5633,n5635,n5641-5642,n5646,a5650c,n5651-5653,n5664-5665,n5667,n5671,n5673,t5675g;LP=15023;RP=9340;RA=0.686;ISTP=0;PRIOR=false;SR=14568	0/1:-309.8,-55.99,-496.16
chr9	97913268	97913268	T	TSD=AATCATTGTATTTTCTT;ASSESS=5;INTERNAL=NM_016481,INTRONIC;SVTYPE=LINE1;SVLEN=135;MEINFO=L1Ta,5884,6019,-;DIFF=0.02:n1-5884,c5899t;LP=1138;RP=2996;RA=-1.397;ISTP=0;PRIOR=false;SR=3866	0/1:-116,-18.06,-228
chrX	14133893	14133893	T	TSD=TCTCTTTTCTT;ASSESS=5;INTERNAL=null,null;SVTYPE=LINE1;SVLEN=1040;MEINFO=L1Ta,4978,6018,+;DIFF=0.12:n1-4977,c5109t,t5160c,n5222-5232,n5614-5625;LP=2351;RP=2761;RA=-0.232;ISTP=0;PRIOR=false;SR=2859	1/1:-642.8,-39.13,-0.61
chrX	130391307	130391307	T	TSD=CACATATCTCTT;ASSESS=5;INTERNAL=NM_178471,PROMOTER;SVTYPE=LINE1;SVLEN=1004;MEINFO=L1Ta,5015,6019,-;DIFF=0.09:n1-5015,t5160c,n5319-5761,c5913t,g5939c,c5945t;LP=4556;RP=5714;RA=-0.327;ISTP=0;PRIOR=false;SR=4844	1/1:-832.01,-50.57,-2.41
