# Supplementary material for: Cas9 targeted enrichment of mobile elements using nanopore sequencing
Source: Nat Commun. 2021 Jun 11;12:3586. doi: 10.1038/s41467-021-23918-y (PMC8196195; doi:10.1038/s41467-021-23918-y)
Supplement: Supplementary file 8 — Supplementary Dataset 6 [file 41467_2021_23918_MOESM8_ESM.xlsx]

## Sheet: Sheet1
Flow cell	Category	Subfamily	Number	Mean	Stdev
FAL11389	reference	L1Hs	908	37.16	17.03
		L1Pa	7417	5.62	9.78
		Other L1	23	2.39	4.64
	non-reference	L1Ta	138	19.76	10.9
		L1PreTa	6	19	13.84
		L1Ambig	28	23.75	16.77
FAO84736	reference	L1Hs	869	1083	5.64
		L1Pa	7198	4.96	4.48
		Other L1	27	2.19	2.54
	non-reference	L1Ta	133	6.21	4.19
		L1PreTa	5	8	4.3
		L1Ambig	30	7.37	5.83
FAL11389	reference	L1Hs	735	2.77	1.56
		L1Pa	420	1.63	1.16
		Other L1	1	1	N/A
	non-reference	L1Ta	89	2.08	1.14
		L1PreTa	6	19	13.84
		L1Ambig	5	2	0.71
FAO84736	reference	AluYb	2103	3.51	2.4
		AluYa	1849	1.59167	0.865623
		Other AluY	2591	1.30452	0.753047
		Other Alu	14013	1.20502	0.6086
	non-reference	AluYb	219	2.38813	1.55924
		AluYa	214	1.38785	0.681094
ACK645	reference	AluYb	733	1.24693	0.512555
		AluYa	N/A	N/A	N/A
		Other AluY	23	1	0
		Other Alu	125	1.016	0.12598
	non-reference	AluYb	58	1.17241	0.464075
		AluYa	N/A	N/A	N/A
ACK655	reference	AluYb	6	1.5	0.547723
		AluYa	1609	1.40087	0.686779
		Other AluY	1005	1.27264	0.581331
		Other Alu	4320	1.18958	0.49159
	non-reference	AluYb	2	1	0
		AluYa	176	1.29545	0.537913
FAO84736	reference	SVA_F	271	4.56458	3.34588
		SVA_E	90	1.87778	1.41284
		Other SVA	870	1.58161	1.15322
	non-reference	SVA_F	28	3.92857	2.93041
		SVA_E	10	1.3	0.483046
ACK629	reference	SVA_F	205	2.53659	1.62242
		SVA_E	24	1.25	0.675664
		Other SVA	377	1.30504	0.721848
	non-reference	SVA_F	22	2.40909	1.18157
		SVA_E	2	1	0
ABO395	reference	SVA_F	2	1	0
		SVA_E	77	1.63636	0.776448
		Other SVA	12	1.16667	0.57735
	non-reference	SVA_F	N/A	N/A	N/A
		SVA_E	8	1.875	1.12599

## Sheet: Sheet2
Sample	Category	Number	Mean	Stdev
GM12892	transmitted	67	31.3731	27.1599
	not-transmitted	27	17.4074	8.71011
GM12891	transmitted	72	14.6111	8.76702
	not-transmitted	20	9.8	4.91614
GM12878	either	89	17.0225	7.69885
	from GM12892	43	11.2093	3.96147
	from GM12891	36	11.1389	4.78183

## Sheet: Sheet3
Flow cell	Category	Subfamily	Number	Mean	Stdev
FAL11389	reference	L1Hs	908	37.1608	17.0313
	non-reference	L1Ta1	59	17.339	9.23937
		L1Ta0	14	17.6429	7.73212
		L1Ta	65	22.4154	12.2906
		L1PreTa	6	19	13.842
		L1Ambig	28	23.75	16.7655
FAO84736	reference	L1Hs	869	10.8285	5.63619
	non-reference	L1Ta1	56	5.625	4.20633
		L1Ta0	13	5.76923	3.94026
		L1Ta	64	6.8125	4.20081
		L1PreTa	5	8	4.30116
		L1Ambig	30	7.36667	5.8279
FAO08905	reference	L1Hs	855	16.0854	7.2573
	non-reference	L1Ta1	57	6.64912	3.93015
		L1Ta0	14	5.78571	3.37818
		L1Ta	64	10.3125	6.34679
		L1PreTa	7	5	4.20317
		L1Ambig	26	10.3077	7.19872
ABB607	reference	L1Hs	735	2.77007	1.56082
	non-reference	L1Ta1	37	1.97297	0.897109
		L1Ta0	5	1.6	0.894427
		L1Ta	47	2.21277	1.31771
		L1PreTa	5	2	0.707107
		L1Ambig	20	2.5	1.60591
FAO84736	reference	AluYb	2103	3.51165	2.40217
		AluYa	1849	1.59167	0.865623
		Other AluY	2591	1.30452	0.753047
		Other Alu	14013	1.20502	0.6086
	non-reference	AluYb	219	2.38813	1.55924
		AluYa	214	1.38785	0.681094
		Other AluY	6	1.33333	0.516398
		Other Alu	2	1	0
FAO08905	reference	AluYb	2194	6.46445	3.22353
		AluYa	567	1.10406	0.322481
		Other AluY	2449	1.08126	0.468288
		Other Alu	15300	1.07026	0.342195
	non-reference	AluYb	244	3.96721	2.45766
		AluYa	49	1.10204	0.367701
		Other AluY	6	1.16667	0.408248
		Other Alu	N/A	N/A	N/A
ACK645	reference	AluYb	733	1.24693	0.512555
		AluYa	N/A	N/A	N/A
		Other AluY	23	1	0
		Other Alu	125	1.016	0.12598
	non-reference	AluYb	58	1.17241	0.464075
		AluYa	N/A	N/A	N/A
		Other AluY	N/A	N/A	N/A
		Other Alu	N/A	N/A	N/A
ACK655	reference	AluYb	6	1.5	0.547723
		AluYa	1609	1.40087	0.686779
		Other AluY	1005	1.27264	0.581331
		Other Alu	4320	1.18958	0.49159
	non-reference	AluYb	2	1	0
		AluYa	176	1.29545	0.537913
		Other AluY	2	1	0
		Other Alu	N/A	N/A	N/A
FAO84736	reference	SVA_F	271	4.56458	3.34588
		SVA_E	90	1.87778	1.41284
		SVA_D	476	1.56303	1.09651
		Other SVA	394	1.60406	1.21926
	non-reference	SVA_F	28	3.92857	2.93041
		SVA_E	10	1.3	0.483046
		SVA_D	2	3	2.82843
		Other SVA	1	2	N/A
FAO08905	reference	SVA_F	180	2.25	1.34486
		SVA_E	20	1.3	0.732695
		SVA_D	83	1.31325	0.623282
		Other SVA	75	1.30667	0.614539
	non-reference	SVA_F	20	1.6	1.0463
		SVA_E	1	1	N/A
		SVA_D	1	1	N/A
		Other SVA	1	1	N/A
ACK629	reference	SVA_F	205	2.53659	1.62242
		SVA_E	24	1.25	0.675664
		SVA_D	204	1.29412	0.644618
		Other SVA	173	1.31792	0.805196
	non-reference	SVA_F	22	2.40909	1.18157
		SVA_E	2	1	0
		SVA_D	2	1.5	0.707107
		Other SVA	N/A	N/A	N/A
ABO395	reference	SVA_F	2	1	0
		SVA_E	77	1.63636	0.776448
		SVA_D	8	1	0
		Other SVA	4	1.5	1
	non-reference	SVA_F	N/A	N/A	N/A
		SVA_E	8	1.875	1.12599
		SVA_D	N/A	N/A	N/A
		Other SVA	N/A	N/A	N/A
