# Supplementary material for: Cas9 targeted enrichment of mobile elements using nanopore sequencing
Source: Nat Commun. 2021 Jun 11;12:3586. doi: 10.1038/s41467-021-23918-y (PMC8196195; doi:10.1038/s41467-021-23918-y)
Supplement: Supplementary file 10 — Supplementary Dataset 8 [file 41467_2021_23918_MOESM10_ESM.xlsx]

## Sheet: Summary
	All	True positive as non-reference event			False postive as non-reference event			Ambiguous
		missed by other technologies	missed by other callers	redundant with non-reference event	redundant with reference event	Other reference repeat	Ambiguous	Maybe TP	Maybe FP
LINE1	171	6	6	4	64	0	12	46	32
ALU	133	0	5	3	107	0	1	14	3
SVA	75	0	0	0	62	10	0	0	3

## Sheet: L1Hs
Chr	Start	End	Supporting read	Supporting 5' read	Supporting 3' read	Strand	RepeatMasker	True positive as non-reference event			False postive as non-reference event		Ambiguous		Annotation
								missed by other technologies	missed by other callers	redundant with non-reference event	redundant with reference event	Ambiguous	Maybe TP	Maybe FP
chr1	75378050	75378055	5	0	5	+	LTR5_Hs/HERVK-int						Large complex region 5kb+ deleltion
chr1	80939088	80939089	5	0	5	+	MSTD/(T)n				6191bp deletion
chr1	83144052	83144114	52	45	7	-	L1PA15		1742bp, 0/1
chr1	88347929	88347934	2	2	0	+	L1PA2/A-rich				330bp Alu insertion
chr1	105948654	105948655	3	0	3	-	L1PA3/L1P2						ref L1 nested 4.5kb +8.9kb insertion
chr1	121406254	121407059	15	0	15	+	L1PA3				A-rich region
chr1	180872830	180872846	8	0	8	-	L1HS						√
chr1	197713758	197713759	2	2	0	+	L1HS/(ATTAT)n				(ATTAT)n
chr10	4997072	4997073	6	6	0	-	L1MC4	420bp, 0/1
chr10	33510812	33510833	2	1	1	-	AluSx1/(T)n/L1HS				(T)n
chr10	38748664	38748673	5	4	1	-	NULL		823bp, 0/1						in the two assembly contigs at same haplotype, only one has signal
chr10	39511943	39511945	3	3	0	+	L1HS							√
chr10	45026591	45026597	2	0	2	+	L1PA3				40bp insertion
chr10	98929019	98929022	3	0	3	-	L1PA3/(AATA)n						Heterozygous large complex region 10kb+ deleltion
chr10	105377533	105377546	2	2	0	-	L1HS				mapping error
chr11	4952102	4952103	4	4	0	-	NULL				302bp deletion
chr11	29117961	29117962	2	0	2	-	MLT1J1				949bp deletion
chr11	48715272	48715292	3	0	3	+	ALR/Alpha				2216bp deletion
chr11	48916579	48924264	20	7	13	+	ALR/Alpha						1286bp, 1/1
chr11	49715001	49715002	2	0	2	+	L1PA2						Large complex duplication region with signal inside
chr11	50425116	50425117	2	0	2	+	ALR/Alpha						Large complex region with signal inside
chr11	58399527	58399528	16	0	16	+	L2a/(TTTAT)n			1168bp deletion, counted
chr11	82161506	82161902	23	17	6	+	L1HS/L1MEg							1130bp, 1/1
chr12	9480319	9480320	3	0	3	+	NULL						Large complex region with signal inside
chr12	13392482	13392505	2	0	2	+	L1PA3				mapping error
chr12	73186941	73186952	4	0	4	-	L1PA10				2036bp tandem duplication
chr12	98276134	98276153	44	0	44	+	HAL1				2163bp deletion
chr12	101148984	101149003	13	13	0	+	L1HS				9242bp tandem duplication
chr13	106779212	106779596	22	22	0	-	L1PA3			mapping error, counted
chr14	37300386	37302038	91	69	22	-	L1MC3				1445bp deletion
chr14	56445383	56445387	6	6	0	-	L1PA2				3038bp deletion
chr16	7875124	7875184	76	0	76	+	L1HS				313bp insertion
chr16	8057914	8057933	39	0	39	+	L1P1/L1HS				2512bp deletion
chr16	34278229	34289331	22	2	20	-	ALR/Alpha						Complex satellite region
chr16	36260355	36260385	13	0	13	-	ALR/Alpha						Complex satellite region
chr16	36311159	36311170	11	11	0	-	ALR/Alpha						Complex satellite region
chr16	38050467	38050468	2	0	2	-	ALR/Alpha						Complex satellite region
chr16	83640708	83640712	3	3	0	-	L1HS					reads too short, repetitive repeats leading mapping error
chr17	18755862	18755865	4	0	4	-	NULL	1202bp, 0/1
chr17	21828248	21828267	5	5	0	+	NULL		1300bp, 0/1						in the three assembly contigs at same haplotype, only one has signal
chr18	837419	837439	32	32	0	-	AluYb8/L1HS				316bp deletion
chr18	20571467	20571534	38	38	0	-	L1P1						Complex satellite region
chr18	20657034	20657035	7	7	0	-	ALR/Alpha						Complex satellite region
chr18	20919154	20919155	3	3	0	-	ALR/Alpha						Complex satellite region
chr18	53086201	53086243	4	0	4	-	(TCTCCT)n/(TCT)n				584bp deletion
chr18	72966515	72972555	5	5	7	-	(TA)n/L1HS						Large complex duplication region with signal inside
chr19	24397745	24397746	2	2	0	+	L1PA2							Complex satellite region
chr2	22465678	22465685	5	0	5	+	(TA)n				1509bp deletion
chr2	31576990	31577002	46	0	46	+	L1HS				(G)n
chr2	36625786	36625792	3	3	0	+	LTR8B							√
chr2	91993470	91993473	4	0	4	-	NULL	776bp, 0/1, near centromere, SD
chr2	92244300	92244301	2	0	2	-	ALR/Alpha							Complex satellite region
chr2	92591670	92592351	5	5	0	-	ALR/Alpha							Complex satellite region
chr2	92701662	92701665	5	5	0	-	ALR/Alpha/L1P1							Complex satellite region
chr2	94140558	94140562	2	2	0	-	ALR/Alpha							Complex satellite region
chr2	94188007	94188081	2	2	0	-	ALR/Alpha							Complex satellite region
chr2	94560407	94560408	2	2	0	-	ALR/Alpha							Complex satellite region
chr2	129685903	129686004	49	49	0	-	L1HS				1424bp insertion
chr2	130095311	130095326	15	15	0	-	AluYc/L2a	Full length, 0/1, SD
chr2	132181574	132181575	2	2	0	+	AluSx1						√
chr2	132214611	132214612	3	0	3	-	ALR/Alpha							√
chr2	155671310	155671343	32	7	25	+	AluSq/(AAAG)n/L1M2		Full length, 0/1
chr2	193834036	193834053	12	12	0	+	L1PA5				9264bp deletion
chr2	211217832	211217833	2	0	2	+	L1PB1/(TA)n				1142bp duplication
chr20	25756130	25756140	5	5	0	+	A-rich/AluY							√
chr20	26113680	26113681	2	2	0	-	NULL				1564bp deletion
chr20	28646180	28646197	12	0	12	+	ALR/Alpha							Complex satellite region
chr20	28897371	28897374	2	2	0	-	(CCATT)n							Complex satellite region
chr20	29444239	29444240	4	0	4	+	LTR43							Complex satellite region
chr20	29679469	29679470	6	0	6	+	L1MA4						Complex satellite region
chr20	30150174	30150830	4	0	2	+	ALR/Alpha/L1PA3/(AAAT)n							Complex satellite region
chr20	30176989	30177005	6	4	2	-	L1MA4	1011bp, 0/1, in centromere, SD, assembly failed
chr20	30218542	30218553	3	0	3	-	AluYj4						Complex satellite region
chr21	5301832	5301833	3	3	0	-	ALR/Alpha				335bp deletion
chr21	7232163	7232164	3	0	3	+	ALR/Alpha/AluYb8							Complex satellite region
chr21	7327863	7327867	13	0	13	+	ALR/Alpha						Complex satellite region with signal inside
chr21	8666740	8666745	7	7	0	+	L1MA5							Complex region with signal inside
chr21	12998104	12998107	6	0	6	+	L1PA2						Complex satellite region with signal inside
chr21	14930897	14930898	2	2	0	+	L1PA2					reads too short, repetitive repeats leading mapping error
chr21	28665462	28665497	16	0	16	-	(T)n/L1P1/L1HS				mapping error
chr21	40028843	40033184	6	3	3	+	L1PA2				4328bp inversion
chr22	12345427	12345428	3	3	0	-	ALR/Alpha							Complex region with signal inside
chr22	12375002	12375009	10	0	10	-	ALR/Alpha							Complex region with signal inside
chr22	12489662	12489666	2	2	0	+	ALR/Alpha							Complex region with signal inside
chr22	15154319	15154321	2	2	0	+	ALR/Alpha						Complex region with signal inside
chr22	16279673	16279674	3	0	3	-	ALR/Alpha						Complex region with signal inside
chr22	48985715	48985718	3	0	3	-	(GT)n/(T)n/L1HS				7073bp insertion
chr3	17504151	17504197	4	0	4	+	L1PA3				347bp insertion
chr3	75662262	75662263	4	4	0	-	AluSq/AluSx/(T)n						Complex region with signal inside
chr3	89460367	89460376	6	6	0	-	NULL				6042bp deletion
chr3	90486483	90486502	2	0	2	+	ALR/Alpha						Complex satellite region with signal inside
chr3	90486815	90486906	6	0	6	+	ALR/Alpha						Complex satellite region with signal inside
chr3	90487432	90487568	8	0	8	+	ALR/Alpha						Complex satellite region with signal inside
chr3	90487735	90487736	2	0	2	+	ALR/Alpha						Complex satellite region with signal inside
chr3	105589557	105589558	6	0	6	-	L1HS					reads too short, repetitive repeats leading mapping error
chr3	145272500	145272501	2	0	2	-	L1ME3G/L1PA2				8632bp simple repeat + 188bp simple repeat
chr3	145272642	145272645	4	4	0	-	L1PA2/(CCCCCTC)n				8632bp simple repeat + 188bp simple repeat
chr3	198127357	198127365	7	7	0	-	L1MB3					reads too short, repetitive repeats leading mapping error
chr4	21594809	21594819	2	1	1	+	MADE1				7121bp insertion with L1 signal inside
chr4	36841468	36841469	4	4	0	+	AluYb8				342bp deletion
chr4	49262567	49262572	9	9	0	-	FLAM_C/L2a						Complex satellite region with signal inside
chr4	49532594	49532595	2	0	2	+	FLAM_C/L2a						Complex satellite region with signal inside
chr4	78111442	78111516	2	0	2	+	L1HS				mapping error
chr4	102408476	102408484	9	0	9	+	NULL				2634bp deletion
chr4	169360773	169360774	2	0	2	-	L1M1					reads too short, repetitive repeats leading mapping error
chr5	13416496	13416497	4	0	4	+	L1HS				6262bp deletion
chr5	21450089	21452319	15	2	13	+	(AC)n/L1PB1/(TA)n				2293bp deletion
chr5	42089534	42089538	3	3	0	+	AluSx3				845bp insertion
chr5	46692392	46692393	3	0	3	+	ALR/Alpha						Complex satellite region with signal inside
chr5	47106889	47106996	3	1	2	-	ALR/Alpha						Complex satellite region with signal inside
chr5	47115737	47115907	8	8	0	-	ALR/Alpha						Complex satellite region with signal inside
chr5	47142589	47142590	2	0	2	+	ALR/Alpha						Complex satellite region with signal inside
chr5	49725524	49725548	18	0	18	+	ALR/Alpha						Complex satellite region with signal inside
chr5	49736602	49736603	2	2	0	+	ALR/Alpha						Complex satellite region with signal inside
chr5	50045471	50045481	7	0	7	+	ALR/Alpha						Complex satellite region with signal inside
chr5	50118588	50118590	13	13	0	-	ALR/Alpha						Complex satellite region with signal inside
chr5	50120816	50120817	12	0	12	-	ALR/Alpha						Complex satellite region with signal inside
chr5	50127444	50127452	4	4	0	-	ALR/Alpha						Complex satellite region with signal inside
chr5	50129672	50129673	4	0	4	-	ALR/Alpha						Complex satellite region with signal inside
chr5	95212568	95212569	5	5	0	+	L1PA4							Heterozygous large complex region with signal inside
chr5	99864310	99864324	2	2	0	+	L1ME3A/AluYb8/L1MCb				7385bp insertion
chr5	102359066	102359071	8	8	0	-	L1PA3				921bp deletion
chr5	159924193	159924194	2	0	2	-	Charlie18a					reads too short, repetitive repeats leading mapping error
chr5	162530742	162530751	7	5	2	-	L1M4a2/L1HS						5478bp, 1/1, as a duplication with L1 seq, no TSD signals
chr6	13190784	13190785	2	2	0	+	NULL					reads too short, repetitive repeats leading mapping error
chr6	16950602	16950808	66	55	11	-	L2b		736bp, 0/1
chr6	24053941	24053945	10	10	0	-	NULL				738bp insertion
chr6	90963544	90963603	4	4	0	-	(AT)n/L1M5/L1MA2			180bp insertion, mapping error, counted
chr6	106721329	106721333	3	0	3	+	NULL				328+354+98bp deletion
chr6	126302449	126302479	52	42	10	-	LTR16E2		389bp, 0/1
chr7	24000452	24000453	2	2	0	+	MER58A/L1ME4a				1909bp deletion
chr7	60997166	60997168	2	0	2	+	A-rich							Complex satellite region with signal inside
chr7	62242111	62242112	2	0	2	-	ALR/Alpha							Complex satellite region with signal inside
chr7	62378422	62378441	7	0	7	+	MIR3							Complex satellite region with signal inside
chr7	62383795	62383816	8	8	0	+	NULL							Complex satellite region with signal inside
chr7	106323318	106323319	5	5	0	+	L1PA3					reads too short, repetitive repeats leading mapping error
chr8	16674062	16674068	8	0	8	+	L1PA2				851bp insertion
chr8	32833743	32833749	4	4	0	-	AluJr				11256bp deletion
chr8	63800666	63800675	29	29	0	-	L1PA2				2448bp deletion
chr8	101683288	101683291	4	4	0	+	L1PA2				1485bp insertion
chr8	101685572	101685586	2	0	2	+	L1PA2/A-rich				1485bp insertion
chr8	127521584	127521607	5	3	2	-	L1ME3D						1705bp, 1/1, as a duplication with L1 seq, no polyA tail signals
chr9	17909493	17909522	5	0	5	+	L1PA3				3365bp deletion
chr9	35883711	35883718	42	42	0	+	HAL1ME/A-rich					reads too short, repetitive repeats leading mapping error
chr9	35884431	35884438	41	0	41	+	L1M5					reads too short, repetitive repeats leading mapping error
chr9	40028657	40028678	4	0	4	+	NULL					reads too short, repetitive repeats leading mapping error
chr9	40981521	40981533	5	5	0	-	AluJr/L1MA6							Complex region with signal inside
chr9	43170692	43170707	13	13	0	-	ALR/Alpha				complex region with many deletions, in centromere
chr9	43172562	43172596	3	3	0	-	ALR/Alpha				complex region with many deletions, in centromere
chr9	43173078	43173098	4	4	0	-	ALR/Alpha				complex region with many deletions, in centromere
chr9	43173245	43173302	4	4	0	-	ALR/Alpha				complex region with many deletions, in centromere
chr9	61735359	61735370	6	0	6	+	NULL						Gap region with signal inside
chr9	63562721	63562724	5	5	0	-	THE1B-int						Gap region with signal inside
chr9	63827012	63827020	2	0	2	-	AluY/L1P1				1074bp deletion
chr9	64603930	64603931	2	0	2	-	LTR26				2071bp deletion
chr9	65585265	65585267	4	0	4	+	MER5B/AluSq2							Complex region with signal inside
chr9	99853502	99853525	2	2	0	-	L1HS				mapping error
chr9	113439023	113439033	6	0	6	-	L1PA7				2580bp insertion
chr9	138194965	138194974	33	33	0	-	L1PA10/L1P3				4001bp deletion
chrX	43584544	43584601	2	2	0	-	L1MB7							√
chrX	64015468	64015474	6	0	6	-	L1HS					reads too short, repetitive repeats leading mapping error
chrX	86445525	86445568	2	2	0	+	L1HS/L1MA6				mapping error
chrX	103969078	103969117	5	5	0	+	NULL						√
chrX	104082044	104082080	37	37	0	-	L1PA13							Complex region with signal inside
chrX	121709062	121709136	131	116	15	-	L1PA11	440bp, 0/1, assembly failed, reference L1 region
chrX	123529166	123529324	55	55	0	-	L1PA11			mapping error, counted
chrX	131136064	131136161	3	3	0	-	L1M4b				4345bp simple repeat
chrX	148173597	148173642	2	2	0	-	L1PA4/(AATA)n				simple repeat

## Sheet: ALU
Chr	Start	End	Supporting read	Supporting 5' read	Supporting 3' read	Strand	RepeatMasker	True positive as non-reference event			False postive as non-reference event		Ambiguous		Annotation
								missed by other technologies	missed by other callers	redundant with non-reference event	redundant with reference event	Ambiguous	Maybe TP	Maybe FP
chr1	26646422	26646433	2	2	0	+	AluSx1/AluSp							Large complex region with signal inside
chr1	31557939	31557941	2	0	2	-	L1MEg/AluYb8				7bp polyA-tail deletion
chr1	38870830	38870853	2	2	0	+	AluYb8				5bp polyA-tail deletion
chr1	55117767	55117770	2	2	0	+	AluYb8/L1MB3				mapping error polyA-tail deletion
chr1	85479156	85479158	2	0	2	-	AluYb8				mapping error polyA-tail deletion
chr1	169810737	169810841	3	0	3	-	MLT1C/AluYb8				mapping error polyA-tail deletion
chr10	23071824	23071825	2	0	2	-	AluYb9				mapping error polyA-tail deletion
chr10	55695536	55695544	3	0	3	-	AluSx1/AluYb8				14bp polyA-tail deletion
chr10	57622479	57622488	3	3	0	+	AluYb8/MIRc				9bp polyA-tail deletion
chr10	83866652	83866684	4	4	0	+	AluYb8				mapping error polyA-tail deletion
chr10	123946299	123946366	2	0	2	-	AluYb8				mapping error polyA-tail deletion
chr11	4317026	4317044	2	2	0	+	AluYb8/HERVH-int				mapping error polyA-tail deletion
chr11	4781593	4781607	2	2	0	+	AluYb8/MLT1G3/THE1B				mapping error polyA-tail deletion
chr11	6860108	6860136	6	0	6	-	THE1B						487bp deletion
chr11	27647455	27647457	2	2	0	+	AluYb8/MER5B				mapping error polyA-tail deletion
chr11	55804421	55804423	2	2	0	+	AluYb8				18bp polyA-tail deletion
chr11	74434357	74434364	2	2	0	+	AluYb9/L1ME3A				mapping error polyA-tail deletion
chr11	101925705	101925706	2	2	0	+	AluSg7/AluSx1						804bp insertion with Alu seq inside
chr12	1068218	1068230	4	0	4	-	AluSg4						6963bp insertion with Alu seq inside
chr12	1090661	1090727	3	3	0	-	(ATT)n				5691bp deletion
chr12	1620993	1620997	3	0	3	+	AluSc						848bp insertion with Alu seq inside
chr12	10048207	10048209	5	5	0	+	AluYb8/Tigger1				mapping error polyA-tail deletion
chr12	15212045	15212072	2	0	2	-	AluYb8				mapping error polyA-tail expansion
chr12	81050359	81050367	2	0	2	-	MLT1J2/AluYb9				mapping error polyA-tail deletion
chr12	107914288	107914293	2	2	0	-	LTR12_/MER90a						3941bp insertion with Alu seq inside
chr12	127018321	127018362	2	2	0	+	AluYb8				mapping error polyA-tail deletion
chr13	21949421	21949423	3	0	3	-	AluYb8				40bp polyA-tail expansion
chr13	22701451	22701457	2	0	2	-	AluYb8				mapping error polyA-tail deletion
chr13	23063164	23063165	4	4	0	+	NULL				4799bp deletion
chr13	24291768	24291769	2	0	2	-	AluYb8				27bp polyA-tail expansion
chr13	52460454	52460458	2	2	0	+	AluY				662bp insertion
chr13	98063665	98063677	4	0	4	-	LTR54B/AluYb8/(CTCCC)n				261bp (CTCCC)n
chr14	44544897	44544898	2	0	2	+	LTR78						551bp insertion with Alu seq inside
chr14	56564842	56564855	3	3	0	+	AluYb8/(AAAAG)n/L1MEi				mapping error polyA-tail deletion
chr15	94101929	94101940	2	2	0	+	AluYb8/MER103C				27bp polyA-tail deletion
chr16	1368635	1368648	2	2	0	+	AluYb8/AluSx1				mapping error polyA-tail deletion
chr16	11579495	11579501	2	2	0	+	AluYb8/(AAAAT)n/L1MD3				20bp polyA-tail deletion
chr16	22154981	22155004	2	2	0	+	AluYb8/AluJb				20bp polyA-tail deletion
chr16	46674907	46674908	2	2	0	-	AluJb			mapping error, counted
chr16	51970505	51970514	2	0	2	-	AluYb8				20bp polyA-tail deletion
chr16	61511652	61511664	2	0	2	-	AluYb8				31bp polyA-tail deletion
chr16	64626057	64626071	2	0	2	-	L1PB3/AluYb8				mapping error
chr16	69157709	69157722	2	2	0	-	AluJr		323bp non-ref siting ref AluJr, 0/1, mapping error
chr16	75396269	75396270	5	5	0	+	AluSx3				842bp deletion
chr17	15299614	15299634	2	2	0	+	AluYb8				mapping error
chr17	26970354	26970355	3	3	0	-	L1MEd						√
chr17	30793064	30793065	2	0	2	+	AluJo						723bp insertion with Alu seq inside
chr17	61605591	61605600	2	2	0	+	AluYb8/L1ME1				mapping error
chr18	5078019	5078027	2	0	2	-	L1MC1/AluYb8				10bp polyA-tail deletion
chr18	78453420	78453452	3	3	0	+	AluYb8				mapping error polyA-tail deletion
chr19	7061691	7061694	2	2	0	-	L1M5/L1ME3C/(ATATA)n				794bp (ATATA)n
chr19	18549868	18549869	3	3	0	+	AluSc8/AluSg				mapping error
chr19	52384635	52384823	8	6	2	+	NULL		467bp, 1/1, ZNF880 exon, reported						10.1038/ncomms12989, 10.1186/s13059-014-0488-x
chr19	58605624	58605639	2	0	2	+	LTR60B		322bp
chr2	23846246	23846256	2	0	2	+	AluJb/AluSx/AluJo				1084bp deletion
chr2	49865223	49865263	2	0	2	-	AluYb8				mapping error polyA-tail deletion
chr2	51280855	51280896	4	0	4	-	AluYb8				mapping error polyA-tail deletion
chr2	59839232	59839244	3	3	0	+	AluYb8/MIR				9bp polyA-tail deletion
chr2	64548434	64548439	2	2	0	+	AluYb8/L1M5				mapping error polyA-tail deletion
chr2	78885836	78885842	2	2	0	+	AluYb8/L1PB3				mapping error polyA-tail deletion
chr2	81929492	81929500	3	3	0	+	AluYb8/A-rich/AluSz				mapping error polyA-tail deletion
chr2	91421176	91421185	2	2	0	+	NULL						Complex region near centromere
chr2	95927234	95927235	3	3	0	-	MER5A1						Complex region in the centromere
chr2	106888606	106888618	2	2	0	+	AluYb8				mapping error polyA-tail deletion
chr2	137238534	137238543	2	0	2	-	AluYb8				mapping error polyA-tail deletion
chr2	157555074	157555100	2	0	2	-	(AAAAAAT)n/AluYb8				mapping error polyA-tail deletion
chr2	165808217	165808233	3	0	3	-	AluYb8				mapping error polyA-tail deletion
chr2	166889879	166889881	3	3	0	-	NULL						3223bp insertion with Alu seq inside
chr2	182295056	182295067	2	0	2	-	MLT1M/AluYb8				mapping error polyA-tail deletion
chr2	190482864	190482872	2	0	2	-	AluYb8				mapping error polyA-tail deletion
chr2	193534083	193534093	2	2	0	+	AluYa5				mapping error polyA-tail deletion
chr2	213588829	213588845	2	2	0	+	AluYb8				mapping error polyA-tail deletion
chr2	242181270	242181286	2	0	2	+	LTR60B		190bp
chr21	10414914	10414915	4	4	0	-	REP522/AluSp							Complex region with signal inside
chr21	22361212	22361216	2	0	2	-	AluYb8				mapping error polyA-tail deletion
chr21	36492465	36492468	2	2	0	+	AluYb8/AluJb				mapping error polyA-tail deletion
chr22	29406156	29406162	4	4	0	+	AluYb8				8bp polyA-tail deletion
chr22	37529147	37529152	2	0	2	+	AluJb/MIR						598bp insertion with Alu seq inside
chr22	40007216	40007217	2	2	0	-	(CCT)n			577bp insertion, counted
chr3	29014623	29014625	2	2	0	+	AluYb8/L1MC3				mapping error polyA-tail deletion
chr3	42977107	42977113	2	2	0	+	AluYb8/L2a				mapping error polyA-tail deletion
chr3	44699676	44699782	8	0	8	-	AluYm1/MER67C				mapping error
chr3	47784286	47784300	3	3	0	-	AluJb/AluSq4						8152bp insertion with all Alu signals inside..
chr3	85897242	85897244	2	0	2	-	AluYb8				mapping error polyA-tail deletion
chr3	122419923	122419931	2	2	0	+	AluYb8				mapping error polyA-tail deletion
chr3	125171210	125171211	2	0	2	+	L1HS				770bp deletion
chr3	132277615	132277622	5	5	0	+	AluYb8/LTR10E				mapping error polyA-tail deletion
chr3	186312154	186312173	2	2	0	+	AluYb8/L4_C_Mam				mapping error polyA-tail deletion
chr3	194275774	194275778	2	0	2	+	NULL			1165bp (GT)n
chr3	195473392	195473407	2	0	2	-	(CCTT)n/(T)n/AluY				10bp polyT deletion
chr4	1707270	1707299	6	6	0	+	AluYb9/AluSx1				43bp polyA-tail deletion
chr4	54487009	54487022	2	0	2	-	LTR79/MLT1A0/AluYb8				mapping error polyA-tail deletion
chr4	56635758	56635760	6	6	0	+	AluYb8/MER72				126bp deletion
chr4	57135403	57135405	2	0	2	-	L1MA4A/AluYb8				mapping error polyA-tail deletion
chr4	63576821	63576830	3	0	3	-	MER52-int/AluYb8				mapping error polyA-tail deletion
chr4	67013418	67013420	2	2	0	+	AluYb8				mapping error polyA-tail deletion
chr4	106516648	106516649	3	0	3	-	L1PREC2				783bp deletion
chr4	130425222	130425234	2	2	0	+	AluYb8/MLT1A0				mapping error polyA-tail deletion
chr4	145397998	145398053	3	3	0	+	AluYb8/L1M5/FLAM_A				mapping error polyA-tail deletion
chr4	185443890	185443950	4	0	4	-	AluYb8				mapping error polyA-tail deletion
chr5	17712709	17712710	2	2	0	+	LTR67B		336bp, 0/1, chr5:17712479
chr5	18765266	18765277	2	2	0	+	AluYb8				mapping error polyA-tail deletion
chr5	81406455	81406475	6	6	0	+	AluYb8				mapping error polyA-tail deletion
chr5	96574025	96574037	2	0	2	-	L1ME2/AluYb9				mapping error polyA-tail deletion
chr5	103039364	103039370	2	0	2	+	AluYa5				mapping error polyA-tail deletion
chr5	115128759	115128760	2	2	0	+	AluYb8/Tigger3b				mapping error polyA-tail deletion
chr6	47101881	47101882	2	0	2	-	Tigger15a/AluYb8				mapping error polyA-tail deletion
chr6	81641966	81641974	2	2	0	+	AluYb8				mapping error polyA-tail deletion
chr6	94601629	94601722	2	0	2	-	MIR/AluYb8				mapping error polyA-tail deletion
chr6	98245710	98245712	9	0	9	-	L2b/(TA)n/AluYb9				(TA)n
chr6	113743543	113743564	2	2	0	+	AluYb8/AluSx				mapping error polyA-tail deletion
chr6	135472049	135472061	3	3	0	+	AluYb9/L1MD3				mapping error polyA-tail deletion
chr6	164366676	164366740	2	2	0	+	AluYb8/L1MEc/MLT1B				mapping error polyA-tail deletion
chr7	45641933	45641934	2	2	0	+	AluYb8/L1MC5a				mapping error polyA-tail deletion
chr7	74219003	74219004	2	0	2	-	AluSp/AluYb8				mapping error polyA-tail deletion
chr7	79500015	79500021	6	0	6	-	MSTB1/AluYb9/(T)n				mapping error polyA-tail deletion
chr7	83363834	83363870	5	0	5	-	AluYb9				mapping error polyA-tail deletion
chr7	107883865	107883876	6	6	0	+	AluYb9				mapping error polyA-tail deletion
chr7	140489424	140489425	2	0	2	-	MIRc/AluY				926bp deletion
chr8	86894036	86894042	2	0	2	-	L1MC2/AluYb8				mapping error polyA-tail deletion
chr8	106057963	106057964	2	2	0	+	AluYb8/AluSx				mapping error polyA-tail deletion
chr8	135960024	135960036	2	2	0	+	AluYb8/Tigger1				mapping error polyA-tail deletion
chr9	10021397	10021399	2	2	0	-	L2c/AluSc				1124bp deletion
chr9	18509233	18509237	4	4	0	+	AluYb8				mapping error polyA-tail deletion
chr9	19837487	19837503	2	2	0	+	AluYb8/L1P1				mapping error polyA-tail deletion
chr9	42463054	42463055	2	2	0	-	L2a/AluY						Complex region in the centromere
chr9	95504053	95504059	3	3	0	+	AluYb8/MIRb				mapping error polyA-tail deletion
chr9	95697579	95697584	3	3	0	+	L2c/L1HS					reads too short
chr9	133943680	133943687	2	2	0	-	NULL							√
chrX	7799516	7799535	2	2	0	+	AluYb8				mapping error polyA-tail deletion
chrX	23076665	23076726	2	1	1	+	AluYb8				mapping error polyA-tail deletion
chrX	30421728	30421735	2	0	2	-	AluJr4/AluYb8				mapping error polyA-tail deletion
chrX	126263879	126263880	2	0	2	-	Tigger1/AluYb8				mapping error polyA-tail deletion

## Sheet: SVA
Chr	Start	End	Supporting read	Supporting 5' read	Supporting 3' read	Strand	RepeatMasker	True positive as non-reference event			False postive as non-reference event			Ambiguous		Annotation
								missed by other technologies	missed by other callers	redundant with non-reference event	redundant with reference event	Other reference repeat	Ambiguous	Maybe TP	Maybe FP
chr1	27853938	27854038	11	0	11	+	SVA_F				571bp deletion
chr1	155701155	155701177	2	0	2	+	SVA_F				351bp VNTR expansion in reference SVA
chr1	161016936	161016938	2	2	0	+	LTR5_Hs					LTR5_Hs
chr1	206058913	206058914	2	0	2	+	LTR2B								Large complex region with signal inside
chr10	69992614	69992628	2	2	0	-	SVA_E				496bp VNTR expansion in reference SVA
chr10	70686823	70686839	2	2	0	-	SVA_F				710bp VNTR expansion in reference SVA
chr10	70691579	70691590	2	2	0	-	AluSz				2598bp deletion
chr10	82478600	82478602	3	3	0	+	SVA_F				mapping error
chr10	99838572	99838624	7	7	0	-	SVA_F				580bp deletion in one haplotype and 812bp expansion in another
chr10	100094025	100094043	5	0	5	+	SVA_F				560bp VNTR expansion in reference SVA
chr11	44664121	44664122	2	0	2	+	SVA_D				838bp VNTR expansion in reference SVA
chr11	60713965	60713970	8	0	8	-	LTR5_Hs/AluYb8					LTR5_Hs
chr11	67222593	67222615	3	3	0	-	SVA_F				536bp VNTR expansion in reference SVA
chr11	119507532	119507582	5	5	0	-	SVA_F				807bp VNTR expansion in reference SVA
chr12	5537118	5537149	4	4	0	+	LTR5_Hs					LTR5_Hs
chr13	45485120	45485138	7	7	0	-	SVA_C				800bp VNTR expansion in reference SVA
chr13	49593240	49593272	4	0	4	+	SVA_F				451bp deletion
chr14	28412734	28412735	2	0	2	+	LTR5B					LTR5B
chr14	50074396	50074412	7	0	7	+	SVA_F				950bp VNTR expansion in reference SVA
chr15	75481896	75481956	5	0	5	+	SVA_F				402bp VNTR expansion in reference SVA
chr16	1599947	1599953	4	0	4	+	SVA_F				762bp VNTR expansion in reference SVA
chr16	56739235	56739291	7	7	0	-	SVA_F				859bp VNTR expansion in reference SVA
chr17	5075546	5075548	2	1	1	-	LTR5_Hs/MER5B					LTR5_Hs
chr17	19627643	19627730	10	10	0	-	SVA_F				530bp VNTR expansion in reference SVA
chr17	28455930	28455935	5	5	0	-	SVA_F				1160bp VNTR expansion in reference SVA
chr17	46238098	46238146	7	7	0	-	SVA_F/AluSx				230bp VNTR expansion in reference SVA
chr17	81742516	81742544	5	0	5	-	(CA)n								(CA)n
chr18	49203232	49203345	13	0	13	+	SVA_F				1038bp VNTR expansion in reference SVA
chr19	12621681	12621767	3	0	3	+	SVA_F				309bp VNTR expansion in reference SVA
chr19	41103701	41103736	3	0	3	+	SVA_F				127bp VNTR expansion in reference SVA
chr2	32866714	32866716	5	0	5	+	L1PA16/(CCTCTC)n/(T)n				858bp deletion
chr2	42605407	42605418	3	3	0	-	SVA_F				303bp deletion
chr2	43298075	43298098	4	0	4	+	SVA_F				207bp VNTR expansion in reference SVA
chr2	119843509	119843527	4	4	0	-	SVA_F				618bp VNTR expansion in reference SVA
chr2	127119418	127119493	3	3	0	-	SVA_F				78bp deletion
chr2	195568622	195568680	7	0	7	+	SVA_F				980bp VNTR expansion in reference SVA
chr2	218846943	218847076	6	0	6	+	SVA_F				1835bp VNTR expansion in reference SVA
chr2	222817013	222817091	2	0	2	+	SVA_F				50bp VNTR expansion in reference SVA
chr21	17292030	17292122	8	8	0	-	SVA_D				1080bp VNTR expansion in reference SVA
chr21	17719875	17720144	4	4	0	-	SVA_F				452bp deletion in one haplotype and 229bp expansion in another
chr22	31592069	31592198	4	4	0	-	SVA_F				403bp deletion and 323bp deletion
chr22	40537988	40538070	12	0	12	+	SVA_F				1620bp VNTR expansion in reference SVA
chr3	8440716	8440723	2	0	2	+	SVA_D				508bp VNTR expansion in reference SVA
chr3	11487354	11487406	7	7	0	-	SVA_F				531bp VNTR expansion in reference SVA
chr3	16979857	16979929	2	2	0	-	SVA_D				787bp VNTR expansion in reference SVA
chr3	48212577	48212580	7	0	7	+	SVA_F				716bp VNTR expansion in reference SVA
chr3	78582999	78583003	3	3	0	-	SVA_F				319bp VNTR expansion in reference SVA
chr3	100666994	100667013	7	6	1	-	LTR5_Hs/AluSx					LTR5_Hs
chr3	106111052	106111074	3	3	0	-	SVA_F				456bp VNTR expansion in reference SVA
chr3	128955299	128955311	3	0	3	+	SVA_F				356 bp deletion
chr4	48286214	48286248	6	3	3	-	LTR5_Hs/L1PA7					LTR5_Hs
chr4	145694355	145694407	2	2	0	-	SVA_F				307bp VNTR expansion in reference SVA
chr4	157636361	157636417	3	3	0	-	SVA_F				626bp VNTR expansion in reference SVA
chr5	82140704	82140722	3	0	3	+	SVA_F				1063bp VNTR expansion in reference SVA
chr5	176306386	176306389	3	0	3	+	SVA_F				228bp VNTR expansion in reference SVA
chr6	31853804	31853821	2	2	0	-	SVA_F				178bp VNTR expansion in reference SVA
chr6	32658083	32658094	4	4	0	-	LTR5_Hs					LTR5_Hs
chr6	47505546	47505680	11	11	0	-	SVA_C				677bp VNTR expansion in reference SVA
chr6	125776716	125776720	3	2	1	-	LTR5_Hs					LTR5_Hs
chr6	137844551	137844576	3	1	2	+	LTR5_Hs					LTR5_Hs
chr7	1039053	1039065	2	0	2	+	SVA_F				127bp deletion
chr7	1039357	1039361	2	0	2	+	SVA_F				130bp deletion
chr7	10465243	10465261	2	2	0	-	SVA_F				1834bp deletion in one haplotype and 354bp expansion in another
chr7	20669152	20669154	2	0	2	+	SVA_E				1096bp VNTR expansion in reference SVA
chr7	55219596	55219614	3	3	0	-	SVA_F				253bp VNTR expansion in reference SVA
chr7	138611880	138611896	5	0	5	+	L1MA5A/SVA_F				1620bp VNTR expansion in reference SVA
chr8	57072019	57072062	2	2	0	-	SVA_D/AluSx1				5707bp insertion
chr9	66352185	66352195	4	0	4	+	NULL								Large complex region with signal inside
chr9	88626452	88626525	8	0	8	+	SVA_F				1259bp VNTR expansion in reference SVA
chr9	134116808	134117522	9	9	0	-	SVA_F				1459bp deletion
chrX	42473928	42474018	6	6	0	-	SVA_F				707bp VNTR expansion in reference SVA
chrX	76217673	76217728	2	2	0	-	SVA_F				423bp VNTR expansion in reference SVA
chrX	80396812	80396814	2	2	0	-	SVA_D				836bp VNTR expansion in reference SVA
chrX	100972245	100972342	8	8	0	-	SVA_F				488+285bp VNTR expansion in reference SVA
chrX	147992178	147992196	4	4	0	-	SVA_C				780bp VNTR expansion in reference SVA
