# Supplementary material for: Cas9 targeted enrichment of mobile elements using nanopore sequencing
Source: Nat Commun. 2021 Jun 11;12:3586. doi: 10.1038/s41467-021-23918-y (PMC8196195; doi:10.1038/s41467-021-23918-y)
Supplement: Supplementary file 12 — Supplementary Dataset 10 [file 41467_2021_23918_MOESM12_ESM.xlsx]

## Sheet: LINE1
Chr	Start	End	Strand	Number of supporting read	Subfamily	Length (bp)	Is_full_length	PAV id	PALMER id	Only captured by Nanopore	ABA133	ABB908	ABA684	ABB590	ABB607	ACK736	ABG188	FAL11389	FAO84736	FAO08905	FAL15177	Number of batch called	ABN780.92	ABO515.91	FAL15177.92	FAL15177.91	Could be transmitted from GM12892	Could be transmitted from GM12891
chr1	42018289	42018289	+	50	L1Ta	1455	No	cluster_L1_1_PAV	cluster0_chr1_42018290_42018428_42018290_42018428_NA12878_PALMER	No	ABA133	NA	NA	NA	ABB607	NA	ABG188	FAL11389	FAO84736	FAO08905	FAL15177	7	NA	NA	FAL15177.92	FAL15177.91	yes	yes
chr1	74727205	74727205	-	32	L1Ta1nd	3675	No	cluster_L1_3_PAV	cluster0_chr1_74727206_74727220_74727213_74727220_NA12878_PALMER	No	NA	NA	NA	NA	NA	ACK736	NA	FAL11389	FAO84736	FAO08905	FAL15177	5	NA	ABO515.91	NA	FAL15177.91	No	yes
chr1	83144052	83144114	-	52	L1Hs	1742	No	NA	NA	Yes	NA	ABB908	ABA684	NA	ABB607	NA	NA	FAL11389	FAO84736	FAO08905	FAL15177	7	NA	ABO515.91	NA	FAL15177.91	No	yes
chr1	192293123	192293123	-	52	L1Ta	538	No	cluster_L1_5_PAV	cluster0_chr1_192293081_192293139_192293081_192293139_NA12878_PALMER	No	NA	NA	ABA684	NA	ABB607	NA	NA	FAL11389	FAO84736	FAO08905	FAL15177	6	NA	ABO515.91	NA	FAL15177.91	No	yes
chr1	221654472	221654472	-	28	L1Hs	392	No	cluster_L1_6_PAV	NA	No	NA	NA	NA	NA	NA	NA	NA	FAL11389	FAO84736	NA	FAL15177	3	NA	ABO515.91	FAL15177.92	FAL15177.91	yes	yes
chr10	4997072	4997073	-	6	L1Hs	420	No	NA	NA	Yes	NA	NA	NA	NA	NA	NA	NA	FAL11389	FAO84736	FAO08905	NA	3	NA	NA	NA	NA	No	No
chr10	25418757	25418757	-	64	L1PreTa	6020	Yes	cluster_L1_7_PAV	cluster0_chr10_25418758_25418779_25418758_25418779_NA12878_PALMER	No	NA	NA	NA	NA	ABB607	ACK736	ABG188	FAL11389	FAO84736	FAO08905	FAL15177	7	NA	NA	FAL15177.92	FAL15177.91	yes	yes
chr10	36470342	36470342	+	27	L1Hs	6022	Yes	cluster_L1_8_PAV	NA	No	NA	NA	NA	NA	ABB607	NA	NA	FAL11389	FAO84736	FAO08905	FAL15177	5	NA	NA	FAL15177.92	NA	yes	No
chr10	38748664	38748673	-	5	L1Hs	823	No	NA	NA	Yes	NA	NA	NA	NA	NA	NA	NA	FAL11389	NA	FAO08905	FAL15177	3	NA	NA	NA	FAL15177.91	No	yes
chr10	38956087	38956098	+	20	L1Hs	1918	No	NA	cluster0_chr10_38956088_38956096_38956094_38956097_NA12878_PALMER	No	ABA133	NA	NA	NA	ABB607	ACK736	ABG188	FAL11389	FAO84736	NA	FAL15177	7	NA	NA	FAL15177.92	FAL15177.91	yes	yes
chr10	66418374	66418374	+	38	L1PreTa	3675	No	cluster_L1_9_PAV	cluster0_chr10_66418375_66418391_66418375_66418391_NA12878_PALMER	No	NA	NA	NA	NA	ABB607	ACK736	NA	FAL11389	FAO84736	FAO08905	FAL15177	6	NA	ABO515.91	NA	FAL15177.91	No	yes
chr10	108693708	108693708	+	52	L1Ta	810	No	cluster_L1_10_PAV	cluster0_chr10_108693709_108693713_108693709_108693713_NA12878_PALMER	No	NA	NA	ABA684	ABB590	NA	NA	NA	FAL11389	FAO84736	FAO08905	FAL15177	6	ABN780.92	NA	FAL15177.92	FAL15177.91	yes	yes
chr10	122695700	122695700	+	59	L1Ta1d	6022	Yes	cluster_L1_11_PAV	cluster0_chr10_122695701_122695716_122695701_122695716_NA12878_PALMER	No	NA	NA	NA	ABB590	ABB607	NA	NA	FAL11389	FAO84736	FAO08905	FAL15177	6	ABN780.92	NA	FAL15177.92	FAL15177.91	yes	yes
chr11	33648576	33648576	+	43	L1Ta	1594	No	cluster_L1_12_PAV	cluster0_chr11_33648577_33648593_33648577_33648593_NA12878_PALMER	No	NA	NA	ABA684	ABB590	NA	ACK736	ABG188	FAL11389	FAO84736	FAO08905	FAL15177	8	ABN780.92	NA	FAL15177.92	FAL15177.91	yes	yes
chr11	41810246	41810246	-	6	L1Ambig	1443	No	cluster_L1_13_PAV	cluster0_chr11_41810247_41810259_41810247_41810261_NA12878_PALMER	No	NA	NA	NA	NA	NA	ACK736	NA	NA	FAO84736	FAO08905	NA	3	NA	NA	FAL15177.92	NA	yes	No
chr11	43335390	43335390	+	52	L1Ta	143	No	cluster_L1_14_PAV	cluster0_chr11_43335391_43335405_43335391_43335405_NA12878_PALMER	No	NA	NA	ABA684	NA	ABB607	NA	ABG188	FAL11389	FAO84736	FAO08905	FAL15177	7	NA	NA	NA	FAL15177.91	No	yes
chr11	48734294	48734294	+	82	L1Ta	329	No	cluster_L1_15_PAV	cluster3_chr11_48734293_48734303_48734293_48734303_NA12878_PALMER	No	ABA133	NA	ABA684	NA	ABB607	ACK736	NA	FAL11389	FAO84736	FAO08905	FAL15177	8	ABN780.92	ABO515.91	FAL15177.92	FAL15177.91	yes	yes
chr11	58404364	58404364	+	36	L1Ta	1478	No	cluster_L1_17_PAV	cluster1_chr11_58404365_58404375_58404370_58404375_NA12878_PALMER	No	NA	NA	NA	NA	ABB607	ACK736	ABG188	FAL11389	FAO84736	FAO08905	FAL15177	7	ABN780.92	ABO515.91	FAL15177.92	FAL15177.91	yes	yes
chr11	94951202	94951202	+	44	L1Hs	4095	No	cluster_L1_18_PAV	NA	No	NA	NA	ABA684	ABB590	ABB607	ACK736	ABG188	FAL11389	FAO84736	FAO08905	FAL15177	9	NA	ABO515.91	FAL15177.92	FAL15177.91	yes	yes
chr11	104685400	104685400	-	124	L1Ambig	1413	No	cluster_L1_20_PAV	cluster0_chr11_104685390_104685406_104685390_104685406_NA12878_PALMER	No	NA	NA	ABA684	NA	ABB607	ACK736	ABG188	FAL11389	FAO84736	FAO08905	FAL15177	8	ABN780.92	NA	FAL15177.92	FAL15177.91	yes	yes
chr11	110507154	110507154	-	71	L1Ta0	6023	No	cluster_L1_21_PAV	cluster0_chr11_110507132_110507168_110507132_110507168_NA12878_PALMER	No	NA	NA	NA	ABB590	ABB607	ACK736	ABG188	FAL11389	FAO84736	FAO08905	FAL15177	8	NA	ABO515.91	FAL15177.92	FAL15177.91	yes	yes
chr11	134435748	134435748	-	122	L1Ambig	292	No	cluster_L1_22_PAV	cluster0_chr11_134435741_134435755_134435741_134435755_NA12878_PALMER	No	ABA133	NA	ABA684	NA	ABB607	NA	ABG188	FAL11389	FAO84736	FAO08905	FAL15177	8	NA	NA	FAL15177.92	FAL15177.91	yes	yes
chr12	7952999	7953034	+	33	L1Hs	183	No	NA	cluster0_chr12_7953000_7953034_7953024_7953034_NA12878_PALMER	No	NA	NA	ABA684	NA	ABB607	ACK736	ABG188	FAL11389	FAO84736	FAO08905	FAL15177	8	ABN780.92	NA	FAL15177.92	NA	yes	No
chr12	12780745	12780745	-	55	L1Ta	1754	No	cluster_L1_24_PAV	cluster0_chr12_12780726_12780764_12780726_12780764_NA12878_PALMER	No	NA	NA	ABA684	ABB590	ABB607	ACK736	ABG188	FAL11389	FAO84736	FAO08905	FAL15177	9	ABN780.92	NA	FAL15177.92	FAL15177.91	yes	yes
chr12	13392607	13392625	+	40	L1Hs	6056	Yes	NA	cluster8_chr12_13392615_13392625_13392615_13392625_NA12878_PALMER	No	NA	NA	ABA684	NA	ABB607	ACK736	ABG188	FAL11389	FAO84736	FAO08905	FAL15177	8	ABN780.92	ABO515.91	FAL15177.92	FAL15177.91	yes	yes
chr12	28073479	28073479	-	25	L1Ambig	6020	Yes	cluster_L1_25_PAV	cluster0_chr12_28073480_28073495_28073480_28073495_NA12878_PALMER	No	NA	NA	ABA684	NA	ABB607	NA	ABG188	FAL11389	FAO84736	FAO08905	FAL15177	7	NA	NA	FAL15177.92	NA	yes	No
chr12	33864389	33864389	-	69	L1Ta1d	6022	Yes	cluster_L1_26_PAV	cluster0_chr12_33864381_33864406_33864381_33864406_NA12878_PALMER	No	NA	ABB908	NA	NA	ABB607	ACK736	ABG188	FAL11389	FAO84736	FAO08905	FAL15177	8	NA	ABO515.91	FAL15177.92	FAL15177.91	yes	yes
chr12	42863169	42863169	-	108	L1Ta	1131	No	cluster_L1_27_PAV	cluster3_chr12_42863170_42863179_42863170_42863181_NA12878_PALMER	No	NA	ABB908	ABA684	ABB590	ABB607	ACK736	ABG188	FAL11389	FAO84736	FAO08905	FAL15177	10	NA	ABO515.91	FAL15177.92	FAL15177.91	yes	yes
chr12	46975842	46975842	+	112	L1Ta	1003	No	cluster_L1_28_PAV	cluster6_chr12_46975843_46975848_46975843_46975848_NA12878_PALMER	No	NA	NA	ABA684	ABB590	ABB607	ACK736	ABG188	FAL11389	FAO84736	FAO08905	FAL15177	9	NA	ABO515.91	FAL15177.92	FAL15177.91	yes	yes
chr12	101155047	101155154	+	1	L1Hs	3106	No	NA	cluster2_chr12_101155143_101155153_101155145_101155153_NA12878_PALMER	No	NA	NA	NA	NA	NA	NA	NA	NA	NA	FAO08905	NA	1	NA	NA	FAL15177.92	NA	yes	No
chr12	117376625	117376657	-	29	L1Hs	6058	Yes	NA	cluster0_chr12_117376642_117376664_117376642_117376664_NA12878_PALMER	No	NA	NA	ABA684	NA	ABB607	ACK736	ABG188	FAL11389	FAO84736	FAO08905	FAL15177	8	NA	ABO515.91	FAL15177.92	FAL15177.91	yes	yes
chr12	126318382	126318382	-	64	L1Ta0	6023	Yes	cluster_L1_29_PAV	cluster0_chr12_126318393_126318395_126318393_126318395_NA12878_PALMER	No	NA	NA	ABA684	NA	NA	NA	ABG188	FAL11389	FAO84736	FAO08905	FAL15177	6	NA	ABO515.91	FAL15177.92	FAL15177.91	yes	yes
chr13	42197252	42197252	+	63	L1Ambig	357	No	cluster_L1_30_PAV	cluster0_chr13_42197250_42197267_42197264_42197275_NA12878_PALMER	No	NA	NA	ABA684	NA	ABB607	NA	ABG188	FAL11389	FAO84736	FAO08905	FAL15177	7	NA	NA	FAL15177.92	NA	yes	No
chr13	60888201	60888201	-	65	L1Ta1nd	6023	Yes	cluster_L1_31_PAV	cluster0_chr13_60888156_60888255_60888156_60888255_NA12878_PALMER	No	NA	NA	NA	ABB590	ABB607	NA	ABG188	FAL11389	FAO84736	FAO08905	FAL15177	7	NA	ABO515.91	FAL15177.92	FAL15177.91	yes	yes
chr13	61160350	61160350	+	67	L1Ta	1308	No	cluster_L1_32_PAV	cluster0_chr13_61160351_61160362_61160351_61160377_NA12878_PALMER	No	NA	NA	NA	ABB590	NA	ACK736	ABG188	FAL11389	FAO84736	FAO08905	FAL15177	7	NA	NA	FAL15177.92	NA	yes	No
chr13	72394536	72394536	+	45	L1Ta	574	No	cluster_L1_33_PAV	cluster0_chr13_72394537_72394545_72394537_72394545_NA12878_PALMER	No	NA	NA	ABA684	NA	ABB607	NA	ABG188	FAL11389	FAO84736	FAO08905	FAL15177	7	NA	NA	FAL15177.92	NA	yes	No
chr13	78685652	78685652	-	113	L1Ambig	1828	No	cluster_L1_34_PAV	cluster0_chr13_78685651_78685663_78685653_78685663_NA12878_PALMER	No	NA	NA	NA	ABB590	ABB607	ACK736	ABG188	FAL11389	FAO84736	FAO08905	FAL15177	8	ABN780.92	ABO515.91	FAL15177.92	FAL15177.91	yes	yes
chr13	85297466	85297466	-	114	L1Ta	732	No	cluster_L1_35_PAV	cluster1_chr13_85297380_85297478_85297380_85297478_NA12878_PALMER	No	NA	ABB908	ABA684	NA	ABB607	ACK736	ABG188	FAL11389	FAO84736	FAO08905	FAL15177	9	NA	ABO515.91	FAL15177.92	FAL15177.91	yes	yes
chr13	85766014	85766014	-	65	L1Hs	645	No	cluster_L1_36_PAV	NA	No	NA	NA	ABA684	NA	NA	NA	ABG188	FAL11389	FAO84736	FAO08905	FAL15177	6	NA	NA	NA	FAL15177.91	No	yes
chr13	90973968	90973968	+	93	L1Ta	1540	No	cluster_L1_37_PAV	cluster0_chr13_90973969_90973978_90973974_90973978_NA12878_PALMER	No	ABA133	ABB908	ABA684	NA	ABB607	ACK736	ABG188	FAL11389	FAO84736	FAO08905	FAL15177	10	ABN780.92	NA	FAL15177.92	FAL15177.91	yes	yes
chr13	103643872	103643872	-	131	L1Ambig	953	No	cluster_L1_38_PAV	cluster13_chr13_103643873_103643915_103643873_103643915_NA12878_PALMER	No	NA	NA	ABA684	NA	ABB607	ACK736	ABG188	FAL11389	FAO84736	FAO08905	FAL15177	8	ABN780.92	ABO515.91	FAL15177.92	FAL15177.91	yes	yes
chr13	106784076	106784076	-	9	L1PreTa	6023	Yes	cluster_L1_39_PAV	cluster0_chr13_106784089_106784091_106784089_106784091_NA12878_PALMER	No	NA	NA	NA	ABB590	NA	NA	NA	FAL11389	NA	FAO08905	FAL15177	4	NA	NA	FAL15177.92	FAL15177.91	yes	yes
chr14	27832045	27832045	+	54	L1Ambig	403	No	cluster_L1_40_PAV	cluster0_chr14_27832046_27832052_27832049_27832052_NA12878_PALMER	No	NA	NA	ABA684	NA	ABB607	ACK736	ABG188	FAL11389	FAO84736	FAO08905	FAL15177	8	ABN780.92	ABO515.91	FAL15177.92	FAL15177.91	yes	yes
chr14	36205538	36205538	+	101	L1Ambig	185	No	cluster_L1_41_PAV	cluster1_chr14_36205539_36205544_36205539_36205544_NA12878_PALMER	No	NA	NA	NA	NA	NA	NA	NA	FAL11389	FAO84736	FAO08905	FAL15177	4	ABN780.92	ABO515.91	FAL15177.92	FAL15177.91	yes	yes
chr14	39405879	39405879	+	44	L1Ta0	2953	No	cluster_L1_42_PAV	cluster0_chr14_39405876_39405888_39405876_39405888_NA12878_PALMER	No	NA	ABB908	ABA684	ABB590	NA	NA	NA	FAL11389	FAO84736	FAO08905	FAL15177	7	ABN780.92	NA	FAL15177.92	FAL15177.91	yes	yes
chr14	52201039	52201039	-	59	L1Ta0	6021	Yes	cluster_L1_43_PAV	cluster11_chr14_52200917_52201050_52200917_52201050_NA12878_PALMER	No	NA	NA	ABA684	NA	NA	NA	NA	FAL11389	FAO84736	FAO08905	FAL15177	5	NA	ABO515.91	FAL15177.92	FAL15177.91	yes	yes
chr14	58753666	58753666	+	30	L1Ta1d	6016	Yes	cluster_L1_44_PAV	cluster0_chr14_58753583_58753671_58753583_58753673_NA12878_PALMER	No	NA	NA	ABA684	NA	ABB607	NA	ABG188	FAL11389	FAO84736	FAO08905	FAL15177	7	ABN780.92	NA	FAL15177.92	NA	yes	No
chr15	27930644	27930644	-	51	L1Ambig	340	No	cluster_L1_45_PAV	cluster0_chr15_27930643_27930658_27930645_27930658_NA12878_PALMER	No	NA	NA	NA	ABB590	ABB607	NA	NA	FAL11389	FAO84736	FAO08905	FAL15177	6	NA	ABO515.91	NA	FAL15177.91	No	yes
chr15	33739637	33739637	-	56	L1Ta1nd	6013	No	cluster_L1_46_PAV	cluster0_chr15_33739638_33739646_33739638_33739650_NA12878_PALMER	No	ABA133	ABB908	NA	NA	ABB607	NA	ABG188	FAL11389	FAO84736	FAO08905	FAL15177	8	NA	NA	FAL15177.92	FAL15177.91	yes	yes
chr15	37415688	37415688	-	61	L1Ta	632	No	cluster_L1_47_PAV	cluster1_chr15_37415666_37415689_37415666_37415716_NA12878_PALMER	No	NA	ABB908	NA	ABB590	ABB607	NA	NA	FAL11389	FAO84736	FAO08905	FAL15177	7	ABN780.92	NA	FAL15177.92	NA	yes	No
chr15	55958936	55958936	+	58	L1Ta1d	6022	Yes	cluster_L1_48_PAV	cluster0_chr15_55958937_55958955_55958937_55958955_NA12878_PALMER	No	NA	NA	NA	NA	ABB607	ACK736	NA	FAL11389	FAO84736	FAO08905	FAL15177	6	NA	NA	FAL15177.92	NA	yes	No
chr15	100390938	100390938	-	101	L1Ta	1405	No	cluster_L1_49_PAV	cluster0_chr15_100390933_100390957_100390939_100390957_NA12878_PALMER	No	NA	NA	ABA684	NA	ABB607	NA	ABG188	FAL11389	FAO84736	FAO08905	FAL15177	7	NA	NA	FAL15177.92	FAL15177.91	yes	yes
chr16	6743825	6743825	+	47	L1Ta	1412	No	cluster_L1_50_PAV	cluster0_chr16_6743822_6743832_6743822_6743832_NA12878_PALMER	No	ABA133	ABB908	ABA684	ABB590	ABB607	NA	ABG188	FAL11389	FAO84736	FAO08905	FAL15177	10	NA	ABO515.91	NA	FAL15177.91	No	yes
chr16	17661447	17661447	-	51	L1Ta	247	No	cluster_L1_51_PAV	cluster3_chr16_17661447_17661453_17661447_17661453_NA12878_PALMER	No	NA	NA	ABA684	NA	ABB607	NA	NA	FAL11389	FAO84736	FAO08905	FAL15177	6	ABN780.92	ABO515.91	FAL15177.92	FAL15177.91	yes	yes
chr16	31939651	31939651	+	48	L1Ta	1977	No	cluster_L1_52_PAV	cluster0_chr16_31939652_31939666_31939652_31939666_NA12878_PALMER	No	NA	ABB908	ABA684	ABB590	ABB607	NA	NA	FAL11389	FAO84736	FAO08905	FAL15177	8	ABN780.92	NA	FAL15177.92	NA	yes	No
chr16	55258090	55258090	+	40	L1Ta	1356	No	cluster_L1_53_PAV	cluster0_chr16_55258090_55258108_55258090_55258108_NA12878_PALMER	No	NA	ABB908	ABA684	NA	ABB607	NA	NA	FAL11389	FAO84736	FAO08905	FAL15177	7	NA	NA	NA	FAL15177.91	No	yes
chr17	15607863	15607891	+	55	L1Hs	2210	No	NA	cluster0_chr17_15607865_15607879_15607870_15607881_NA12878_PALMER	No	NA	NA	NA	NA	ABB607	ACK736	NA	FAL11389	FAO84736	FAO08905	FAL15177	6	ABN780.92	NA	FAL15177.92	FAL15177.91	yes	yes
chr17	18755862	18755865	-	4	L1Hs	1202	No	NA	NA	Yes	NA	NA	NA	NA	NA	NA	NA	FAL11389	NA	NA	FAL15177	2	NA	NA	FAL15177.92	NA	yes	No
chr17	21828248	21828267	+	5	L1Hs	1300	No	NA	NA	Yes	NA	NA	NA	NA	NA	NA	NA	FAL11389	FAO84736	NA	FAL15177	3	NA	NA	FAL15177.92	FAL15177.91	yes	yes
chr17	34486612	34486612	+	56	L1Ta	1026	No	cluster_L1_55_PAV	cluster0_chr17_34486589_34486628_34486589_34486628_NA12878_PALMER	No	NA	NA	ABA684	NA	ABB607	ACK736	ABG188	FAL11389	FAO84736	FAO08905	FAL15177	8	NA	NA	FAL15177.92	NA	yes	No
chr17	66641156	66641156	+	53	L1Ta1d	6022	Yes	cluster_L1_57_PAV	cluster0_chr17_66641157_66641177_66641157_66641177_NA12878_PALMER	No	ABA133	NA	NA	NA	ABB607	NA	ABG188	FAL11389	FAO84736	FAO08905	FAL15177	7	NA	ABO515.91	NA	FAL15177.91	No	yes
chr17	70361257	70361257	+	24	L1Ta0	6001	Yes	cluster_L1_58_PAV	cluster0_chr17_70361168_70361268_70361168_70361271_NA12878_PALMER	No	NA	NA	NA	NA	NA	NA	NA	FAL11389	FAO84736	FAO08905	FAL15177	4	ABN780.92	NA	FAL15177.92	NA	yes	No
chr18	12491252	12491252	+	29	L1Ta1d	6022	Yes	cluster_L1_60_PAV	cluster0_chr18_12491253_12491276_12491253_12491276_NA12878_PALMER	No	NA	NA	NA	NA	ABB607	NA	NA	FAL11389	FAO84736	FAO08905	FAL15177	5	NA	NA	FAL15177.92	NA	yes	No
chr18	15095206	15095284	-	11	L1Hs	6041	Yes	NA	cluster0_chr18_15095249_15095272_15095249_15095272_NA12878_PALMER	No	NA	NA	NA	NA	NA	ACK736	NA	FAL11389	NA	NA	NA	2	NA	NA	NA	FAL15177.91	No	yes
chr18	29639221	29639221	-	58	L1Ta	1172	No	cluster_L1_61_PAV	cluster0_chr18_29639198_29639236_29639198_29639236_NA12878_PALMER	No	NA	NA	ABA684	ABB590	ABB607	NA	NA	FAL11389	FAO84736	FAO08905	FAL15177	7	NA	ABO515.91	NA	FAL15177.91	No	yes
chr18	77248111	77248111	-	8	L1Ambig	397	No	cluster_L1_62_PAV	cluster0_chr18_77248094_77248125_77248094_77248125_NA12878_PALMER	No	NA	NA	NA	NA	NA	ACK736	NA	FAL11389	NA	NA	NA	2	NA	ABO515.91	NA	FAL15177.91	No	yes
chr2	22483450	22483450	+	35	L1Ta	1797	No	cluster_L1_64_PAV	cluster0_chr2_22483451_22483464_22483455_22483468_NA12878_PALMER	No	NA	NA	NA	NA	ABB607	NA	NA	FAL11389	FAO84736	FAO08905	FAL15177	5	NA	NA	NA	FAL15177.91	No	yes
chr2	22968127	22968127	-	29	L1Ta1nd	6021	Yes	cluster_L1_65_PAV	cluster0_chr2_22968128_22968146_22968128_22968146_NA12878_PALMER	No	ABA133	NA	NA	NA	ABB607	NA	NA	FAL11389	FAO84736	FAO08905	FAL15177	6	NA	NA	FAL15177.92	FAL15177.91	yes	yes
chr2	24573887	24573887	+	40	L1Ta1d	3155	No	cluster_L1_66_PAV	cluster0_chr2_24573887_24573903_24573888_24573903_NA12878_PALMER	No	NA	NA	NA	NA	ABB607	NA	NA	FAL11389	FAO84736	FAO08905	FAL15177	5	ABN780.92	NA	FAL15177.92	NA	yes	No
chr2	35654275	35654275	+	28	L1Ta1nd	6017	Yes	cluster_L1_67_PAV	cluster0_chr2_35654271_35654349_35654272_35654349_NA12878_PALMER	No	NA	NA	NA	NA	ABB607	NA	ABG188	FAL11389	FAO84736	FAO08905	FAL15177	6	ABN780.92	NA	FAL15177.92	NA	yes	No
chr2	36343099	36343099	-	24	L1Ta1d	6022	Yes	cluster_L1_68_PAV	cluster0_chr2_36342966_36343108_36342966_36343116_NA12878_PALMER	No	NA	NA	ABA684	NA	ABB607	NA	NA	FAL11389	FAO84736	FAO08905	FAL15177	6	ABN780.92	NA	FAL15177.92	FAL15177.91	yes	yes
chr2	81870903	81870903	+	32	L1Ta1d	6021	Yes	cluster_L1_69_PAV	cluster0_chr2_81870904_81870920_81870904_81870920_NA12878_PALMER	No	NA	NA	NA	NA	NA	NA	NA	FAL11389	FAO84736	FAO08905	FAL15177	4	NA	ABO515.91	NA	FAL15177.91	No	yes
chr2	87180543	87180587	+	36	L1Hs	479	No	NA	cluster0_chr2_87180578_87180579_87180578_87180579_NA12878_PALMER	No	NA	ABB908	NA	NA	NA	NA	NA	FAL11389	FAO84736	FAO08905	FAL15177	5	NA	NA	FAL15177.92	NA	yes	No
chr2	90371349	90371394	-	51	L1Hs	1074	No	NA	cluster0_chr2_90371355_90371364_90371355_90371364_NA12878_PALMER	No	NA	ABB908	ABA684	NA	ABB607	NA	ABG188	FAL11389	FAO84736	FAO08905	FAL15177	8	ABN780.92	ABO515.91	FAL15177.92	FAL15177.91	yes	yes
chr2	91993470	91993473	-	4	L1Hs	820	No	NA	NA	Yes	NA	NA	NA	NA	NA	NA	ABG188	NA	FAO84736	NA	NA	2	NA	NA	NA	FAL15177.91	No	yes
chr2	97158071	97158087	-	48	L1Hs	6058	Yes	NA	cluster0_chr2_97158071_97158087_97158071_97158087_NA12878_PALMER	No	NA	NA	NA	NA	ABB607	NA	ABG188	FAL11389	FAO84736	FAO08905	FAL15177	6	NA	NA	FAL15177.92	NA	yes	No
chr2	130095311	130095326	-	15	L1Hs	5970	Yes	NA	NA	Yes	NA	NA	NA	NA	NA	NA	NA	FAL11389	FAO84736	FAO08905	NA	3	NA	ABO515.91	FAL15177.92	FAL15177.91	yes	yes
chr2	136398937	136398937	-	37	L1Ta	1271	No	cluster_L1_70_PAV	cluster0_chr2_136398888_136399067_136398888_136399067_NA12878_PALMER	No	NA	ABB908	NA	NA	NA	ACK736	NA	FAL11389	FAO84736	FAO08905	FAL15177	6	NA	ABO515.91	FAL15177.92	FAL15177.91	yes	yes
chr2	143547394	143547394	-	36	L1Hs	6023	Yes	cluster_L1_71_PAV	NA	No	ABA133	NA	NA	NA	ABB607	NA	ABG188	FAL11389	FAO84736	FAO08905	FAL15177	7	NA	NA	NA	FAL15177.91	No	yes
chr2	146263356	146263356	+	112	L1Ta	1459	No	cluster_L1_72_PAV	cluster0_chr2_146263357_146263455_146263357_146263455_NA12878_PALMER	No	NA	NA	ABA684	ABB590	ABB607	ACK736	ABG188	FAL11389	FAO84736	FAO08905	FAL15177	9	ABN780.92	ABO515.91	FAL15177.92	FAL15177.91	yes	yes
chr2	155671310	155671343	+	32	L1Hs	6023	Yes	NA	NA	Yes	NA	NA	ABA684	NA	NA	NA	NA	FAL11389	FAO84736	FAO08905	FAL15177	5	ABN780.92	NA	FAL15177.92	FAL15177.91	yes	yes
chr2	177811517	177811517	-	1	L1Ambig	176	No	cluster_L1_73_PAV	cluster1_chr2_177811516_177811530_177811522_177811530_NA12878_PALMER	No	NA	NA	NA	NA	NA	ACK736	NA	NA	NA	NA	NA	1	NA	NA	NA	NA	No	No
chr2	180135828	180135828	+	48	L1Ta1nd	2204	No	cluster_L1_74_PAV	cluster0_chr2_180135813_180135829_180135819_180135829_NA12878_PALMER	No	NA	NA	NA	NA	NA	ACK736	NA	FAL11389	FAO84736	FAO08905	FAL15177	5	ABN780.92	NA	FAL15177.92	NA	yes	No
chr2	211842455	211842455	+	51	L1Ta	1563	No	cluster_L1_75_PAV	cluster0_chr2_211842436_211842463_211842436_211842566_NA12878_PALMER	No	NA	NA	ABA684	NA	ABB607	NA	NA	FAL11389	FAO84736	FAO08905	FAL15177	6	ABN780.92	NA	FAL15177.92	FAL15177.91	yes	yes
chr2	234611149	234611149	+	98	L1Ta	1062	No	cluster_L1_76_PAV	cluster0_chr2_234611150_234611167_234611150_234611167_NA12878_PALMER	No	ABA133	NA	ABA684	ABB590	ABB607	NA	ABG188	FAL11389	FAO84736	FAO08905	FAL15177	9	ABN780.92	NA	FAL15177.92	FAL15177.91	yes	yes
chr20	28752591	28752631	-	1	L1Hs	3246	No	NA	cluster0_chr20_28752592_28752601_28752592_28752601_NA12878_PALMER	No	NA	NA	NA	NA	NA	NA	NA	FAL11389	NA	NA	NA	1	NA	NA	NA	FAL15177.91	No	yes
chr20	29107405	29107446	+	8	L1Hs	1373	No	NA	cluster0_chr20_29107412_29107429_29107413_29107429_NA12878_PALMER	No	NA	NA	NA	NA	NA	NA	NA	FAL11389	FAO84736	FAO08905	NA	3	NA	NA	NA	FAL15177.91	No	yes
chr20	30176989	30177005	-	6	L1Hs	1600	No	NA	NA	Yes	NA	NA	NA	NA	NA	NA	NA	FAL11389	NA	NA	NA	1	NA	NA	FAL15177.92	NA	yes	No
chr20	30403873	30403910	+	1	L1Hs	1373	No	NA	cluster0_chr20_30403900_30403912_30403900_30403912_NA12878_PALMER	No	NA	NA	NA	NA	NA	NA	NA	NA	NA	FAO08905	NA	1	NA	NA	NA	NA	No	No
chr20	43323464	43323464	-	50	L1Ta	518	No	cluster_L1_77_PAV	cluster0_chr20_43323462_43323466_43323463_43323466_NA12878_PALMER	No	NA	NA	ABA684	ABB590	ABB607	NA	ABG188	FAL11389	FAO84736	FAO08905	FAL15177	8	ABN780.92	NA	FAL15177.92	FAL15177.91	yes	yes
chr21	13017855	13017887	-	52	L1Hs	462	No	NA	cluster0_chr21_13017859_13017872_13017865_13017872_NA12878_PALMER	No	NA	NA	ABA684	ABB590	ABB607	NA	NA	FAL11389	FAO84736	FAO08905	FAL15177	7	ABN780.92	NA	FAL15177.92	FAL15177.91	yes	yes
chr21	15556507	15556507	+	9	L1Hs	365	No	cluster_L1_78_PAV	NA	No	NA	NA	NA	NA	NA	NA	ABG188	NA	NA	NA	FAL15177	2	NA	NA	NA	FAL15177.91	No	yes
chr21	18144979	18144979	-	73	L1Ta1d	3374	No	cluster_L1_79_PAV	cluster0_chr21_18144939_18144994_18144939_18144994_NA12878_PALMER	No	NA	NA	NA	NA	ABB607	ACK736	NA	FAL11389	FAO84736	FAO08905	FAL15177	6	ABN780.92	ABO515.91	FAL15177.92	FAL15177.91	yes	yes
chr21	27696851	27696851	+	44	L1Ta1nd	2937	No	cluster_L1_80_PAV	cluster1_chr21_27696852_27696867_27696857_27696867_NA12878_PALMER	No	NA	NA	ABA684	NA	NA	ACK736	ABG188	FAL11389	FAO84736	FAO08905	FAL15177	7	NA	NA	FAL15177.92	NA	yes	No
chr22	12631275	12631299	+	1	L1Hs	1373	No	NA	cluster0_chr22_12631280_12631297_12631281_12631299_NA12878_PALMER	No	NA	NA	NA	NA	NA	NA	NA	NA	FAO84736	NA	NA	1	NA	NA	NA	NA	No	No
chr22	43928709	43928709	-	46	L1Ta	1060	No	cluster_L1_81_PAV	cluster0_chr22_43928710_43928749_43928710_43928749_NA12878_PALMER	No	ABA133	NA	NA	NA	NA	NA	NA	FAL11389	FAO84736	FAO08905	FAL15177	5	ABN780.92	ABO515.91	FAL15177.92	FAL15177.91	yes	yes
chr3	20707403	20707403	-	36	L1Ta1d	6023	Yes	cluster_L1_82_PAV	cluster0_chr3_20707408_20707413_20707408_20707413_NA12878_PALMER	No	NA	NA	NA	NA	NA	ACK736	NA	FAL11389	FAO84736	FAO08905	FAL15177	5	NA	NA	FAL15177.92	NA	yes	No
chr3	24946366	24946366	-	50	L1Ta1d	2927	No	cluster_L1_83_PAV	cluster0_chr3_24946367_24946422_24946368_24946422_NA12878_PALMER	No	NA	ABB908	ABA684	NA	NA	ACK736	NA	FAL11389	FAO84736	FAO08905	FAL15177	7	NA	NA	NA	FAL15177.91	No	yes
chr3	38584574	38584574	+	36	L1Ta1d	6022	Yes	cluster_L1_84_PAV	cluster0_chr3_38584570_38584585_38584570_38584585_NA12878_PALMER	No	NA	NA	NA	NA	ABB607	NA	NA	FAL11389	FAO84736	FAO08905	FAL15177	5	NA	NA	FAL15177.92	FAL15177.91	yes	yes
chr3	55754539	55754539	+	70	L1Ambig	6021	Yes	cluster_L1_85_PAV	cluster0_chr3_55754540_55754553_55754540_55754553_NA12878_PALMER	No	NA	ABB908	NA	NA	ABB607	ACK736	ABG188	FAL11389	FAO84736	FAO08905	FAL15177	8	ABN780.92	ABO515.91	FAL15177.92	FAL15177.91	yes	yes
chr3	59867163	59867163	+	54	L1Ta	925	No	cluster_L1_86_PAV	cluster0_chr3_59867150_59867178_59867150_59867178_NA12878_PALMER	No	NA	NA	ABA684	ABB590	NA	NA	ABG188	FAL11389	FAO84736	FAO08905	FAL15177	7	ABN780.92	NA	FAL15177.92	NA	yes	No
chr3	81941841	81941841	-	39	L1Ta0	6022	Yes	cluster_L1_87_PAV	cluster0_chr3_81941846_81941856_81941846_81941856_NA12878_PALMER	No	NA	NA	ABA684	NA	NA	NA	NA	FAL11389	FAO84736	FAO08905	FAL15177	5	NA	NA	NA	FAL15177.91	No	yes
chr3	84384233	84384233	+	35	L1Hs	6021	Yes	cluster_L1_88_PAV	NA	No	NA	NA	ABA684	NA	NA	ACK736	ABG188	FAL11389	FAO84736	FAO08905	FAL15177	7	NA	NA	FAL15177.92	NA	yes	No
chr3	84544122	84544122	-	62	L1Ta	1084	No	cluster_L1_89_PAV	cluster0_chr3_84544123_84544138_84544123_84544147_NA12878_PALMER	No	NA	ABB908	ABA684	ABB590	ABB607	ACK736	NA	FAL11389	FAO84736	FAO08905	FAL15177	9	ABN780.92	NA	FAL15177.92	NA	yes	No
chr3	85527418	85527418	+	33	L1Ta1d	6021	Yes	cluster_L1_90_PAV	cluster0_chr3_85527395_85527530_85527400_85527530_NA12878_PALMER	No	NA	NA	NA	NA	NA	NA	ABG188	FAL11389	FAO84736	FAO08905	FAL15177	5	NA	NA	FAL15177.92	NA	yes	No
chr3	88973180	88973180	-	88	L1Ta1d	4038	No	cluster_L1_91_PAV	cluster0_chr3_88973161_88973197_88973161_88973197_NA12878_PALMER	No	NA	ABB908	ABA684	NA	ABB607	ACK736	NA	FAL11389	FAO84736	FAO08905	FAL15177	8	ABN780.92	NA	FAL15177.92	FAL15177.91	yes	yes
chr3	90479373	90479406	+	13	L1Hs	1333	No	NA	cluster0_chr3_90479384_90479401_90479389_90479401_NA12878_PALMER	No	NA	ABB908	NA	NA	ABB607	NA	ABG188	FAL11389	FAO84736	FAO08905	FAL15177	7	ABN780.92	NA	FAL15177.92	FAL15177.91	yes	yes
chr3	91532537	91532569	+	32	L1Hs	6058	Yes	NA	cluster1_chr3_91532538_91532572_91532538_91532572_NA12878_PALMER	No	NA	NA	ABA684	ABB590	ABB607	NA	NA	FAL11389	FAO84736	FAO08905	FAL15177	7	NA	ABO515.91	FAL15177.92	FAL15177.91	yes	yes
chr3	101560799	101560799	+	30	L1Ta1d	6021	Yes	cluster_L1_92_PAV	cluster0_chr3_101560713_101560814_101560713_101560814_NA12878_PALMER	No	ABA133	NA	ABA684	NA	NA	NA	NA	FAL11389	FAO84736	FAO08905	FAL15177	6	NA	NA	NA	FAL15177.91	No	yes
chr3	102824528	102824528	+	62	L1Ambig	783	No	cluster_L1_93_PAV	cluster0_chr3_102824529_102824541_102824529_102824541_NA12878_PALMER	No	NA	NA	NA	ABB590	ABB607	ACK736	NA	FAL11389	FAO84736	FAO08905	FAL15177	7	NA	NA	FAL15177.92	NA	yes	No
chr3	110032905	110032924	+	131	L1Hs	311	No	NA	cluster2_chr3_110032909_110032924_110032909_110032924_NA12878_PALMER	No	NA	ABB908	ABA684	NA	ABB607	ACK736	ABG188	FAL11389	FAO84736	FAO08905	FAL15177	9	NA	ABO515.91	FAL15177.92	FAL15177.91	yes	yes
chr3	123871865	123871865	+	69	L1Ta1d	6022	Yes	cluster_L1_94_PAV	cluster0_chr3_123871864_123871880_123871864_123871880_NA12878_PALMER	No	NA	NA	NA	NA	ABB607	ACK736	ABG188	FAL11389	FAO84736	FAO08905	FAL15177	7	ABN780.92	NA	FAL15177.92	FAL15177.91	yes	yes
chr3	143402884	143402932	-	30	L1Hs	6050	Yes	NA	cluster1_chr3_143402918_143402932_143402918_143402932_NA12878_PALMER	No	NA	NA	ABA684	NA	ABB607	NA	NA	FAL11389	FAO84736	FAO08905	FAL15177	6	ABN780.92	NA	FAL15177.92	FAL15177.91	yes	yes
chr3	151430755	151430755	-	30	L1Ta1nd	6010	Yes	cluster_L1_95_PAV	cluster0_chr3_151430767_151430879_151430767_151430879_NA12878_PALMER	No	NA	NA	NA	NA	NA	ACK736	ABG188	FAL11389	FAO84736	FAO08905	FAL15177	6	NA	ABO515.91	FAL15177.92	FAL15177.91	yes	yes
chr3	176373529	176373529	+	16	L1Ta	119	No	cluster_L1_96_PAV	cluster1_chr3_176373530_176373548_176373530_176373548_NA12878_PALMER	No	NA	NA	NA	NA	NA	ACK736	NA	FAL11389	FAO84736	FAO08905	FAL15177	5	NA	NA	FAL15177.92	FAL15177.91	yes	yes
chr3	181475038	181475038	+	80	L1Ta1d	3131	No	cluster_L1_97_PAV	cluster0_chr3_181475039_181475058_181475039_181475058_NA12878_PALMER	No	NA	ABB908	ABA684	ABB590	NA	ACK736	ABG188	FAL11389	FAO84736	FAO08905	FAL15177	9	NA	ABO515.91	FAL15177.92	FAL15177.91	yes	yes
chr3	186654334	186654334	+	38	L1Ta1d	6023	Yes	cluster_L1_98_PAV	cluster0_chr3_186654335_186654351_186654340_186654351_NA12878_PALMER	No	NA	NA	ABA684	NA	ABB607	ACK736	NA	FAL11389	FAO84736	FAO08905	FAL15177	7	ABN780.92	NA	FAL15177.92	NA	yes	No
chr3	193636369	193636369	-	59	L1Ta	1030	No	cluster_L1_99_PAV	cluster0_chr3_193636344_193636414_193636344_193636414_NA12878_PALMER	No	NA	NA	ABA684	ABB590	ABB607	ACK736	NA	FAL11389	FAO84736	FAO08905	FAL15177	8	NA	ABO515.91	NA	FAL15177.91	No	yes
chr4	18161056	18161056	-	48	L1Ta	2397	No	cluster_L1_100_PAV	cluster0_chr4_18161052_18161065_18161057_18161067_NA12878_PALMER	No	NA	NA	ABA684	ABB590	ABB607	ACK736	ABG188	FAL11389	FAO84736	FAO08905	FAL15177	9	ABN780.92	ABO515.91	FAL15177.92	FAL15177.91	yes	yes
chr4	47005772	47005772	-	131	L1Ta	408	No	cluster_L1_101_PAV	cluster0_chr4_47005750_47005773_47005753_47005806_NA12878_PALMER	No	NA	ABB908	ABA684	ABB590	ABB607	ACK736	ABG188	FAL11389	FAO84736	FAO08905	FAL15177	10	ABN780.92	ABO515.91	FAL15177.92	FAL15177.91	yes	yes
chr4	56630886	56630886	-	38	L1Ambig	1466	No	cluster_L1_102_PAV	cluster0_chr4_56630887_56630902_56630888_56630926_NA12878_PALMER	No	NA	NA	ABA684	NA	ABB607	NA	NA	FAL11389	FAO84736	FAO08905	FAL15177	6	NA	NA	NA	FAL15177.91	No	yes
chr4	68707020	68707020	-	36	L1Ta0	6021	Yes	cluster_L1_103_PAV	cluster0_chr4_68707021_68707049_68707021_68707049_NA12878_PALMER	No	NA	NA	NA	ABB590	ABB607	NA	ABG188	FAL11389	FAO84736	FAO08905	FAL15177	7	NA	ABO515.91	FAL15177.92	FAL15177.91	yes	yes
chr4	73377970	73377970	+	10	L1Ta1nd	2171	No	cluster_L1_104_PAV	cluster0_chr4_73377965_73377975_73377965_73377975_NA12878_PALMER	No	NA	NA	NA	NA	NA	NA	NA	FAL11389	FAO84736	NA	FAL15177	3	NA	NA	NA	FAL15177.91	No	yes
chr4	79847385	79847385	+	70	L1Ta	624	No	cluster_L1_105_PAV	cluster0_chr4_79847382_79847409_79847382_79847409_NA12878_PALMER	No	NA	NA	ABA684	NA	NA	ACK736	ABG188	FAL11389	FAO84736	FAO08905	FAL15177	7	NA	NA	NA	FAL15177.91	No	yes
chr4	85686796	85686796	+	60	L1Hs	433	No	cluster_L1_106_PAV	NA	No	NA	NA	ABA684	NA	ABB607	NA	ABG188	FAL11389	FAO84736	FAO08905	FAL15177	7	NA	NA	NA	FAL15177.91	No	yes
chr4	102422588	102422588	+	37	L1Ta	1820	No	cluster_L1_107_PAV	cluster0_chr4_102422589_102422597_102422589_102422597_NA12878_PALMER	No	NA	NA	NA	NA	NA	NA	NA	FAL11389	FAO84736	FAO08905	FAL15177	4	ABN780.92	NA	FAL15177.92	NA	yes	No
chr4	103293513	103293513	+	98	L1Hs	814	No	cluster_L1_108_PAV	NA	No	NA	ABB908	NA	NA	ABB607	ACK736	ABG188	FAL11389	FAO84736	FAO08905	FAL15177	8	ABN780.92	NA	FAL15177.92	FAL15177.91	yes	yes
chr4	126675053	126675053	+	12	L1Hs	458	No	cluster_L1_109_PAV	NA	No	NA	NA	NA	NA	ABB607	ACK736	NA	FAL11389	NA	FAO08905	FAL15177	5	NA	NA	FAL15177.92	FAL15177.91	yes	yes
chr4	131260492	131260492	-	31	L1Ta1d	6023	Yes	cluster_L1_110_PAV	cluster0_chr4_131260493_131260508_131260493_131260508_NA12878_PALMER	No	NA	ABB908	NA	NA	NA	ACK736	NA	FAL11389	FAO84736	FAO08905	FAL15177	6	NA	NA	FAL15177.92	FAL15177.91	yes	yes
chr4	137256170	137256170	+	97	L1Ambig	1507	No	cluster_L1_111_PAV	cluster0_chr4_137256171_137256270_137256175_137256270_NA12878_PALMER	No	ABA133	NA	ABA684	NA	ABB607	ACK736	ABG188	FAL11389	FAO84736	FAO08905	FAL15177	9	ABN780.92	NA	FAL15177.92	FAL15177.91	yes	yes
chr4	146304098	146304165	+	89	L1Hs	6051	Yes	NA	cluster24_chr4_146303979_146304145_146303988_146304145_NA12878_PALMER	No	NA	NA	NA	NA	ABB607	ACK736	NA	FAL11389	FAO84736	FAO08905	FAL15177	6	ABN780.92	NA	FAL15177.92	NA	yes	No
chr5	8749402	8749402	+	41	L1Ta	2791	No	cluster_L1_112_PAV	cluster0_chr5_8749403_8749413_8749403_8749417_NA12878_PALMER	No	NA	NA	NA	ABB590	ABB607	ACK736	NA	FAL11389	FAO84736	FAO08905	FAL15177	7	ABN780.92	ABO515.91	FAL15177.92	FAL15177.91	yes	yes
chr5	10201602	10201602	+	62	L1Ta	547	No	cluster_L1_113_PAV	cluster0_chr5_10201565_10201622_10201565_10201622_NA12878_PALMER	No	NA	ABB908	NA	NA	ABB607	NA	ABG188	FAL11389	FAO84736	FAO08905	FAL15177	7	NA	NA	NA	FAL15177.91	No	yes
chr5	20834935	20834959	-	1	L1Hs	253	No	NA	cluster0_chr5_20834951_20834952_20834959_20834959_NA12878_PALMER	No	NA	NA	NA	NA	NA	NA	NA	NA	FAO84736	NA	NA	1	NA	NA	NA	FAL15177.91	No	yes
chr5	21207604	21207604	+	68	L1Ta1d	6022	Yes	cluster_L1_114_PAV	cluster0_chr5_21207456_21207628_21207456_21207628_NA12878_PALMER	No	ABA133	ABB908	ABA684	NA	ABB607	ACK736	ABG188	FAL11389	FAO84736	FAO08905	FAL15177	10	ABN780.92	NA	FAL15177.92	FAL15177.91	yes	yes
chr5	33633229	33633229	-	44	L1Ta	5185	No	cluster_L1_115_PAV	cluster0_chr5_33633194_33633244_33633232_33633244_NA12878_PALMER	No	NA	NA	NA	NA	ABB607	ACK736	NA	FAL11389	FAO84736	FAO08905	FAL15177	6	ABN780.92	ABO515.91	FAL15177.92	FAL15177.91	yes	yes
chr5	33797438	33797438	-	36	L1Ta	6023	Yes	cluster_L1_116_PAV	cluster0_chr5_33797412_33797452_33797412_33797454_NA12878_PALMER	No	NA	ABB908	NA	NA	NA	NA	ABG188	FAL11389	FAO84736	FAO08905	FAL15177	6	NA	NA	FAL15177.92	FAL15177.91	yes	yes
chr5	47134395	47134397	+	1	L1Hs	3376	No	NA	cluster0_chr5_47134395_47134395_47134396_47134397_NA12878_PALMER	No	NA	NA	NA	NA	NA	NA	NA	NA	NA	NA	FAL15177	1	NA	NA	NA	NA	No	No
chr5	50043251	50043257	+	6	L1Hs	2424	No	NA	cluster0_chr5_50043251_50043252_50043252_50043260_NA12878_PALMER	No	NA	NA	NA	NA	NA	NA	NA	NA	FAO84736	FAO08905	FAL15177	3	NA	NA	FAL15177.92	FAL15177.91	yes	yes
chr5	50131875	50131876	-	3	L1Hs	2419	No	NA	cluster0_chr5_50131875_50131876_50131875_50131876_NA12878_PALMER	No	NA	NA	NA	NA	NA	NA	NA	FAL11389	NA	FAO08905	FAL15177	3	NA	NA	NA	NA	No	No
chr5	50134094	50134099	-	3	L1Hs	2425	No	NA	cluster0_chr5_50134096_50134100_50134099_50134100_NA12878_PALMER	No	NA	NA	NA	NA	NA	NA	NA	FAL11389	NA	FAO08905	FAL15177	3	NA	NA	NA	NA	No	No
chr5	90154951	90154951	+	89	L1PreTa	6023	Yes	cluster_L1_117_PAV	cluster1_chr5_90154952_90154965_90154952_90154965_NA12878_PALMER	No	NA	NA	ABA684	NA	ABB607	ACK736	ABG188	FAL11389	FAO84736	FAO08905	FAL15177	8	ABN780.92	ABO515.91	FAL15177.92	FAL15177.91	yes	yes
chr5	97530702	97530702	+	71	L1Hs	2577	No	cluster_L1_118_PAV	NA	No	NA	ABB908	NA	NA	ABB607	ACK736	NA	FAL11389	FAO84736	FAO08905	FAL15177	7	NA	NA	FAL15177.92	FAL15177.91	yes	yes
chr5	110144505	110144569	-	77	L1Hs	6057	Yes	NA	cluster15_chr5_110144557_110144569_110144557_110144569_NA12878_PALMER	No	ABA133	NA	ABA684	ABB590	ABB607	ACK736	NA	FAL11389	FAO84736	FAO08905	FAL15177	9	ABN780.92	ABO515.91	FAL15177.92	FAL15177.91	yes	yes
chr6	13502803	13502803	+	64	L1Ta1nd	6019	Yes	cluster_L1_120_PAV	cluster0_chr6_13502804_13502899_13502807_13502899_NA12878_PALMER	No	NA	ABB908	ABA684	NA	ABB607	NA	ABG188	FAL11389	FAO84736	FAO08905	FAL15177	8	ABN780.92	ABO515.91	FAL15177.92	FAL15177.91	yes	yes
chr6	16950602	16950808	-	66	L1Hs	614	No	NA	NA	Yes	ABA133	NA	NA	NA	NA	NA	ABG188	FAL11389	FAO84736	FAO08905	FAL15177	6	ABN780.92	NA	FAL15177.92	NA	yes	No
chr6	67422456	67422456	-	54	L1Ta	984	No	cluster_L1_123_PAV	cluster2_chr6_67422455_67422473_67422455_67422473_NA12878_PALMER	No	NA	NA	NA	NA	NA	NA	ABG188	FAL11389	FAO84736	FAO08905	FAL15177	5	NA	ABO515.91	NA	FAL15177.91	No	yes
chr6	74225859	74225859	-	49	L1Ambig	3851	No	cluster_L1_124_PAV	cluster0_chr6_74225858_74225874_74225858_74225874_NA12878_PALMER	No	ABA133	NA	ABA684	NA	NA	ACK736	NA	FAL11389	FAO84736	FAO08905	FAL15177	7	ABN780.92	NA	FAL15177.92	NA	yes	No
chr6	77270928	77270928	-	98	L1Hs	794	No	cluster_L1_125_PAV	NA	No	NA	NA	ABA684	NA	ABB607	ACK736	ABG188	FAL11389	FAO84736	FAO08905	FAL15177	8	NA	ABO515.91	FAL15177.92	FAL15177.91	yes	yes
chr6	90959789	90959789	-	40	L1Ta	2376	No	cluster_L1_126_PAV	cluster0_chr6_90959787_90959805_90959790_90959805_NA12878_PALMER	No	NA	ABB908	NA	NA	ABB607	NA	NA	FAL11389	FAO84736	FAO08905	FAL15177	6	NA	ABO515.91	FAL15177.92	FAL15177.91	yes	yes
chr6	96193218	96193218	+	1	L1Hs	978	No	cluster_L1_127_PAV	NA	No	NA	NA	NA	NA	NA	NA	NA	FAL11389	NA	NA	NA	1	NA	NA	NA	FAL15177.91	No	yes
chr6	101835883	101835883	-	131	L1Ta	1105	No	cluster_L1_128_PAV	cluster0_chr6_101835884_101835897_101835884_101835897_NA12878_PALMER	No	ABA133	NA	ABA684	NA	ABB607	ACK736	ABG188	FAL11389	FAO84736	FAO08905	FAL15177	9	NA	ABO515.91	FAL15177.92	FAL15177.91	yes	yes
chr6	102398210	102398210	-	30	L1Ta1d	6023	Yes	cluster_L1_129_PAV	cluster0_chr6_102398209_102398220_102398209_102398220_NA12878_PALMER	No	NA	ABB908	NA	ABB590	ABB607	ACK736	NA	FAL11389	FAO84736	FAO08905	FAL15177	8	NA	NA	NA	FAL15177.91	No	yes
chr6	123326482	123326482	+	59	L1Ambig	748	No	cluster_L1_130_PAV	cluster0_chr6_123326477_123326499_123326483_123326499_NA12878_PALMER	No	ABA133	ABB908	ABA684	NA	ABB607	ACK736	ABG188	FAL11389	FAO84736	FAO08905	FAL15177	10	NA	ABO515.91	NA	FAL15177.91	No	yes
chr6	123532792	123532792	-	32	L1Ta1d	6022	Yes	cluster_L1_131_PAV	cluster0_chr6_123532793_123532801_123532793_123532801_NA12878_PALMER	No	NA	NA	ABA684	NA	NA	NA	NA	FAL11389	NA	FAO08905	FAL15177	4	NA	NA	NA	FAL15177.91	No	yes
chr6	126302449	126302479	-	52	L1Hs	317	No	NA	NA	Yes	NA	NA	ABA684	NA	ABB607	NA	ABG188	FAL11389	FAO84736	FAO08905	FAL15177	7	NA	ABO515.91	NA	FAL15177.91	No	yes
chr6	142128963	142128963	-	26	L1Hs	6011	Yes	cluster_L1_132_PAV	NA	No	NA	NA	NA	NA	NA	NA	NA	FAL11389	FAO84736	FAO08905	FAL15177	4	NA	NA	FAL15177.92	NA	yes	No
chr6	147874652	147874652	+	53	L1Ta1d	2613	No	cluster_L1_133_PAV	cluster0_chr6_147874594_147874719_147874594_147874719_NA12878_PALMER	No	NA	ABB908	ABA684	NA	ABB607	ACK736	ABG188	FAL11389	FAO84736	FAO08905	FAL15177	9	NA	NA	NA	FAL15177.91	No	yes
chr6	157547704	157547704	-	67	L1Ta0	6021	Yes	cluster_L1_134_PAV	cluster0_chr6_157547705_157547725_157547705_157547725_NA12878_PALMER	No	NA	NA	ABA684	NA	ABB607	NA	ABG188	FAL11389	FAO84736	FAO08905	FAL15177	7	ABN780.92	NA	FAL15177.92	FAL15177.91	yes	yes
chr6	161760224	161760224	+	33	L1Ta1nd	3919	No	cluster_L1_135_PAV	cluster0_chr6_161760225_161760237_161760225_161760237_NA12878_PALMER	No	NA	NA	ABA684	NA	ABB607	ACK736	NA	FAL11389	FAO84736	FAO08905	FAL15177	7	NA	NA	NA	FAL15177.91	No	yes
chr7	7979380	7979380	+	34	L1Ta0	6023	Yes	cluster_L1_136_PAV	cluster0_chr7_7979381_7979398_7979381_7979398_NA12878_PALMER	No	NA	NA	NA	NA	NA	ACK736	NA	FAL11389	FAO84736	FAO08905	FAL15177	5	NA	NA	FAL15177.92	NA	yes	No
chr7	34800814	34800902	+	1	L1Hs	848	No	NA	cluster0_chr7_34800809_34800863_34800827_34800863_NA12878_PALMER	No	NA	NA	NA	NA	NA	NA	NA	NA	FAO84736	NA	NA	1	NA	NA	NA	NA	No	No
chr7	42490264	42490264	-	32	L1Ta1nd	6017	Yes	cluster_L1_137_PAV	cluster0_chr7_42490265_42490280_42490265_42490280_NA12878_PALMER	No	NA	NA	ABA684	NA	NA	ACK736	NA	FAL11389	FAO84736	FAO08905	FAL15177	6	NA	NA	FAL15177.92	FAL15177.91	yes	yes
chr7	52721765	52721765	+	54	L1Ambig	290	No	cluster_L1_138_PAV	cluster0_chr7_52721753_52721777_52721753_52721782_NA12878_PALMER	No	ABA133	NA	ABA684	NA	NA	ACK736	NA	FAL11389	FAO84736	FAO08905	FAL15177	7	NA	NA	FAL15177.92	NA	yes	No
chr7	53584808	53584808	-	26	L1Ta1d	6023	Yes	cluster_L1_139_PAV	cluster0_chr7_53584810_53584830_53584810_53584830_NA12878_PALMER	No	NA	NA	NA	NA	ABB607	NA	ABG188	FAL11389	FAO84736	FAO08905	FAL15177	6	NA	ABO515.91	NA	FAL15177.91	No	yes
chr7	62334057	62334074	-	100	L1Hs	6052	Yes	NA	cluster1_chr7_62334057_62334071_62334057_62334071_NA12878_PALMER	No	NA	NA	NA	NA	NA	NA	ABG188	FAL11389	FAO84736	FAO08905	FAL15177	5	ABN780.92	ABO515.91	FAL15177.92	FAL15177.91	yes	yes
chr7	63032551	63032551	+	72	L1Ta1d	2895	No	cluster_L1_140_PAV	cluster0_chr7_63032552_63032570_63032552_63032570_NA12878_PALMER	No	NA	NA	ABA684	ABB590	ABB607	ACK736	ABG188	FAL11389	FAO84736	FAO08905	FAL15177	9	NA	NA	FAL15177.92	FAL15177.91	yes	yes
chr7	67126182	67126182	-	54	L1PreTa	6018	Yes	cluster_L1_141_PAV	cluster0_chr7_67126189_67126200_67126189_67126200_NA12878_PALMER	No	NA	ABB908	ABA684	NA	ABB607	NA	ABG188	FAL11389	FAO84736	FAO08905	FAL15177	8	NA	ABO515.91	FAL15177.92	FAL15177.91	yes	yes
chr7	70723688	70723718	-	54	L1Hs	391	No	NA	cluster0_chr7_70723689_70723700_70723692_70723700_NA12878_PALMER	No	NA	NA	ABA684	ABB590	NA	ACK736	ABG188	FAL11389	FAO84736	FAO08905	FAL15177	8	ABN780.92	ABO515.91	FAL15177.92	FAL15177.91	yes	yes
chr7	85272407	85272407	-	131	L1Ta	231	No	cluster_L1_142_PAV	cluster0_chr7_85272406_85272409_85272408_85272409_NA12878_PALMER	No	ABA133	NA	ABA684	ABB590	ABB607	ACK736	ABG188	FAL11389	FAO84736	FAO08905	FAL15177	10	NA	NA	FAL15177.92	FAL15177.91	yes	yes
chr7	85415420	85415420	+	45	L1Ta1nd	2293	No	cluster_L1_143_PAV	cluster0_chr7_85415421_85415435_85415424_85415435_NA12878_PALMER	No	NA	NA	NA	NA	NA	ACK736	NA	FAL11389	FAO84736	FAO08905	FAL15177	5	NA	NA	FAL15177.92	NA	yes	No
chr7	108188804	108188804	+	31	L1Ta	6021	Yes	cluster_L1_144_PAV	cluster0_chr7_108188805_108188818_108188805_108188818_NA12878_PALMER	No	NA	NA	ABA684	ABB590	NA	NA	NA	FAL11389	FAO84736	FAO08905	FAL15177	6	ABN780.92	ABO515.91	FAL15177.92	FAL15177.91	yes	yes
chr7	108685208	108685260	+	39	L1Hs	1358	No	NA	cluster0_chr7_108685184_108685236_108685217_108685285_NA12878_PALMER	No	NA	NA	NA	NA	ABB607	NA	ABG188	FAL11389	FAO84736	FAO08905	FAL15177	6	ABN780.92	NA	FAL15177.92	NA	yes	No
chr8	5971760	5971760	-	43	L1Ta	595	No	cluster_L1_147_PAV	cluster0_chr8_5971755_5971761_5971756_5971766_NA12878_PALMER	No	NA	NA	NA	ABB590	ABB607	NA	ABG188	FAL11389	FAO84736	FAO08905	FAL15177	7	ABN780.92	NA	FAL15177.92	NA	yes	No
chr8	61202586	61202586	+	39	L1Ta1d	2998	No	cluster_L1_148_PAV	cluster0_chr8_61202587_61202602_61202587_61202610_NA12878_PALMER	No	ABA133	NA	NA	NA	NA	NA	NA	FAL11389	FAO84736	FAO08905	FAL15177	5	NA	NA	NA	FAL15177.91	No	yes
chr8	66469645	66469645	-	59	L1Ambig	197	No	cluster_L1_149_PAV	cluster0_chr8_66469645_66469648_66469645_66469648_NA12878_PALMER	No	NA	NA	NA	NA	ABB607	ACK736	ABG188	FAL11389	FAO84736	FAO08905	FAL15177	7	ABN780.92	NA	FAL15177.92	NA	yes	No
chr8	82828443	82828443	+	44	L1Ta	945	No	cluster_L1_150_PAV	cluster0_chr8_82828444_82828459_82828446_82828459_NA12878_PALMER	No	NA	ABB908	NA	NA	ABB607	ACK736	NA	FAL11389	FAO84736	FAO08905	FAL15177	7	NA	NA	FAL15177.92	NA	yes	No
chr8	130028972	130028972	+	49	L1Ta	1492	No	cluster_L1_152_PAV	cluster0_chr8_130028973_130028987_130028975_130028987_NA12878_PALMER	No	ABA133	NA	ABA684	NA	ABB607	ACK736	ABG188	FAL11389	FAO84736	FAO08905	FAL15177	9	NA	NA	NA	FAL15177.91	No	yes
chr9	6290490	6290490	+	51	L1Ta	656	No	cluster_L1_153_PAV	cluster2_chr9_6290479_6290493_6290485_6290495_NA12878_PALMER	No	NA	NA	ABA684	NA	NA	ACK736	ABG188	FAL11389	FAO84736	FAO08905	FAL15177	7	NA	NA	FAL15177.92	FAL15177.91	yes	yes
chr9	32463888	32463888	-	100	L1Ta	151	No	cluster_L1_154_PAV	cluster1_chr9_32463887_32463889_32463899_32463899_NA12878_PALMER	No	ABA133	NA	ABA684	ABB590	ABB607	ACK736	ABG188	FAL11389	FAO84736	FAO08905	FAL15177	10	NA	ABO515.91	FAL15177.92	FAL15177.91	yes	yes
chr9	41047805	41047915	-	108	L1Hs	794	No	NA	cluster0_chr9_41047836_41047850_41047836_41047850_NA12878_PALMER	No	NA	ABB908	ABA684	NA	ABB607	ACK736	ABG188	FAL11389	FAO84736	FAO08905	FAL15177	9	ABN780.92	ABO515.91	FAL15177.92	FAL15177.91	yes	yes
chr9	66348055	66348078	-	26	L1Hs	242	No	NA	cluster0_chr9_66348065_66348079_66348065_66348079_NA12878_PALMER	No	NA	NA	NA	NA	ABB607	NA	ABG188	FAL11389	FAO84736	FAO08905	FAL15177	6	ABN780.92	NA	FAL15177.92	NA	yes	No
chr9	79467862	79467862	-	36	L1Ta1d	3441	No	cluster_L1_155_PAV	cluster0_chr9_79467863_79467879_79467865_79467879_NA12878_PALMER	No	NA	NA	NA	NA	ABB607	NA	ABG188	FAL11389	FAO84736	FAO08905	FAL15177	6	NA	NA	NA	FAL15177.91	No	yes
chr9	91654472	91654472	-	41	L1Ta1nd	6010	Yes	cluster_L1_156_PAV	cluster0_chr9_91654473_91654488_91654473_91654488_NA12878_PALMER	No	NA	NA	NA	NA	ABB607	NA	NA	FAL11389	FAO84736	FAO08905	FAL15177	5	ABN780.92	NA	FAL15177.92	NA	yes	No
chr9	97913251	97913251	-	25	L1Ta	139	No	cluster_L1_157_PAV	cluster0_chr9_97913251_97913269_97913252_97913269_NA12878_PALMER	No	ABA133	NA	NA	NA	NA	NA	NA	FAL11389	FAO84736	FAO08905	FAL15177	5	NA	NA	FAL15177.92	NA	yes	No
chr9	115321587	115321587	-	59	L1Ambig	1066	No	cluster_L1_158_PAV	cluster0_chr9_115321588_115321632_115321588_115321632_NA12878_PALMER	No	NA	NA	NA	NA	ABB607	NA	NA	FAL11389	FAO84736	FAO08905	FAL15177	5	ABN780.92	NA	FAL15177.92	NA	yes	No
chrX	14133882	14133882	-	69	L1Ta	1046	No	cluster_L1_160_PAV	cluster5_chrX_14133883_14133888_14133883_14133897_NA12878_PALMER	No	NA	NA	NA	ABB590	ABB607	NA	NA	FAL11389	FAO84736	FAO08905	FAL15177	6	ABN780.92	NA	FAL15177.92	NA	yes	No
chrX	67762911	67762911	-	93	L1Ta	505	No	cluster_L1_161_PAV	cluster0_chrX_67762912_67762930_67762912_67762930_NA12878_PALMER	No	NA	ABB908	ABA684	ABB590	ABB607	ACK736	ABG188	FAL11389	FAO84736	FAO08905	FAL15177	10	ABN780.92	NA	FAL15177.92	FAL15177.91	yes	yes
chrX	77191396	77191396	+	57	L1Ta1d	3262	No	cluster_L1_162_PAV	cluster3_chrX_77191397_77191413_77191397_77191413_NA12878_PALMER	No	ABA133	NA	NA	NA	ABB607	ACK736	ABG188	FAL11389	FAO84736	FAO08905	FAL15177	8	ABN780.92	NA	FAL15177.92	FAL15177.91	yes	yes
chrX	112314510	112314528	-	27	L1Hs	6057	Yes	NA	cluster0_chrX_112314522_112314528_112314522_112314528_NA12878_PALMER	No	NA	NA	NA	NA	NA	NA	NA	FAL11389	FAO84736	FAO08905	FAL15177	4	NA	NA	NA	FAL15177.91	No	yes
chrX	120758976	120758976	-	65	L1Ta	190	No	cluster_L1_163_PAV	cluster0_chrX_120758972_120758984_120758980_120758985_NA12878_PALMER	No	NA	NA	NA	NA	NA	ACK736	ABG188	FAL11389	FAO84736	FAO08905	FAL15177	6	NA	NA	NA	FAL15177.91	No	yes
chrX	121709062	121709136	-	131	L1Hs	440	No	NA	NA	Yes	ABA133	NA	NA	NA	NA	NA	ABG188	FAL11389	FAO84736	FAO08905	FAL15177	6	NA	NA	NA	FAL15177.91	No	yes
chrX	123531005	123531005	-	20	L1Ta	1678	No	cluster_L1_164_PAV	cluster0_chrX_123531006_123531186_123531006_123531186_NA12878_PALMER	No	NA	NA	ABA684	NA	NA	ACK736	ABG188	FAL11389	FAO84736	FAO08905	FAL15177	7	NA	NA	FAL15177.92	FAL15177.91	yes	yes
chrX	130391295	130391295	-	13	L1Ta	1008	No	cluster_L1_165_PAV	cluster0_chrX_130391296_130391307_130391296_130391307_NA12878_PALMER	No	NA	NA	NA	NA	NA	ACK736	NA	FAL11389	FAO84736	NA	FAL15177	4	NA	NA	FAL15177.92	NA	yes	No

## Sheet: ALU
Chr	Start	End	Strand	Number of supporting read	Subfamily	Length (bp)	PAV id	PALMER id	Only captured by Nanopore	ACK645	ACK655	FAO08905	FAO84736	Number of batch called
chr1	710579	710590	+	1	AluYa5	281	NA	cluster0_chr1_710578_710590_710578_710590_NA12878_PALMER	No	NA	NA	NA	FAO84736	1
chr1	5874228	5874228	+	10	AluYb8	250	cluster_ALU_1_PAV	cluster0_chr1_5874229_5874242_5874229_5874242_NA12878_PALMER	No	NA	NA	FAO08905	FAO84736	2
chr1	15163623	15163623	-	1	AluYa8	102	cluster_ALU_2_PAV	NA	No	NA	NA	NA	FAO84736	1
chr1	24614774	24614774	-	5	AluYb8	288	cluster_ALU_5_PAV	cluster0_chr1_24614775_24614787_24614775_24614787_NA12878_PALMER	No	NA	NA	FAO08905	FAO84736	2
chr1	28395818	28395818	-	1	AluYa8	280	cluster_ALU_6_PAV	cluster0_chr1_28395818_28395843_28395818_28395843_NA12878_PALMER	No	NA	NA	NA	FAO84736	1
chr1	28419029	28419029	-	1	AluYe5	281	cluster_ALU_7_PAV	cluster0_chr1_28419030_28419044_28419030_28419044_NA12878_PALMER	No	NA	NA	NA	FAO84736	1
chr1	28571786	28571786	+	2	AluYa5	281	cluster_ALU_8_PAV	cluster0_chr1_28571787_28571796_28571787_28571796_NA12878_PALMER	No	NA	ACK655	NA	NA	1
chr1	43743239	43743239	+	2	AluYa5	274	cluster_ALU_15_PAV	cluster0_chr1_43743240_43743257_43743240_43743257_NA12878_PALMER	No	NA	ACK655	NA	FAO84736	2
chr1	45330022	45330022	+	3	AluYb8	288	cluster_ALU_16_PAV	cluster0_chr1_45330023_45330037_45330023_45330037_NA12878_PALMER	No	NA	NA	FAO08905	FAO84736	2
chr1	58739629	58739649	-	3	AluYa5	261	NA	cluster0_chr1_58739625_58739647_58739628_58739647_NA12878_PALMER	No	NA	ACK655	NA	FAO84736	2
chr1	59406190	59406190	-	1	AluYa5	281	cluster_ALU_20_PAV	cluster0_chr1_59406191_59406205_59406191_59406205_NA12878_PALMER	No	NA	NA	NA	FAO84736	1
chr1	64492378	64492378	-	13	AluYb8	288	cluster_ALU_21_PAV	cluster0_chr1_64492379_64492396_64492379_64492396_NA12878_PALMER	No	ACK645	NA	FAO08905	FAO84736	3
chr1	69595972	69595972	+	9	AluYb8	288	cluster_ALU_23_PAV	cluster0_chr1_69595971_69595986_69595971_69595986_NA12878_PALMER	No	NA	NA	FAO08905	FAO84736	2
chr1	74835988	74835988	-	1	AluYa5	281	cluster_ALU_26_PAV	cluster0_chr1_74835989_74835999_74835989_74835999_NA12878_PALMER	No	NA	ACK655	NA	NA	1
chr1	78643143	78643143	-	8	AluYb8	100	cluster_ALU_30_PAV	NA	No	NA	NA	FAO08905	FAO84736	2
chr1	78865510	78865510	-	1	AluYa5	281	cluster_ALU_31_PAV	cluster0_chr1_78865511_78865524_78865511_78865524_NA12878_PALMER	No	NA	NA	NA	FAO84736	1
chr1	81058430	81058430	-	1	AluYa5	281	cluster_ALU_35_PAV	cluster0_chr1_81058431_81058452_81058431_81058452_NA12878_PALMER	No	NA	NA	NA	FAO84736	1
chr1	84447580	84447580	+	9	AluYb8	288	cluster_ALU_36_PAV	cluster0_chr1_84447581_84447592_84447581_84447592_NA12878_PALMER	No	NA	NA	FAO08905	FAO84736	2
chr1	92701962	92701962	-	4	AluYa5	281	cluster_ALU_40_PAV	cluster0_chr1_92701963_92701974_92701963_92701974_NA12878_PALMER	No	NA	NA	NA	FAO84736	1
chr1	93032655	93032655	-	2	AluYa5	281	cluster_ALU_41_PAV	cluster0_chr1_93032656_93032670_93032656_93032670_NA12878_PALMER	No	NA	ACK655	NA	FAO84736	2
chr1	99144970	99144973	+	9	AluYb9	281	NA	cluster0_chr1_99144970_99144973_99144970_99144973_NA12878_PALMER	No	NA	NA	FAO08905	FAO84736	2
chr1	100528654	100528654	+	10	AluYb9	288	cluster_ALU_42_PAV	cluster2_chr1_100528655_100528666_100528655_100528666_NA12878_PALMER	No	ACK645	NA	FAO08905	FAO84736	3
chr1	112449372	112449372	-	1	AluYa5	280	cluster_ALU_46_PAV	cluster0_chr1_112449373_112449385_112449374_112449385_NA12878_PALMER	No	NA	NA	NA	FAO84736	1
chr1	114658771	114658771	-	1	AluYa5	281	cluster_ALU_47_PAV	cluster0_chr1_114658772_114658781_114658772_114658781_NA12878_PALMER	No	NA	NA	FAO08905	NA	1
chr1	147186626	147186626	+	1	AluYa5	281	cluster_ALU_50_PAV	cluster0_chr1_147186627_147186632_147186627_147186632_NA12878_PALMER	No	NA	NA	NA	FAO84736	1
chr1	155954589	155954589	-	9	AluYb8	288	cluster_ALU_51_PAV	cluster0_chr1_155954590_155954604_155954590_155954604_NA12878_PALMER	No	NA	NA	FAO08905	FAO84736	2
chr1	162791518	162791533	-	1	AluSp	280	NA	cluster0_chr1_162791519_162791533_162791519_162791533_NA12878_PALMER	No	NA	NA	NA	FAO84736	1
chr1	163119059	163119059	-	1	AluYa5	281	cluster_ALU_53_PAV	cluster0_chr1_163119060_163119076_163119060_163119076_NA12878_PALMER	No	NA	ACK655	NA	NA	1
chr1	170994904	170994904	+	6	AluYb8	288	cluster_ALU_56_PAV	cluster0_chr1_170994892_170994920_170994892_170994920_NA12878_PALMER	No	NA	NA	FAO08905	NA	1
chr1	174363862	174363862	-	5	AluYb8	288	cluster_ALU_57_PAV	cluster0_chr1_174363863_174363878_174363863_174363878_NA12878_PALMER	No	NA	NA	FAO08905	NA	1
chr1	179522823	179522823	+	2	AluYb9	288	cluster_ALU_58_PAV	cluster0_chr1_179522812_179522831_179522812_179522831_NA12878_PALMER	No	NA	NA	FAO08905	FAO84736	2
chr1	181619210	181619210	-	3	AluYb8	288	cluster_ALU_59_PAV	cluster0_chr1_181619206_181619229_181619211_181619229_NA12878_PALMER	No	NA	NA	FAO08905	FAO84736	2
chr1	181632138	181632138	-	3	AluYa5	247	cluster_ALU_60_PAV	NA	No	NA	ACK655	NA	FAO84736	2
chr1	185535570	185535570	+	2	AluYb8	288	cluster_ALU_62_PAV	cluster0_chr1_185535571_185535586_185535571_185535586_NA12878_PALMER	No	NA	NA	FAO08905	NA	1
chr1	188205510	188205510	-	1	AluYa5	243	cluster_ALU_63_PAV	cluster3_chr1_188205510_188205513_188205511_188205513_NA12878_PALMER	No	NA	ACK655	NA	NA	1
chr1	188863708	188863708	-	4	AluYb8	271	cluster_ALU_65_PAV	cluster0_chr1_188863709_188863717_188863709_188863717_NA12878_PALMER	No	NA	NA	FAO08905	FAO84736	2
chr1	194705995	194705995	+	1	AluYa5	281	cluster_ALU_70_PAV	cluster0_chr1_194705996_194706008_194705996_194706008_NA12878_PALMER	No	NA	NA	NA	FAO84736	1
chr1	196184401	196184401	-	5	AluYb8	288	cluster_ALU_72_PAV	cluster0_chr1_196184402_196184411_196184402_196184411_NA12878_PALMER	No	NA	NA	FAO08905	FAO84736	2
chr1	198500208	198500208	-	1	AluYa5	281	cluster_ALU_75_PAV	cluster0_chr1_198500209_198500219_198500209_198500219_NA12878_PALMER	No	NA	ACK655	NA	NA	1
chr1	217740158	217740158	-	1	AluY	288	cluster_ALU_79_PAV	cluster0_chr1_217740157_217740172_217740159_217740172_NA12878_PALMER	No	NA	ACK655	NA	NA	1
chr1	218582591	218582591	-	6	AluYb8	288	cluster_ALU_80_PAV	cluster1_chr1_218582592_218582607_218582592_218582607_NA12878_PALMER	No	NA	NA	FAO08905	FAO84736	2
chr1	225807892	225807892	+	2	AluYa5	281	cluster_ALU_83_PAV	cluster0_chr1_225807882_225807910_225807882_225807910_NA12878_PALMER	No	NA	NA	NA	FAO84736	1
chr1	230949403	230949410	+	3	AluYb8	281	NA	cluster0_chr1_230949405_230949405_230949405_230949405_NA12878_PALMER	No	NA	NA	NA	FAO84736	1
chr1	232452014	232452014	+	1	AluY	280	cluster_ALU_85_PAV	cluster0_chr1_232452015_232452028_232452015_232452028_NA12878_PALMER	No	NA	ACK655	NA	NA	1
chr1	234669966	234669966	-	3	AluYa5	277	cluster_ALU_87_PAV	cluster0_chr1_234669967_234669983_234669967_234669983_NA12878_PALMER	No	NA	ACK655	NA	FAO84736	2
chr1	241326645	241326645	+	1	AluYb8	288	cluster_ALU_91_PAV	cluster0_chr1_241326646_241326661_241326646_241326661_NA12878_PALMER	No	NA	NA	FAO08905	NA	1
chr1	245826010	245826010	-	2	AluYa5	277	cluster_ALU_92_PAV	cluster0_chr1_245826011_245826020_245826011_245826020_NA12878_PALMER	No	NA	ACK655	NA	FAO84736	2
chr1	246243400	246243400	-	5	AluYb8	282	cluster_ALU_93_PAV	cluster0_chr1_246243401_246243401_246243401_246243402_NA12878_PALMER	No	ACK645	NA	FAO08905	FAO84736	3
chr10	9432883	9432883	-	1	AluYa5	281	cluster_ALU_101_PAV	cluster0_chr10_9432884_9432893_9432884_9432893_NA12878_PALMER	No	NA	ACK655	NA	NA	1
chr10	9469018	9469018	-	2	AluYa5	281	cluster_ALU_102_PAV	cluster0_chr10_9469018_9469032_9469018_9469032_NA12878_PALMER	No	NA	NA	NA	FAO84736	1
chr10	11478911	11478911	+	4	AluYa5	281	cluster_ALU_104_PAV	cluster0_chr10_11478911_11478926_11478911_11478926_NA12878_PALMER	No	NA	ACK655	NA	FAO84736	2
chr10	12331318	12331318	+	1	AluYg6	281	cluster_ALU_105_PAV	cluster0_chr10_12331319_12331330_12331319_12331330_NA12878_PALMER	No	NA	NA	NA	FAO84736	1
chr10	12415208	12415208	+	2	AluYa5	277	cluster_ALU_106_PAV	cluster0_chr10_12415208_12415215_12415208_12415215_NA12878_PALMER	No	NA	NA	NA	FAO84736	1
chr10	22578645	22578645	-	5	AluYb8	288	cluster_ALU_110_PAV	cluster0_chr10_22578640_22578660_22578646_22578660_NA12878_PALMER	No	NA	NA	FAO08905	FAO84736	2
chr10	26672155	26672155	-	2	AluYb8	165	cluster_ALU_112_PAV	NA	No	NA	NA	FAO08905	FAO84736	2
chr10	27640989	27640989	-	8	AluYb8	284	cluster_ALU_113_PAV	cluster0_chr10_27640990_27641000_27640990_27641000_NA12878_PALMER	No	NA	NA	FAO08905	FAO84736	2
chr10	36304693	36304693	-	3	AluYb8	280	cluster_ALU_117_PAV	cluster0_chr10_36304694_36304704_36304694_36304704_NA12878_PALMER	No	NA	NA	FAO08905	FAO84736	2
chr10	46647424	46647438	-	2	AluYb8	281	NA	cluster0_chr10_46647424_46647438_46647424_46647438_NA12878_PALMER	No	NA	NA	FAO08905	FAO84736	2
chr10	47319409	47319409	+	1	AluYa5	265	cluster_ALU_119_PAV	cluster0_chr10_47319409_47319414_47319409_47319414_NA12878_PALMER	No	NA	NA	NA	FAO84736	1
chr10	52707168	52707168	+	2	AluYa5	281	cluster_ALU_120_PAV	cluster0_chr10_52707168_52707183_52707168_52707183_NA12878_PALMER	No	NA	NA	NA	FAO84736	1
chr10	54380551	54380551	+	6	AluYb9	288	cluster_ALU_123_PAV	cluster1_chr10_54380550_54380564_54380550_54380564_NA12878_PALMER	No	NA	NA	FAO08905	FAO84736	2
chr10	54421460	54421460	-	4	AluYb8	288	cluster_ALU_124_PAV	cluster0_chr10_54421461_54421473_54421461_54421473_NA12878_PALMER	No	NA	NA	FAO08905	NA	1
chr10	54904883	54904883	+	1	AluYa5	281	cluster_ALU_125_PAV	cluster0_chr10_54904879_54904900_54904879_54904900_NA12878_PALMER	No	NA	ACK655	NA	NA	1
chr10	55142593	55142593	-	2	AluYa5	281	cluster_ALU_126_PAV	cluster0_chr10_55142594_55142619_55142594_55142619_NA12878_PALMER	No	NA	NA	NA	FAO84736	1
chr10	56214859	56214859	+	1	AluYa5	281	cluster_ALU_127_PAV	cluster0_chr10_56214860_56214871_56214860_56214871_NA12878_PALMER	No	NA	NA	NA	FAO84736	1
chr10	59225143	59225143	+	3	AluYa5	281	cluster_ALU_129_PAV	cluster0_chr10_59225144_59225162_59225144_59225162_NA12878_PALMER	No	NA	ACK655	NA	FAO84736	2
chr10	60365086	60365086	+	8	AluYb8	260	cluster_ALU_130_PAV	cluster0_chr10_60365087_60365101_60365087_60365101_NA12878_PALMER	No	NA	NA	FAO08905	FAO84736	2
chr10	66324893	66324893	-	1	AluYa5	281	cluster_ALU_132_PAV	cluster0_chr10_66324894_66324908_66324894_66324908_NA12878_PALMER	No	NA	NA	FAO08905	NA	1
chr10	66457640	66457640	+	1	AluYb8	288	cluster_ALU_133_PAV	cluster0_chr10_66457641_66457642_66457641_66457642_NA12878_PALMER	No	ACK645	NA	NA	NA	1
chr10	69548978	69548978	+	1	AluY	281	cluster_ALU_136_PAV	cluster0_chr10_69548979_69548992_69548979_69548992_NA12878_PALMER	No	NA	NA	FAO08905	NA	1
chr10	69850404	69850404	+	1	AluYa5	280	cluster_ALU_137_PAV	cluster0_chr10_69850405_69850419_69850405_69850419_NA12878_PALMER	No	NA	NA	NA	FAO84736	1
chr10	71902233	71902233	+	1	AluYa5	277	cluster_ALU_139_PAV	cluster0_chr10_71902228_71902242_71902228_71902242_NA12878_PALMER	No	NA	NA	FAO08905	NA	1
chr10	82534220	82534220	-	3	AluYb8	287	cluster_ALU_140_PAV	cluster0_chr10_82534221_82534254_82534221_82534254_NA12878_PALMER	No	NA	NA	FAO08905	FAO84736	2
chr10	87613909	87613909	+	4	AluYb8	288	cluster_ALU_142_PAV	cluster0_chr10_87613910_87613925_87613910_87613925_NA12878_PALMER	No	NA	NA	FAO08905	FAO84736	2
chr10	88055212	88055212	+	1	AluYa5	272	cluster_ALU_143_PAV	cluster0_chr10_88055205_88055220_88055205_88055220_NA12878_PALMER	No	NA	NA	NA	FAO84736	1
chr10	92811564	92811564	-	1	AluYa5	281	cluster_ALU_146_PAV	cluster0_chr10_92811564_92811577_92811564_92811577_NA12878_PALMER	No	NA	NA	NA	FAO84736	1
chr10	95908767	95908767	+	1	AluYa5	281	cluster_ALU_147_PAV	cluster0_chr10_95908765_95908769_95908765_95908769_NA12878_PALMER	No	NA	ACK655	NA	NA	1
chr10	96658821	96658821	+	4	AluYa5	129	cluster_ALU_148_PAV	NA	No	NA	ACK655	FAO08905	FAO84736	3
chr10	102000595	102000595	+	4	AluYa5	281	cluster_ALU_149_PAV	cluster0_chr10_102000585_102000606_102000585_102000647_NA12878_PALMER	No	NA	ACK655	FAO08905	FAO84736	3
chr10	104057439	104057439	+	20	AluYb8	153	cluster_ALU_151_PAV	NA	No	NA	NA	FAO08905	FAO84736	2
chr10	115944244	115944244	-	2	AluYa5	281	cluster_ALU_153_PAV	cluster0_chr10_115944245_115944256_115944245_115944256_NA12878_PALMER	No	NA	ACK655	NA	FAO84736	2
chr11	3246566	3246566	-	3	AluYa8	106	cluster_ALU_157_PAV	NA	No	NA	ACK655	NA	FAO84736	2
chr11	4886717	4886717	-	4	AluYb8	197	cluster_ALU_158_PAV	cluster1_chr11_4886718_4886730_4886718_4886730_NA12878_PALMER	No	NA	NA	FAO08905	FAO84736	2
chr11	7591453	7591453	+	10	AluYb8	288	cluster_ALU_161_PAV	cluster0_chr11_7591454_7591467_7591454_7591467_NA12878_PALMER	No	NA	NA	FAO08905	FAO84736	2
chr11	10615935	10615935	+	4	AluYb8	288	cluster_ALU_164_PAV	cluster0_chr11_10615933_10615936_10615933_10615936_NA12878_PALMER	No	NA	NA	FAO08905	NA	1
chr11	14478464	14478464	-	2	AluYa5	280	cluster_ALU_166_PAV	cluster0_chr11_14478464_14478482_14478464_14478482_NA12878_PALMER	No	NA	ACK655	NA	FAO84736	2
chr11	23501255	23501255	+	5	AluYb8	288	cluster_ALU_169_PAV	NA	No	ACK645	NA	FAO08905	FAO84736	3
chr11	24771396	24771396	-	2	AluYa5	280	cluster_ALU_170_PAV	cluster0_chr11_24771397_24771414_24771398_24771414_NA12878_PALMER	No	NA	NA	FAO08905	FAO84736	2
chr11	25583577	25583577	+	6	AluYb8	288	cluster_ALU_171_PAV	cluster0_chr11_25583577_25583583_25583577_25583583_NA12878_PALMER	No	NA	NA	FAO08905	FAO84736	2
chr11	25632148	25632148	+	4	AluYb9	288	cluster_ALU_172_PAV	cluster0_chr11_25632148_25632149_25632148_25632149_NA12878_PALMER	No	ACK645	NA	FAO08905	FAO84736	3
chr11	26271712	26271712	+	5	AluYb8	250	cluster_ALU_173_PAV	cluster0_chr11_26271713_26271727_26271713_26271727_NA12878_PALMER	No	NA	NA	FAO08905	FAO84736	2
chr11	26580099	26580099	-	4	AluYb8	268	cluster_ALU_174_PAV	cluster0_chr11_26580100_26580103_26580104_26580104_NA12878_PALMER	No	NA	NA	FAO08905	FAO84736	2
chr11	33603236	33603236	+	3	AluYa5	271	cluster_ALU_177_PAV	cluster0_chr11_33603236_33603248_33603236_33603248_NA12878_PALMER	No	NA	ACK655	NA	FAO84736	2
chr11	37684734	37684734	+	1	AluYa5	280	cluster_ALU_179_PAV	cluster0_chr11_37684721_37684746_37684721_37684746_NA12878_PALMER	No	NA	NA	NA	FAO84736	1
chr11	38779510	38779510	+	4	AluYa5	281	cluster_ALU_180_PAV	cluster0_chr11_38779511_38779536_38779511_38779536_NA12878_PALMER	No	NA	ACK655	NA	FAO84736	2
chr11	47557550	47557573	+	2	AluY	281	NA	cluster1_chr11_47557554_47557576_47557554_47557576_NA12878_PALMER	No	NA	NA	NA	FAO84736	1
chr11	58006639	58006639	+	3	AluYa8	102	cluster_ALU_186_PAV	cluster5_chr11_58006639_58006640_58006639_58006640_NA12878_PALMER	No	NA	ACK655	NA	FAO84736	2
chr11	79480583	79480583	-	5	AluYb8	288	cluster_ALU_194_PAV	cluster0_chr11_79480570_79480584_79480570_79480584_NA12878_PALMER	No	NA	NA	FAO08905	FAO84736	2
chr11	92013335	92013335	-	5	AluYb8	288	cluster_ALU_199_PAV	cluster0_chr11_92013336_92013364_92013337_92013364_NA12878_PALMER	No	NA	NA	FAO08905	NA	1
chr11	100910652	100910652	+	5	AluYb8	288	cluster_ALU_202_PAV	cluster0_chr11_100910649_100910653_100910649_100910653_NA12878_PALMER	No	NA	NA	FAO08905	NA	1
chr11	102477581	102477581	-	4	AluYa5	186	cluster_ALU_204_PAV	cluster0_chr11_102477582_102477592_102477582_102477592_NA12878_PALMER	No	NA	ACK655	NA	FAO84736	2
chr11	102642291	102642291	-	1	AluYa5	281	cluster_ALU_205_PAV	cluster0_chr11_102642292_102642304_102642292_102642304_NA12878_PALMER	No	NA	NA	NA	FAO84736	1
chr11	103330538	103330538	-	4	AluYb8	288	cluster_ALU_207_PAV	cluster0_chr11_103330539_103330553_103330539_103330553_NA12878_PALMER	No	NA	NA	FAO08905	FAO84736	2
chr11	117812781	117812781	+	2	AluYb8	288	cluster_ALU_213_PAV	cluster0_chr11_117812775_117812791_117812775_117812791_NA12878_PALMER	No	NA	NA	FAO08905	FAO84736	2
chr11	127045420	127045420	+	6	AluYb8	288	cluster_ALU_215_PAV	cluster0_chr11_127045419_127045431_127045419_127045431_NA12878_PALMER	No	NA	NA	FAO08905	FAO84736	2
chr11	128127931	128127931	-	1	AluYa5	281	cluster_ALU_218_PAV	cluster0_chr11_128127932_128127938_128127932_128127938_NA12878_PALMER	No	NA	ACK655	NA	NA	1
chr11	129127570	129127570	+	2	AluYa5	269	cluster_ALU_219_PAV	cluster0_chr11_129127571_129127585_129127571_129127585_NA12878_PALMER	No	NA	NA	FAO08905	FAO84736	2
chr12	1980675	1980675	-	2	AluYa5	281	cluster_ALU_222_PAV	cluster0_chr12_1980676_1980691_1980676_1980691_NA12878_PALMER	No	NA	NA	NA	FAO84736	1
chr12	4734671	4734671	+	3	AluYb8	156	cluster_ALU_224_PAV	NA	No	NA	NA	FAO08905	NA	1
chr12	7451372	7451372	-	2	AluYa5	247	cluster_ALU_226_PAV	cluster0_chr12_7451372_7451388_7451373_7451388_NA12878_PALMER	No	NA	ACK655	FAO08905	NA	2
chr12	9718550	9718550	-	9	AluYb8	287	cluster_ALU_228_PAV	cluster0_chr12_9718550_9718567_9718552_9718567_NA12878_PALMER	No	NA	NA	FAO08905	FAO84736	2
chr12	18215864	18215864	+	1	AluYa5	281	cluster_ALU_234_PAV	cluster0_chr12_18215865_18215869_18215865_18215869_NA12878_PALMER	No	NA	NA	NA	FAO84736	1
chr12	20755736	20755736	-	9	AluYb9	288	cluster_ALU_237_PAV	cluster0_chr12_20755737_20755751_20755737_20755751_NA12878_PALMER	No	NA	NA	FAO08905	FAO84736	2
chr12	21970848	21970848	-	1	AluYa5	281	cluster_ALU_239_PAV	cluster0_chr12_21970849_21970863_21970849_21970863_NA12878_PALMER	No	NA	ACK655	NA	NA	1
chr12	26544665	26544665	-	3	AluYa5	281	cluster_ALU_242_PAV	cluster0_chr12_26544665_26544680_26544666_26544680_NA12878_PALMER	No	NA	ACK655	FAO08905	FAO84736	3
chr12	27711862	27711862	-	3	AluYa5	281	cluster_ALU_244_PAV	cluster0_chr12_27711863_27711878_27711863_27711878_NA12878_PALMER	No	NA	ACK655	NA	FAO84736	2
chr12	28121647	28121647	+	1	AluYb8	288	cluster_ALU_245_PAV	cluster0_chr12_28121648_28121659_28121648_28121659_NA12878_PALMER	No	NA	NA	FAO08905	NA	1
chr12	38984435	38984435	+	1	AluYa5	266	cluster_ALU_252_PAV	cluster0_chr12_38984436_38984452_38984436_38984452_NA12878_PALMER	No	NA	ACK655	NA	NA	1
chr12	42088883	42088883	+	6	AluYb8	46	cluster_ALU_254_PAV	NA	No	NA	NA	FAO08905	FAO84736	2
chr12	44093767	44093767	-	13	AluYb8	214	cluster_ALU_256_PAV	cluster0_chr12_44093768_44093788_44093768_44093788_NA12878_PALMER	No	ACK645	NA	FAO08905	FAO84736	3
chr12	45652513	45652513	+	8	AluYb8	288	cluster_ALU_258_PAV	cluster0_chr12_45652514_45652521_45652514_45652521_NA12878_PALMER	No	ACK645	NA	FAO08905	FAO84736	3
chr12	46120792	46120792	-	1	AluYa5	207	cluster_ALU_259_PAV	cluster0_chr12_46120793_46120808_46120794_46120808_NA12878_PALMER	No	NA	NA	NA	FAO84736	1
chr12	46254323	46254323	-	2	AluYb8	288	cluster_ALU_260_PAV	cluster0_chr12_46254324_46254344_46254324_46254344_NA12878_PALMER	No	ACK645	NA	NA	FAO84736	2
chr12	50776326	50776326	-	1	AluYa5	281	cluster_ALU_262_PAV	cluster0_chr12_50776326_50776334_50776326_50776334_NA12878_PALMER	No	NA	NA	NA	FAO84736	1
chr12	53354591	53354591	-	5	AluYa5	281	cluster_ALU_263_PAV	cluster0_chr12_53354591_53354608_53354591_53354608_NA12878_PALMER	No	NA	ACK655	NA	FAO84736	2
chr12	58825265	58825265	+	4	AluYb8	288	cluster_ALU_267_PAV	cluster0_chr12_58825266_58825276_58825266_58825276_NA12878_PALMER	No	NA	NA	FAO08905	FAO84736	2
chr12	66617788	66617788	+	4	AluYb8	288	cluster_ALU_272_PAV	cluster0_chr12_66617788_66617809_66617788_66617809_NA12878_PALMER	No	NA	NA	FAO08905	FAO84736	2
chr12	76429263	76429263	+	4	AluYb8	288	cluster_ALU_274_PAV	cluster0_chr12_76429264_76429270_76429264_76429270_NA12878_PALMER	No	NA	NA	FAO08905	FAO84736	2
chr12	76881936	76881936	-	2	AluYa5	281	cluster_ALU_275_PAV	cluster0_chr12_76881937_76881947_76881937_76881947_NA12878_PALMER	No	NA	ACK655	NA	FAO84736	2
chr12	83692333	83692333	-	2	AluYb8	287	cluster_ALU_276_PAV	cluster0_chr12_83692334_83692346_83692335_83692346_NA12878_PALMER	No	NA	NA	FAO08905	NA	1
chr12	87944382	87944382	+	2	AluYa5	281	cluster_ALU_278_PAV	cluster0_chr12_87944383_87944393_87944383_87944393_NA12878_PALMER	No	NA	ACK655	NA	FAO84736	2
chr12	97101566	97101566	+	6	AluYb8	288	cluster_ALU_280_PAV	cluster0_chr12_97101566_97101575_97101566_97101575_NA12878_PALMER	No	NA	NA	FAO08905	FAO84736	2
chr12	98490793	98490793	-	5	AluYb8	288	cluster_ALU_282_PAV	cluster0_chr12_98490794_98490804_98490794_98490804_NA12878_PALMER	No	NA	NA	FAO08905	FAO84736	2
chr12	98492560	98492560	+	6	AluYb8	288	cluster_ALU_283_PAV	cluster0_chr12_98492561_98492573_98492561_98492573_NA12878_PALMER	No	NA	NA	FAO08905	FAO84736	2
chr12	103621305	103621305	-	12	AluYb8	284	cluster_ALU_287_PAV	cluster0_chr12_103621306_103621321_103621306_103621321_NA12878_PALMER	No	NA	NA	FAO08905	FAO84736	2
chr12	105044600	105044600	+	6	AluYa5	281	cluster_ALU_289_PAV	cluster1_chr12_105044585_105044601_105044585_105044601_NA12878_PALMER	No	NA	ACK655	FAO08905	FAO84736	3
chr12	114784181	114784181	+	2	AluYa5	281	cluster_ALU_291_PAV	cluster0_chr12_114784181_114784188_114784181_114784188_NA12878_PALMER	No	NA	ACK655	NA	FAO84736	2
chr12	130604740	130604740	-	1	AluYa5	281	cluster_ALU_294_PAV	cluster0_chr12_130604741_130604751_130604741_130604751_NA12878_PALMER	No	NA	NA	NA	FAO84736	1
chr13	18849238	18849238	+	9	AluYb8	288	cluster_ALU_298_PAV	cluster0_chr13_18849239_18849252_18849239_18849252_NA12878_PALMER	No	ACK645	NA	FAO08905	FAO84736	3
chr13	19032019	19032019	-	4	AluYb9	284	cluster_ALU_299_PAV	cluster0_chr13_19032020_19032030_19032020_19032030_NA12878_PALMER	No	NA	NA	FAO08905	NA	1
chr13	19832900	19832900	+	3	AluYa5	263	cluster_ALU_300_PAV	NA	No	NA	ACK655	NA	FAO84736	2
chr13	21320625	21320625	-	10	AluYb8	249	cluster_ALU_301_PAV	cluster1_chr13_21320626_21320632_21320626_21320632_NA12878_PALMER	No	NA	NA	FAO08905	FAO84736	2
chr13	21614340	21614340	+	2	AluYa5	281	cluster_ALU_302_PAV	cluster0_chr13_21614341_21614356_21614341_21614356_NA12878_PALMER	No	NA	NA	NA	FAO84736	1
chr13	24046536	24046536	-	8	AluYb8	287	cluster_ALU_303_PAV	cluster0_chr13_24046537_24046556_24046538_24046556_NA12878_PALMER	No	NA	NA	FAO08905	FAO84736	2
chr13	28964738	28964738	-	1	AluYa5	281	cluster_ALU_305_PAV	cluster0_chr13_28964739_28964754_28964739_28964754_NA12878_PALMER	No	NA	NA	NA	FAO84736	1
chr13	31317892	31317892	+	1	AluYa5	104	cluster_ALU_306_PAV	NA	No	NA	NA	FAO08905	NA	1
chr13	34164818	34164818	+	3	AluYb8	253	cluster_ALU_307_PAV	cluster0_chr13_34164819_34164830_34164819_34164830_NA12878_PALMER	No	NA	NA	FAO08905	FAO84736	2
chr13	41997411	41997411	+	1	AluYb8	288	cluster_ALU_309_PAV	cluster0_chr13_41997411_41997412_41997411_41997412_NA12878_PALMER	No	NA	NA	FAO08905	NA	1
chr13	42365936	42365936	+	14	AluYb8	280	cluster_ALU_310_PAV	cluster0_chr13_42365937_42365953_42365937_42365953_NA12878_PALMER	No	NA	NA	FAO08905	NA	1
chr13	44852465	44852465	+	1	AluYa5	281	cluster_ALU_312_PAV	cluster0_chr13_44852466_44852479_44852466_44852479_NA12878_PALMER	No	NA	NA	NA	FAO84736	1
chr13	46521203	46521203	+	3	AluYa5	281	cluster_ALU_313_PAV	cluster0_chr13_46521204_46521218_46521204_46521218_NA12878_PALMER	No	NA	NA	NA	FAO84736	1
chr13	46557526	46557526	-	4	AluYa5	280	cluster_ALU_314_PAV	cluster0_chr13_46557527_46557528_46557527_46557528_NA12878_PALMER	No	NA	ACK655	NA	FAO84736	2
chr13	47535499	47535499	+	1	AluYa5	188	cluster_ALU_315_PAV	cluster0_chr13_47535500_47535515_47535500_47535515_NA12878_PALMER	No	NA	ACK655	NA	NA	1
chr13	49468614	49468614	-	7	AluYb8	288	cluster_ALU_317_PAV	cluster0_chr13_49468614_49468632_49468615_49468632_NA12878_PALMER	No	ACK645	NA	FAO08905	FAO84736	3
chr13	52859641	52859641	-	2	AluYa5	281	cluster_ALU_319_PAV	cluster0_chr13_52859642_52859642_52859642_52859642_NA12878_PALMER	No	NA	NA	NA	FAO84736	1
chr13	54032379	54032379	-	1	AluYa5	281	cluster_ALU_320_PAV	cluster0_chr13_54032380_54032395_54032380_54032395_NA12878_PALMER	No	NA	NA	NA	FAO84736	1
chr13	58046917	58046917	-	5	AluYb9	254	cluster_ALU_323_PAV	cluster0_chr13_58046917_58046918_58046918_58046918_NA12878_PALMER	No	NA	NA	FAO08905	FAO84736	2
chr13	60588322	60588322	-	6	AluYb8	288	cluster_ALU_326_PAV	cluster0_chr13_60588323_60588339_60588323_60588339_NA12878_PALMER	No	NA	NA	FAO08905	FAO84736	2
chr13	60793260	60793260	+	2	AluYa5	275	cluster_ALU_327_PAV	cluster0_chr13_60793261_60793261_60793261_60793261_NA12878_PALMER	No	NA	NA	NA	FAO84736	1
chr13	62014825	62014825	-	1	AluYa5	281	cluster_ALU_329_PAV	cluster0_chr13_62014826_62014835_62014826_62014835_NA12878_PALMER	No	NA	NA	NA	FAO84736	1
chr13	62146932	62146932	+	2	AluYa5	281	cluster_ALU_330_PAV	cluster0_chr13_62146930_62146942_62146930_62146942_NA12878_PALMER	No	NA	ACK655	NA	FAO84736	2
chr13	69096619	69096619	-	2	AluYa8	108	cluster_ALU_333_PAV	cluster1_chr13_69096620_69096633_69096620_69096633_NA12878_PALMER	No	NA	NA	NA	FAO84736	1
chr13	78010528	78010528	-	3	AluYa5	280	cluster_ALU_337_PAV	cluster0_chr13_78010528_78010537_78010529_78010537_NA12878_PALMER	No	NA	ACK655	NA	FAO84736	2
chr13	78077536	78077536	+	1	AluYa5	281	cluster_ALU_338_PAV	cluster0_chr13_78077537_78077547_78077537_78077547_NA12878_PALMER	No	NA	NA	NA	FAO84736	1
chr13	81236047	81236047	+	6	AluYb8	288	cluster_ALU_340_PAV	cluster0_chr13_81236048_81236057_81236048_81236057_NA12878_PALMER	No	NA	NA	FAO08905	FAO84736	2
chr13	83173333	83173333	+	4	AluYb8	288	cluster_ALU_341_PAV	cluster0_chr13_83173334_83173339_83173334_83173339_NA12878_PALMER	No	NA	NA	FAO08905	FAO84736	2
chr13	85246201	85246201	+	2	AluYb8	288	cluster_ALU_343_PAV	cluster0_chr13_85246198_85246218_85246198_85246218_NA12878_PALMER	No	NA	NA	NA	FAO84736	1
chr13	85592309	85592309	-	1	AluYa5	138	cluster_ALU_344_PAV	NA	No	NA	NA	NA	FAO84736	1
chr13	86740692	86740692	-	4	AluYa5	250	cluster_ALU_345_PAV	cluster0_chr13_86740681_86740709_86740681_86740709_NA12878_PALMER	No	NA	NA	FAO08905	FAO84736	2
chr13	90251007	90251007	-	2	AluYa5	281	cluster_ALU_349_PAV	cluster0_chr13_90251008_90251020_90251008_90251020_NA12878_PALMER	No	NA	ACK655	NA	FAO84736	2
chr13	91861712	91861712	+	2	AluYa5	254	cluster_ALU_353_PAV	cluster0_chr13_91861709_91861727_91861709_91861727_NA12878_PALMER	No	NA	ACK655	NA	NA	1
chr13	92172973	92172973	+	3	AluYa5	277	cluster_ALU_354_PAV	cluster0_chr13_92172972_92172986_92172972_92172986_NA12878_PALMER	No	NA	NA	NA	FAO84736	1
chr13	93176153	93176153	-	1	AluYa5	270	cluster_ALU_355_PAV	cluster0_chr13_93176154_93176169_93176154_93176169_NA12878_PALMER	No	NA	ACK655	NA	NA	1
chr13	94597249	94597249	-	1	AluYa8	112	cluster_ALU_357_PAV	NA	No	NA	ACK655	NA	NA	1
chr13	99430357	99430357	-	3	AluY	281	cluster_ALU_360_PAV	cluster0_chr13_99430358_99430373_99430358_99430373_NA12878_PALMER	No	NA	NA	FAO08905	FAO84736	2
chr13	103905731	103905731	-	1	AluYb9	288	cluster_ALU_362_PAV	cluster0_chr13_103905724_103905742_103905724_103905742_NA12878_PALMER	No	NA	NA	NA	FAO84736	1
chr13	105062569	105062569	-	5	AluYb8	251	cluster_ALU_363_PAV	cluster0_chr13_105062570_105062589_105062571_105062589_NA12878_PALMER	No	NA	NA	FAO08905	FAO84736	2
chr14	20016136	20016136	-	8	AluYb8	287	cluster_ALU_367_PAV	cluster0_chr14_20016132_20016148_20016132_20016148_NA12878_PALMER	No	NA	NA	FAO08905	FAO84736	2
chr14	21573515	21573515	+	6	AluYb8	282	cluster_ALU_368_PAV	cluster0_chr14_21573511_21573516_21573511_21573516_NA12878_PALMER	No	NA	NA	FAO08905	FAO84736	2
chr14	27472777	27472777	-	2	AluYa5	270	cluster_ALU_370_PAV	cluster0_chr14_27472778_27472790_27472778_27472790_NA12878_PALMER	No	NA	ACK655	NA	FAO84736	2
chr14	32200011	32200011	+	1	AluYb9	219	cluster_ALU_372_PAV	cluster2_chr14_32200012_32200020_32200012_32200020_NA12878_PALMER	No	NA	NA	NA	FAO84736	1
chr14	34024132	34024132	-	3	AluYa5	281	cluster_ALU_373_PAV	cluster0_chr14_34024133_34024149_34024133_34024149_NA12878_PALMER	No	NA	ACK655	FAO08905	NA	2
chr14	34928169	34928169	+	1	AluYa5	248	cluster_ALU_374_PAV	cluster0_chr14_34928170_34928179_34928170_34928179_NA12878_PALMER	No	NA	NA	NA	FAO84736	1
chr14	40110467	40110467	+	3	AluYa5	281	cluster_ALU_377_PAV	NA	No	NA	ACK655	FAO08905	NA	2
chr14	40123224	40123224	-	2	AluYe5	102	cluster_ALU_378_PAV	NA	No	NA	NA	FAO08905	NA	1
chr14	40413682	40413682	-	2	AluYa5	281	cluster_ALU_379_PAV	cluster0_chr14_40413683_40413690_40413683_40413690_NA12878_PALMER	No	NA	ACK655	NA	FAO84736	2
chr14	50965361	50965361	-	3	AluYb8	287	cluster_ALU_382_PAV	cluster0_chr14_50965362_50965377_50965363_50965377_NA12878_PALMER	No	NA	NA	FAO08905	FAO84736	2
chr14	52177035	52177035	-	9	AluYb9	276	cluster_ALU_383_PAV	cluster0_chr14_52177036_52177049_52177038_52177049_NA12878_PALMER	No	ACK645	NA	FAO08905	FAO84736	3
chr14	57041272	57041272	+	1	AluYa5	281	cluster_ALU_386_PAV	cluster0_chr14_57041273_57041282_57041273_57041282_NA12878_PALMER	No	NA	NA	NA	FAO84736	1
chr14	59987437	59987437	-	16	AluYb8	287	cluster_ALU_387_PAV	cluster0_chr14_59987438_59987454_59987438_59987454_NA12878_PALMER	No	ACK645	NA	FAO08905	FAO84736	3
chr14	60108768	60108768	-	5	AluYa5	281	cluster_ALU_389_PAV	cluster0_chr14_60108769_60108782_60108769_60108782_NA12878_PALMER	No	NA	ACK655	FAO08905	FAO84736	3
chr14	64548317	64548317	-	10	AluYb8	288	cluster_ALU_391_PAV	cluster0_chr14_64548318_64548326_64548318_64548326_NA12878_PALMER	No	ACK645	NA	FAO08905	FAO84736	3
chr14	73719828	73719828	-	2	AluYa5	281	cluster_ALU_395_PAV	cluster0_chr14_73719829_73719844_73719829_73719844_NA12878_PALMER	No	NA	ACK655	NA	NA	1
chr14	75032863	75032863	-	4	AluYa5	281	cluster_ALU_397_PAV	cluster0_chr14_75032864_75032879_75032864_75032879_NA12878_PALMER	No	NA	NA	FAO08905	FAO84736	2
chr14	76649885	76649885	-	2	AluYb9	286	cluster_ALU_398_PAV	cluster0_chr14_76649886_76649900_76649886_76649900_NA12878_PALMER	No	NA	NA	FAO08905	NA	1
chr14	77797007	77797007	-	6	AluYb8	288	cluster_ALU_399_PAV	cluster0_chr14_77797008_77797025_77797008_77797025_NA12878_PALMER	No	ACK645	NA	FAO08905	NA	2
chr14	90718835	90718835	+	8	AluYb9	288	cluster_ALU_403_PAV	cluster0_chr14_90718836_90718851_90718836_90718851_NA12878_PALMER	No	NA	NA	FAO08905	FAO84736	2
chr14	91658709	91658709	+	1	AluYa5	281	cluster_ALU_405_PAV	cluster0_chr14_91658710_91658729_91658710_91658729_NA12878_PALMER	No	NA	NA	NA	FAO84736	1
chr14	98028039	98028039	-	3	AluYb8	286	cluster_ALU_408_PAV	cluster0_chr14_98028040_98028055_98028042_98028055_NA12878_PALMER	No	NA	NA	NA	FAO84736	1
chr15	25896085	25896085	-	2	AluYa5	281	cluster_ALU_413_PAV	cluster0_chr15_25896081_25896101_25896081_25896101_NA12878_PALMER	No	NA	ACK655	FAO08905	NA	2
chr15	27520634	27520634	-	4	AluYb8	287	cluster_ALU_414_PAV	cluster0_chr15_27520635_27520649_27520635_27520649_NA12878_PALMER	No	NA	NA	FAO08905	FAO84736	2
chr15	38477227	38477227	-	3	AluYb9	288	cluster_ALU_417_PAV	cluster0_chr15_38477228_38477230_38477228_38477230_NA12878_PALMER	No	NA	NA	FAO08905	NA	1
chr15	44531317	44531317	-	1	AluYa5	281	cluster_ALU_419_PAV	cluster0_chr15_44531318_44531335_44531318_44531335_NA12878_PALMER	No	NA	ACK655	NA	NA	1
chr15	45833790	45833790	+	2	AluYa8	280	cluster_ALU_421_PAV	cluster0_chr15_45833791_45833809_45833791_45833809_NA12878_PALMER	No	NA	NA	NA	FAO84736	1
chr15	60365044	60365044	-	1	AluYa5	280	cluster_ALU_423_PAV	cluster0_chr15_60365043_60365057_60365046_60365057_NA12878_PALMER	No	NA	ACK655	NA	NA	1
chr15	62994883	62994883	+	1	AluYa5	276	cluster_ALU_426_PAV	cluster0_chr15_62994874_62994884_62994874_62994884_NA12878_PALMER	No	NA	NA	FAO08905	NA	1
chr15	66221605	66221605	-	4	AluYb9	288	cluster_ALU_427_PAV	cluster0_chr15_66221600_66221617_66221606_66221617_NA12878_PALMER	No	ACK645	NA	FAO08905	NA	2
chr15	67002509	67002509	-	1	AluYa5	281	cluster_ALU_428_PAV	cluster0_chr15_67002510_67002521_67002510_67002521_NA12878_PALMER	No	NA	ACK655	NA	NA	1
chr15	70116283	70116283	+	1	AluYa5	281	cluster_ALU_429_PAV	cluster0_chr15_70116283_70116311_70116283_70116311_NA12878_PALMER	No	NA	ACK655	NA	NA	1
chr15	72347196	72347196	-	1	AluYa5	280	cluster_ALU_431_PAV	cluster0_chr15_72347196_72347209_72347197_72347209_NA12878_PALMER	No	NA	ACK655	NA	NA	1
chr15	79503530	79503530	-	2	AluYa5	274	cluster_ALU_435_PAV	cluster0_chr15_79503531_79503542_79503531_79503542_NA12878_PALMER	No	NA	ACK655	NA	NA	1
chr15	81100244	81100244	-	1	AluYa5	281	cluster_ALU_436_PAV	cluster0_chr15_81100244_81100255_81100244_81100255_NA12878_PALMER	No	NA	NA	NA	FAO84736	1
chr15	84854229	84854229	-	1	AluYa5	281	cluster_ALU_439_PAV	cluster0_chr15_84854230_84854242_84854230_84854242_NA12878_PALMER	No	NA	ACK655	NA	NA	1
chr15	89564204	89564204	-	3	AluYa5	138	cluster_ALU_441_PAV	cluster3_chr15_89564203_89564215_89564203_89564215_NA12878_PALMER	No	NA	ACK655	NA	FAO84736	2
chr15	92829521	92829521	+	8	AluYb8	288	cluster_ALU_442_PAV	cluster0_chr15_92829522_92829532_92829522_92829532_NA12878_PALMER	No	NA	NA	FAO08905	FAO84736	2
chr15	93292548	93292548	+	2	AluYa5	281	cluster_ALU_443_PAV	cluster0_chr15_93292543_93292549_93292543_93292549_NA12878_PALMER	No	NA	NA	NA	FAO84736	1
chr15	97042698	97042698	-	3	AluYb8	276	cluster_ALU_444_PAV	cluster0_chr15_97042698_97042716_97042700_97042716_NA12878_PALMER	No	NA	NA	FAO08905	FAO84736	2
chr15	97226988	97226988	+	1	AluYa5	281	cluster_ALU_445_PAV	cluster0_chr15_97226989_97227005_97226989_97227005_NA12878_PALMER	No	NA	ACK655	NA	NA	1
chr15	100272595	100272595	+	1	AluYa5	271	cluster_ALU_448_PAV	cluster1_chr15_100272596_100272613_100272596_100272613_NA12878_PALMER	No	NA	NA	NA	FAO84736	1
chr16	5295025	5295025	-	1	AluYa5	281	cluster_ALU_452_PAV	cluster0_chr16_5295011_5295026_5295011_5295026_NA12878_PALMER	No	NA	ACK655	NA	NA	1
chr16	12689395	12689395	+	10	AluYb9	116	cluster_ALU_455_PAV	NA	No	ACK645	NA	FAO08905	FAO84736	3
chr16	18939354	18939354	+	2	AluYa5	281	cluster_ALU_456_PAV	cluster0_chr16_18939355_18939371_18939355_18939371_NA12878_PALMER	No	NA	ACK655	NA	FAO84736	2
chr16	23853966	23853966	-	1	AluYa5	280	cluster_ALU_459_PAV	cluster0_chr16_23853967_23853980_23853968_23853980_NA12878_PALMER	No	NA	NA	NA	FAO84736	1
chr16	24316244	24316244	-	1	AluYa5	280	cluster_ALU_460_PAV	cluster0_chr16_24316245_24316260_24316246_24316260_NA12878_PALMER	No	NA	NA	NA	FAO84736	1
chr16	46675092	46675092	-	1	AluYb8	251	cluster_ALU_462_PAV	NA	No	NA	NA	FAO08905	NA	1
chr16	69157709	69157722	-	2	AluY	323	NA	NA	Yes	NA	ACK655	NA	FAO84736	2
chr16	69361931	69361931	-	1	AluYa5	281	cluster_ALU_469_PAV	cluster0_chr16_69361932_69361946_69361932_69361946_NA12878_PALMER	No	NA	ACK655	NA	NA	1
chr16	78658929	78658929	+	11	AluYb9	288	cluster_ALU_471_PAV	cluster0_chr16_78658930_78658940_78658930_78658940_NA12878_PALMER	No	NA	NA	FAO08905	FAO84736	2
chr16	81244407	81244407	+	1	AluYa5	281	cluster_ALU_475_PAV	cluster0_chr16_81244408_81244417_81244408_81244417_NA12878_PALMER	No	NA	NA	NA	FAO84736	1
chr16	82131073	82131073	+	1	AluY	260	cluster_ALU_476_PAV	NA	No	NA	NA	NA	FAO84736	1
chr16	83632755	83632755	+	2	AluYb8	288	cluster_ALU_478_PAV	cluster0_chr16_83632753_83632768_83632753_83632768_NA12878_PALMER	No	ACK645	NA	NA	FAO84736	2
chr16	87158055	87158055	-	2	AluYa5	281	cluster_ALU_480_PAV	cluster0_chr16_87158041_87158067_87158041_87158067_NA12878_PALMER	No	NA	ACK655	NA	NA	1
chr17	20558212	20558212	-	9	AluYb8	108	cluster_ALU_485_PAV	NA	No	ACK645	NA	FAO08905	FAO84736	3
chr17	22141604	22141617	+	1	AluYa5	124	NA	cluster1_chr17_22141605_22141618_22141605_22141618_NA12878_PALMER	No	NA	ACK655	NA	NA	1
chr17	27268029	27268029	-	1	AluYa5	281	cluster_ALU_486_PAV	cluster0_chr17_27268030_27268040_27268030_27268040_NA12878_PALMER	No	NA	NA	FAO08905	NA	1
chr17	27842370	27842370	+	8	AluYb8	288	cluster_ALU_487_PAV	cluster0_chr17_27842370_27842386_27842370_27842386_NA12878_PALMER	No	ACK645	NA	FAO08905	FAO84736	3
chr17	50921061	50921061	+	2	AluYb8	287	cluster_ALU_492_PAV	cluster0_chr17_50921062_50921070_50921062_50921070_NA12878_PALMER	No	NA	NA	FAO08905	NA	1
chr17	57703059	57703059	-	2	AluYa5	281	cluster_ALU_498_PAV	cluster0_chr17_57703060_57703068_57703060_57703083_NA12878_PALMER	No	NA	ACK655	NA	NA	1
chr17	63488529	63488529	-	2	AluYa5	264	cluster_ALU_500_PAV	cluster0_chr17_63488530_63488544_63488531_63488544_NA12878_PALMER	No	NA	ACK655	NA	FAO84736	2
chr17	76050728	76050728	-	1	AluYa5	275	cluster_ALU_501_PAV	cluster0_chr17_76050729_76050743_76050729_76050743_NA12878_PALMER	No	NA	ACK655	NA	NA	1
chr18	4355867	4355867	-	13	AluYb8	266	cluster_ALU_508_PAV	cluster1_chr18_4355867_4355881_4355868_4355881_NA12878_PALMER	No	ACK645	NA	FAO08905	FAO84736	3
chr18	22125189	22125189	-	1	AluYa5	281	cluster_ALU_512_PAV	cluster0_chr18_22125190_22125209_22125190_22125209_NA12878_PALMER	No	NA	NA	NA	FAO84736	1
chr18	28291854	28291854	+	2	AluYa5	275	cluster_ALU_514_PAV	cluster0_chr18_28291850_28291866_28291850_28291866_NA12878_PALMER	No	NA	ACK655	NA	FAO84736	2
chr18	30220882	30220882	-	8	AluYb8	288	cluster_ALU_518_PAV	cluster0_chr18_30220882_30220897_30220883_30220897_NA12878_PALMER	No	NA	NA	FAO08905	FAO84736	2
chr18	41106609	41106609	-	6	AluYb8	288	cluster_ALU_523_PAV	cluster0_chr18_41106609_41106617_41106609_41106617_NA12878_PALMER	No	ACK645	NA	FAO08905	FAO84736	3
chr18	53460169	53460169	-	7	AluYb8	288	cluster_ALU_526_PAV	cluster0_chr18_53460169_53460183_53460170_53460183_NA12878_PALMER	No	NA	NA	FAO08905	FAO84736	2
chr18	56689828	56689828	+	4	AluYb8	288	cluster_ALU_527_PAV	cluster0_chr18_56689829_56689837_56689829_56689837_NA12878_PALMER	No	NA	NA	FAO08905	FAO84736	2
chr18	57038949	57038949	+	6	AluYb8	288	cluster_ALU_528_PAV	cluster0_chr18_57038950_57038959_57038950_57038959_NA12878_PALMER	No	NA	NA	FAO08905	FAO84736	2
chr18	62046486	62046486	-	1	AluYa5	281	cluster_ALU_530_PAV	cluster0_chr18_62046487_62046498_62046487_62046498_NA12878_PALMER	No	NA	ACK655	NA	NA	1
chr18	63018866	63018866	+	2	AluYa5	281	cluster_ALU_531_PAV	cluster0_chr18_63018867_63018881_63018867_63018881_NA12878_PALMER	No	NA	ACK655	NA	NA	1
chr18	70771037	70771037	-	1	AluYa5	257	cluster_ALU_536_PAV	cluster0_chr18_70771035_70771053_70771039_70771053_NA12878_PALMER	No	NA	ACK655	NA	NA	1
chr18	78086473	78086473	+	7	AluYb8	288	cluster_ALU_538_PAV	cluster0_chr18_78086474_78086477_78086474_78086477_NA12878_PALMER	No	NA	NA	FAO08905	FAO84736	2
chr19	3081484	3081484	-	6	AluYb8	259	cluster_ALU_541_PAV	NA	No	NA	NA	FAO08905	FAO84736	2
chr19	7739125	7739125	-	7	AluYb8	288	cluster_ALU_543_PAV	cluster1_chr19_7739126_7739139_7739126_7739139_NA12878_PALMER	No	ACK645	NA	FAO08905	FAO84736	3
chr19	8172108	8172108	-	4	AluYa5	281	cluster_ALU_544_PAV	cluster0_chr19_8172108_8172123_8172108_8172123_NA12878_PALMER	No	NA	ACK655	NA	FAO84736	2
chr19	23734250	23734250	-	5	AluYb8	287	cluster_ALU_551_PAV	cluster0_chr19_23734251_23734263_23734251_23734263_NA12878_PALMER	No	NA	NA	FAO08905	FAO84736	2
chr19	23768605	23768605	+	1	AluYa5	281	cluster_ALU_552_PAV	cluster0_chr19_23768605_23768618_23768605_23768618_NA12878_PALMER	No	NA	ACK655	NA	NA	1
chr19	29957291	29957291	-	3	AluYa5	280	cluster_ALU_553_PAV	cluster0_chr19_29957291_29957306_29957293_29957306_NA12878_PALMER	No	NA	ACK655	FAO08905	NA	2
chr19	31199764	31199764	+	1	AluYb8	288	cluster_ALU_554_PAV	cluster0_chr19_31199765_31199776_31199765_31199776_NA12878_PALMER	No	ACK645	NA	NA	NA	1
chr19	36480622	36480622	+	3	AluYb8	278	cluster_ALU_556_PAV	cluster0_chr19_36480620_36480636_36480620_36480636_NA12878_PALMER	No	NA	NA	FAO08905	FAO84736	2
chr19	52384635	52384823	+	8	AluY	467	NA	NA	Yes	NA	NA	FAO08905	FAO84736	2
chr19	53295867	53295867	-	3	AluYa5	272	cluster_ALU_563_PAV	cluster0_chr19_53295868_53295893_53295868_53295896_NA12878_PALMER	No	NA	ACK655	NA	FAO84736	2
chr19	53533105	53533105	-	1	AluYb8	288	cluster_ALU_564_PAV	cluster0_chr19_53533106_53533116_53533106_53533116_NA12878_PALMER	No	NA	NA	NA	FAO84736	1
chr19	56512196	56512196	+	2	AluYa5	281	cluster_ALU_566_PAV	cluster0_chr19_56512197_56512210_56512197_56512210_NA12878_PALMER	No	NA	ACK655	NA	FAO84736	2
chr19	58605624	58605639	+	2	AluY	322	NA	NA	Yes	NA	NA	FAO08905	NA	1
chr2	9748660	9748660	-	1	AluYb8	287	cluster_ALU_571_PAV	cluster0_chr2_9748661_9748675_9748662_9748675_NA12878_PALMER	No	NA	NA	NA	FAO84736	1
chr2	11213565	11213565	+	2	AluYa5	281	cluster_ALU_572_PAV	cluster0_chr2_11213566_11213585_11213566_11213585_NA12878_PALMER	No	NA	ACK655	NA	FAO84736	2
chr2	21158293	21158293	+	6	AluYb8	288	cluster_ALU_577_PAV	cluster0_chr2_21158294_21158303_21158294_21158303_NA12878_PALMER	No	NA	NA	FAO08905	FAO84736	2
chr2	26251066	26251066	-	11	AluYb8	287	cluster_ALU_579_PAV	cluster0_chr2_26251067_26251074_26251067_26251074_NA12878_PALMER	No	NA	NA	FAO08905	FAO84736	2
chr2	26400800	26400800	-	4	AluYb8	288	cluster_ALU_580_PAV	cluster0_chr2_26400801_26400816_26400801_26400816_NA12878_PALMER	No	NA	NA	FAO08905	FAO84736	2
chr2	27831211	27831211	-	1	AluYa5	281	cluster_ALU_581_PAV	cluster0_chr2_27831212_27831218_27831212_27831218_NA12878_PALMER	No	NA	NA	NA	FAO84736	1
chr2	31304589	31304589	+	9	AluYb8	213	cluster_ALU_583_PAV	cluster0_chr2_31304590_31304601_31304590_31304601_NA12878_PALMER	No	ACK645	NA	FAO08905	FAO84736	3
chr2	31336814	31336814	+	2	AluYa5	281	cluster_ALU_584_PAV	cluster0_chr2_31336815_31336831_31336815_31336831_NA12878_PALMER	No	NA	ACK655	NA	FAO84736	2
chr2	31727127	31727127	+	6	AluYa5	281	cluster_ALU_585_PAV	cluster0_chr2_31727115_31727141_31727115_31727141_NA12878_PALMER	No	NA	ACK655	FAO08905	FAO84736	3
chr2	34030311	34030311	-	1	AluYa5	279	cluster_ALU_586_PAV	cluster0_chr2_34030312_34030326_34030312_34030326_NA12878_PALMER	No	NA	ACK655	NA	NA	1
chr2	36777088	36777088	+	1	AluYa5	265	cluster_ALU_587_PAV	cluster0_chr2_36777089_36777089_36777089_36777089_NA12878_PALMER	No	NA	ACK655	NA	NA	1
chr2	39088183	39088183	-	2	AluYa5	279	cluster_ALU_588_PAV	cluster0_chr2_39088184_39088203_39088184_39088203_NA12878_PALMER	No	NA	ACK655	NA	FAO84736	2
chr2	40386533	40386533	+	8	AluYb8	288	cluster_ALU_589_PAV	cluster0_chr2_40386534_40386541_40386534_40386541_NA12878_PALMER	No	NA	NA	FAO08905	FAO84736	2
chr2	46701811	46701811	-	1	AluYa5	268	cluster_ALU_592_PAV	cluster0_chr2_46701812_46701815_46701812_46701815_NA12878_PALMER	No	NA	NA	NA	FAO84736	1
chr2	49506342	49506342	-	5	AluYb8	288	cluster_ALU_594_PAV	cluster0_chr2_49506343_49506356_49506343_49506356_NA12878_PALMER	No	NA	NA	FAO08905	FAO84736	2
chr2	49553269	49553269	+	2	AluYb8	288	cluster_ALU_595_PAV	cluster0_chr2_49553270_49553284_49553270_49553284_NA12878_PALMER	No	NA	NA	FAO08905	FAO84736	2
chr2	50375491	50375491	-	10	AluYb8	288	cluster_ALU_596_PAV	cluster0_chr2_50375492_50375507_50375492_50375507_NA12878_PALMER	No	ACK645	NA	FAO08905	FAO84736	3
chr2	51242086	51242086	+	3	AluYb8	251	cluster_ALU_597_PAV	cluster0_chr2_51242087_51242098_51242087_51242098_NA12878_PALMER	No	NA	NA	FAO08905	NA	1
chr2	64872902	64872902	-	3	AluYb8	288	cluster_ALU_601_PAV	cluster0_chr2_64872902_64872927_64872902_64872927_NA12878_PALMER	No	ACK645	NA	FAO08905	FAO84736	3
chr2	80541885	80541885	-	1	AluYa5	250	cluster_ALU_611_PAV	cluster0_chr2_80541886_80541900_80541886_80541900_NA12878_PALMER	No	NA	ACK655	NA	NA	1
chr2	87920938	87920952	+	7	AluYb8	281	NA	cluster0_chr2_87920937_87920940_87920937_87920940_NA12878_PALMER	No	NA	NA	FAO08905	FAO84736	2
chr2	91556981	91556991	+	1	AluYa5	281	NA	cluster0_chr2_91556982_91556991_91556982_91556991_NA12878_PALMER	No	NA	ACK655	NA	NA	1
chr2	105969154	105969154	+	1	AluYa5	280	cluster_ALU_614_PAV	cluster0_chr2_105969154_105969166_105969154_105969166_NA12878_PALMER	No	NA	ACK655	NA	NA	1
chr2	111283809	111283822	-	1	AluYa5	281	NA	cluster0_chr2_111283810_111283827_111283810_111283827_NA12878_PALMER	No	NA	NA	FAO08905	NA	1
chr2	113348855	113348868	+	1	AluYa5	281	NA	cluster0_chr2_113348856_113348869_113348856_113348869_NA12878_PALMER	No	NA	NA	FAO08905	NA	1
chr2	113464501	113464517	+	1	AluYa5	281	NA	cluster0_chr2_113464501_113464521_113464501_113464521_NA12878_PALMER	No	NA	NA	NA	FAO84736	1
chr2	118398139	118398139	+	2	AluYb8	288	cluster_ALU_618_PAV	cluster0_chr2_118398140_118398150_118398140_118398150_NA12878_PALMER	No	NA	NA	NA	FAO84736	1
chr2	121327671	121327671	-	2	AluYa5	281	cluster_ALU_619_PAV	cluster0_chr2_121327672_121327686_121327672_121327686_NA12878_PALMER	No	NA	ACK655	NA	NA	1
chr2	125613139	125613139	-	1	AluYa5	281	cluster_ALU_621_PAV	cluster0_chr2_125613140_125613157_125613140_125613157_NA12878_PALMER	No	NA	NA	NA	FAO84736	1
chr2	125884054	125884054	+	9	AluYb8	288	cluster_ALU_622_PAV	cluster0_chr2_125884055_125884058_125884055_125884058_NA12878_PALMER	No	NA	NA	FAO08905	FAO84736	2
chr2	140776486	140776486	-	8	AluYb8	288	cluster_ALU_625_PAV	cluster0_chr2_140776487_140776488_140776487_140776488_NA12878_PALMER	No	NA	NA	FAO08905	FAO84736	2
chr2	147719437	147719437	+	1	AluYa5	281	cluster_ALU_628_PAV	cluster0_chr2_147719438_147719438_147719438_147719438_NA12878_PALMER	No	NA	NA	NA	FAO84736	1
chr2	147892494	147892494	-	7	AluYb9	268	cluster_ALU_629_PAV	cluster0_chr2_147892495_147892504_147892495_147892504_NA12878_PALMER	No	NA	NA	FAO08905	FAO84736	2
chr2	157653843	157653843	+	1	AluYb8	288	cluster_ALU_633_PAV	cluster0_chr2_157653844_157653861_157653844_157653861_NA12878_PALMER	No	ACK645	NA	NA	NA	1
chr2	159251111	159251111	+	1	AluYa5	116	cluster_ALU_634_PAV	NA	No	NA	NA	FAO08905	NA	1
chr2	168287805	168287805	+	1	AluYa5	247	cluster_ALU_637_PAV	NA	No	NA	NA	NA	FAO84736	1
chr2	172451994	172451994	-	1	AluYa5	280	cluster_ALU_639_PAV	cluster0_chr2_172451994_172452010_172451995_172452010_NA12878_PALMER	No	NA	NA	NA	FAO84736	1
chr2	174871204	174871204	+	3	AluYa5	281	cluster_ALU_641_PAV	cluster0_chr2_174871204_174871218_174871204_174871218_NA12878_PALMER	No	NA	ACK655	NA	NA	1
chr2	175863556	175863565	+	1	AluYa5	281	NA	cluster0_chr2_175863558_175863561_175863558_175863561_NA12878_PALMER	No	NA	NA	NA	FAO84736	1
chr2	184896829	184896829	-	1	AluYa5	281	cluster_ALU_645_PAV	cluster0_chr2_184896830_184896843_184896830_184896843_NA12878_PALMER	No	NA	ACK655	NA	NA	1
chr2	188298290	188298290	+	9	AluYb8	273	cluster_ALU_647_PAV	NA	No	NA	NA	FAO08905	FAO84736	2
chr2	189094695	189094695	+	1	AluYa5	281	cluster_ALU_649_PAV	cluster0_chr2_189094696_189094709_189094696_189094709_NA12878_PALMER	No	NA	NA	NA	FAO84736	1
chr2	191975313	191975313	+	4	AluYb8	288	cluster_ALU_650_PAV	cluster0_chr2_191975314_191975314_191975314_191975314_NA12878_PALMER	No	NA	NA	FAO08905	FAO84736	2
chr2	201766722	201766722	+	2	AluYa5	273	cluster_ALU_652_PAV	cluster0_chr2_201766715_201766738_201766715_201766738_NA12878_PALMER	No	NA	ACK655	FAO08905	NA	2
chr2	207112164	207112164	-	8	AluYb8	288	cluster_ALU_653_PAV	cluster0_chr2_207112165_207112176_207112165_207112176_NA12878_PALMER	No	NA	NA	FAO08905	FAO84736	2
chr2	212060587	212060587	+	2	AluYa5	281	cluster_ALU_656_PAV	cluster0_chr2_212060586_212060596_212060586_212060596_NA12878_PALMER	No	NA	NA	NA	FAO84736	1
chr2	214336907	214336907	+	14	AluYb8	287	cluster_ALU_657_PAV	cluster0_chr2_214336908_214336918_214336908_214336918_NA12878_PALMER	No	ACK645	NA	FAO08905	FAO84736	3
chr2	215683695	215683695	+	2	AluYb8	288	cluster_ALU_658_PAV	cluster0_chr2_215683696_215683713_215683696_215683713_NA12878_PALMER	No	NA	NA	FAO08905	FAO84736	2
chr2	218333960	218333960	+	4	AluYb8	288	cluster_ALU_660_PAV	cluster0_chr2_218333961_218333961_218333961_218333961_NA12878_PALMER	No	NA	NA	FAO08905	FAO84736	2
chr2	218711870	218711870	-	1	AluYa5	281	cluster_ALU_661_PAV	cluster0_chr2_218711871_218711884_218711871_218711884_NA12878_PALMER	No	NA	NA	FAO08905	NA	1
chr2	220071658	220071658	-	1	AluYa8	69	cluster_ALU_662_PAV	cluster1_chr2_220071659_220071671_220071661_220071671_NA12878_PALMER	No	NA	NA	NA	FAO84736	1
chr2	220073192	220073192	+	3	AluYa5	281	cluster_ALU_663_PAV	cluster0_chr2_220073193_220073208_220073193_220073208_NA12878_PALMER	No	NA	ACK655	NA	FAO84736	2
chr2	226661421	226661421	-	5	AluYb8	200	cluster_ALU_667_PAV	cluster2_chr2_226661421_226661434_226661421_226661434_NA12878_PALMER	No	NA	NA	FAO08905	FAO84736	2
chr2	231415088	231415088	+	6	AluYb8	272	cluster_ALU_668_PAV	NA	No	NA	NA	FAO08905	FAO84736	2
chr2	236849235	236849235	-	1	AluYa8	93	cluster_ALU_673_PAV	NA	No	NA	NA	NA	FAO84736	1
chr2	242181270	242181286	+	2	AluY	190	NA	NA	Yes	ACK645	NA	NA	FAO84736	2
chr20	9660319	9660319	+	1	AluYa5	246	cluster_ALU_679_PAV	cluster0_chr20_9660320_9660331_9660320_9660331_NA12878_PALMER	No	NA	NA	NA	FAO84736	1
chr20	15107013	15107013	-	1	AluYb8	288	cluster_ALU_681_PAV	cluster0_chr20_15107014_15107024_15107014_15107024_NA12878_PALMER	No	NA	NA	FAO08905	NA	1
chr20	16850146	16850146	+	1	AluYa5	281	cluster_ALU_682_PAV	cluster0_chr20_16850147_16850148_16850147_16850148_NA12878_PALMER	No	NA	NA	FAO08905	NA	1
chr20	16894384	16894384	+	2	AluYa5	281	cluster_ALU_683_PAV	cluster0_chr20_16894385_16894399_16894385_16894399_NA12878_PALMER	No	NA	NA	FAO08905	FAO84736	2
chr20	20115292	20115292	+	1	AluYa5	281	cluster_ALU_684_PAV	cluster0_chr20_20115293_20115303_20115293_20115303_NA12878_PALMER	No	NA	NA	NA	FAO84736	1
chr20	54108683	54108683	-	1	AluYa5	281	cluster_ALU_689_PAV	cluster0_chr20_54108684_54108699_54108684_54108699_NA12878_PALMER	No	NA	ACK655	NA	NA	1
chr20	55145301	55145301	+	1	AluYa5	281	cluster_ALU_690_PAV	cluster0_chr20_55145302_55145308_55145302_55145308_NA12878_PALMER	No	NA	ACK655	NA	NA	1
chr21	21870750	21870750	-	5	AluYb8	288	cluster_ALU_693_PAV	cluster0_chr21_21870750_21870762_21870751_21870762_NA12878_PALMER	No	NA	NA	FAO08905	FAO84736	2
chr21	22207238	22207238	+	1	AluYa5	247	cluster_ALU_694_PAV	cluster0_chr21_22207238_22207252_22207238_22207252_NA12878_PALMER	No	NA	NA	FAO08905	NA	1
chr21	22445021	22445021	+	1	AluYb8	288	cluster_ALU_695_PAV	cluster0_chr21_22445021_22445031_22445021_22445031_NA12878_PALMER	No	NA	NA	FAO08905	NA	1
chr21	34011407	34011407	-	4	AluYa5	281	cluster_ALU_699_PAV	cluster0_chr21_34011408_34011424_34011408_34011424_NA12878_PALMER	No	NA	ACK655	NA	FAO84736	2
chr21	37632244	37632244	+	5	AluYb8	288	cluster_ALU_701_PAV	NA	No	NA	NA	FAO08905	FAO84736	2
chr21	37685523	37685523	+	1	AluYa5	261	cluster_ALU_702_PAV	cluster0_chr21_37685518_37685543_37685518_37685543_NA12878_PALMER	No	NA	NA	NA	FAO84736	1
chr21	42965783	42965783	+	2	AluYb8	287	cluster_ALU_703_PAV	cluster0_chr21_42965774_42965799_42965774_42965799_NA12878_PALMER	No	NA	NA	FAO08905	NA	1
chr22	17224400	17224400	-	6	AluYb8	288	cluster_ALU_705_PAV	cluster0_chr22_17224401_17224417_17224401_17224417_NA12878_PALMER	No	NA	NA	FAO08905	FAO84736	2
chr22	19373922	19373922	-	2	AluYa5	95	cluster_ALU_706_PAV	NA	No	NA	ACK655	NA	FAO84736	2
chr22	23530481	23530481	+	11	AluYb8	288	cluster_ALU_708_PAV	cluster0_chr22_23530482_23530492_23530482_23530492_NA12878_PALMER	No	ACK645	NA	FAO08905	FAO84736	3
chr22	28380049	28380049	+	1	AluYa5	281	cluster_ALU_710_PAV	cluster0_chr22_28380049_28380064_28380049_28380064_NA12878_PALMER	No	NA	ACK655	NA	NA	1
chr22	31601975	31601975	-	3	AluYb9	187	cluster_ALU_711_PAV	NA	No	NA	NA	FAO08905	FAO84736	2
chr22	34034609	34034609	-	3	AluYb8	287	cluster_ALU_713_PAV	cluster0_chr22_34034610_34034621_34034611_34034621_NA12878_PALMER	No	NA	NA	FAO08905	FAO84736	2
chr22	40007324	40007339	-	8	AluYb8	281	NA	cluster0_chr22_40007328_40007335_40007328_40007335_NA12878_PALMER	No	NA	NA	FAO08905	FAO84736	2
chr22	46227138	46227138	-	5	AluYb9	267	cluster_ALU_717_PAV	NA	No	NA	NA	FAO08905	FAO84736	2
chr22	49879746	49879746	-	6	AluYb8	221	cluster_ALU_718_PAV	cluster0_chr22_49879746_49879762_49879801_49879801_NA12878_PALMER	No	NA	NA	FAO08905	FAO84736	2
chr3	4163466	4163466	+	4	AluYa5	281	cluster_ALU_720_PAV	cluster0_chr3_4163467_4163478_4163467_4163478_NA12878_PALMER	No	NA	NA	FAO08905	FAO84736	2
chr3	6483710	6483710	-	1	AluYa5	237	cluster_ALU_721_PAV	cluster0_chr3_6483711_6483725_6483711_6483725_NA12878_PALMER	No	NA	ACK655	NA	NA	1
chr3	6638272	6638272	-	4	AluYb8	288	cluster_ALU_722_PAV	cluster0_chr3_6638273_6638278_6638273_6638278_NA12878_PALMER	No	NA	NA	FAO08905	FAO84736	2
chr3	7088683	7088683	-	11	AluYb8	287	cluster_ALU_723_PAV	cluster1_chr3_7088684_7088698_7088684_7088698_NA12878_PALMER	No	ACK645	NA	FAO08905	FAO84736	3
chr3	7091701	7091701	+	11	AluYb8	288	cluster_ALU_724_PAV	cluster0_chr3_7091700_7091715_7091700_7091715_NA12878_PALMER	No	NA	NA	FAO08905	FAO84736	2
chr3	12776953	12776965	-	8	AluYb8	281	NA	cluster0_chr3_12776954_12776969_12776954_12776969_NA12878_PALMER	No	ACK645	NA	FAO08905	FAO84736	3
chr3	18954413	18954413	-	1	AluYa5	281	cluster_ALU_728_PAV	cluster0_chr3_18954414_18954425_18954414_18954425_NA12878_PALMER	No	NA	ACK655	NA	NA	1
chr3	18993946	18993946	+	15	AluYb9	288	cluster_ALU_729_PAV	cluster0_chr3_18993947_18993962_18993947_18993962_NA12878_PALMER	No	NA	NA	FAO08905	FAO84736	2
chr3	25236956	25236956	-	3	AluYa5	281	cluster_ALU_730_PAV	cluster0_chr3_25236957_25236963_25236957_25236963_NA12878_PALMER	No	NA	ACK655	FAO08905	FAO84736	3
chr3	28665553	28665553	+	5	AluYa5	225	cluster_ALU_731_PAV	cluster0_chr3_28665552_28665560_28665552_28665560_NA12878_PALMER	No	NA	ACK655	NA	FAO84736	2
chr3	42856915	42856915	-	3	AluYb8	288	cluster_ALU_736_PAV	cluster0_chr3_42856916_42856929_42856916_42856929_NA12878_PALMER	No	ACK645	NA	FAO08905	NA	2
chr3	48708597	48708597	-	10	AluYb8	288	cluster_ALU_741_PAV	cluster0_chr3_48708597_48708612_48708597_48708612_NA12878_PALMER	No	NA	NA	FAO08905	FAO84736	2
chr3	50025592	50025592	-	1	AluYa5	247	cluster_ALU_742_PAV	NA	No	NA	NA	NA	FAO84736	1
chr3	50841728	50841728	-	11	AluYb8	288	cluster_ALU_743_PAV	cluster0_chr3_50841729_50841744_50841729_50841744_NA12878_PALMER	No	NA	NA	FAO08905	FAO84736	2
chr3	87471318	87471318	+	2	AluYa5	236	cluster_ALU_749_PAV	cluster0_chr3_87471319_87471334_87471319_87471334_NA12878_PALMER	No	NA	NA	FAO08905	FAO84736	2
chr3	100393674	100393674	-	5	AluYb8	288	cluster_ALU_755_PAV	cluster0_chr3_100393675_100393688_100393675_100393688_NA12878_PALMER	No	ACK645	NA	FAO08905	FAO84736	3
chr3	103734536	103734536	-	2	AluYa5	281	cluster_ALU_760_PAV	cluster0_chr3_103734536_103734553_103734537_103734553_NA12878_PALMER	No	NA	ACK655	NA	FAO84736	2
chr3	106570341	106570341	+	11	AluYb8	278	cluster_ALU_761_PAV	cluster0_chr3_106570342_106570350_106570342_106570350_NA12878_PALMER	No	NA	NA	FAO08905	FAO84736	2
chr3	110552171	110552171	+	1	AluYa5	281	cluster_ALU_762_PAV	cluster0_chr3_110552172_110552180_110552172_110552180_NA12878_PALMER	No	NA	NA	NA	FAO84736	1
chr3	113328297	113328297	-	3	AluYb8	287	cluster_ALU_766_PAV	cluster0_chr3_113328301_113328306_113328301_113328306_NA12878_PALMER	No	NA	NA	FAO08905	NA	1
chr3	120600109	120600109	-	1	AluYa5	281	cluster_ALU_769_PAV	cluster0_chr3_120600106_120600111_120600106_120600111_NA12878_PALMER	No	NA	ACK655	NA	NA	1
chr3	128657373	128657390	-	1	AluSx1	281	NA	cluster0_chr3_128657364_128657402_128657364_128657409_NA12878_PALMER	No	NA	NA	NA	FAO84736	1
chr3	140805581	140805581	-	1	AluYa5	281	cluster_ALU_776_PAV	cluster0_chr3_140805582_140805598_140805582_140805598_NA12878_PALMER	No	NA	NA	NA	FAO84736	1
chr3	142741181	142741181	-	1	AluYa5	281	cluster_ALU_777_PAV	cluster0_chr3_142741182_142741198_142741182_142741198_NA12878_PALMER	No	NA	ACK655	NA	NA	1
chr3	143476000	143476000	+	2	AluYa5	281	cluster_ALU_778_PAV	cluster0_chr3_143476000_143476019_143476000_143476019_NA12878_PALMER	No	NA	ACK655	NA	FAO84736	2
chr3	145351659	145351659	+	2	AluYa5	281	cluster_ALU_779_PAV	cluster0_chr3_145351657_145351676_145351657_145351676_NA12878_PALMER	No	NA	ACK655	NA	FAO84736	2
chr3	147358924	147358924	-	1	AluYb8	288	cluster_ALU_780_PAV	cluster1_chr3_147358925_147358930_147358925_147358930_NA12878_PALMER	No	NA	NA	NA	FAO84736	1
chr3	156522084	156522084	-	1	AluYa5	281	cluster_ALU_784_PAV	cluster0_chr3_156522085_156522094_156522085_156522094_NA12878_PALMER	No	NA	NA	FAO08905	NA	1
chr3	158245131	158245131	-	4	AluYb8	288	cluster_ALU_785_PAV	cluster0_chr3_158245132_158245146_158245132_158245146_NA12878_PALMER	No	ACK645	NA	FAO08905	FAO84736	3
chr3	169167961	169167961	+	1	AluYa5	281	cluster_ALU_788_PAV	cluster0_chr3_169167962_169167979_169167962_169167979_NA12878_PALMER	No	NA	NA	NA	FAO84736	1
chr3	171908583	171908583	-	1	AluYa5	281	cluster_ALU_790_PAV	cluster0_chr3_171908584_171908598_171908584_171908598_NA12878_PALMER	No	NA	NA	NA	FAO84736	1
chr3	189165422	189165422	-	7	AluYb8	288	cluster_ALU_796_PAV	cluster0_chr3_189165423_189165438_189165423_189165438_NA12878_PALMER	No	NA	NA	FAO08905	FAO84736	2
chr3	191281661	191281661	-	1	AluYa5	281	cluster_ALU_797_PAV	cluster0_chr3_191281662_191281676_191281662_191281676_NA12878_PALMER	No	NA	NA	NA	FAO84736	1
chr3	195047788	195047788	-	1	AluYa5	273	cluster_ALU_798_PAV	cluster0_chr3_195047789_195047792_195047789_195047792_NA12878_PALMER	No	NA	NA	NA	FAO84736	1
chr4	12237652	12237652	-	4	AluYb8	103	cluster_ALU_801_PAV	NA	No	NA	NA	FAO08905	FAO84736	2
chr4	22041577	22041577	-	9	AluYb8	287	cluster_ALU_803_PAV	cluster0_chr4_22041578_22041590_22041578_22041590_NA12878_PALMER	No	ACK645	NA	FAO08905	FAO84736	3
chr4	26436995	26436995	-	4	AluYa5	275	cluster_ALU_804_PAV	cluster0_chr4_26436996_26437008_26436996_26437008_NA12878_PALMER	No	NA	ACK655	NA	FAO84736	2
chr4	28319132	28319132	+	1	AluYa5	281	cluster_ALU_805_PAV	cluster0_chr4_28319130_28319145_28319130_28319145_NA12878_PALMER	No	NA	NA	NA	FAO84736	1
chr4	39408925	39408925	+	4	AluYb8	288	cluster_ALU_806_PAV	cluster0_chr4_39408926_39408927_39408926_39408927_NA12878_PALMER	No	NA	NA	FAO08905	FAO84736	2
chr4	40698722	40698722	-	6	AluYa5	281	cluster_ALU_807_PAV	cluster0_chr4_40698723_40698736_40698723_40698736_NA12878_PALMER	No	NA	ACK655	NA	FAO84736	2
chr4	42086023	42086023	+	1	AluYa5	281	cluster_ALU_808_PAV	cluster0_chr4_42086021_42086038_42086021_42086038_NA12878_PALMER	No	NA	NA	NA	FAO84736	1
chr4	43397956	43397956	+	25	AluYb9	288	cluster_ALU_809_PAV	cluster0_chr4_43397957_43397970_43397957_43397970_NA12878_PALMER	No	NA	NA	FAO08905	FAO84736	2
chr4	52985668	52985668	+	2	AluYa5	275	cluster_ALU_810_PAV	cluster0_chr4_52985669_52985686_52985669_52985686_NA12878_PALMER	No	NA	ACK655	NA	FAO84736	2
chr4	60959377	60959377	+	7	AluYb8	288	cluster_ALU_816_PAV	cluster0_chr4_60959378_60959392_60959378_60959392_NA12878_PALMER	No	ACK645	NA	FAO08905	FAO84736	3
chr4	66240880	66240880	+	1	AluYa5	281	cluster_ALU_819_PAV	cluster0_chr4_66240881_66240895_66240881_66240895_NA12878_PALMER	No	NA	NA	NA	FAO84736	1
chr4	72104994	72104994	+	2	AluYa5	281	cluster_ALU_821_PAV	cluster0_chr4_72104995_72105011_72104995_72105011_NA12878_PALMER	No	NA	ACK655	NA	FAO84736	2
chr4	75861614	75861614	-	4	AluYa5	281	cluster_ALU_823_PAV	cluster0_chr4_75861614_75861628_75861614_75861628_NA12878_PALMER	No	NA	ACK655	NA	FAO84736	2
chr4	76072656	76072656	+	6	AluYb8	288	cluster_ALU_824_PAV	cluster0_chr4_76072656_76072671_76072656_76072671_NA12878_PALMER	No	NA	NA	FAO08905	FAO84736	2
chr4	77952641	77952641	+	2	AluYa5	281	cluster_ALU_825_PAV	cluster0_chr4_77952642_77952656_77952642_77952656_NA12878_PALMER	No	NA	ACK655	NA	NA	1
chr4	78401812	78401812	+	6	AluYb9	288	cluster_ALU_827_PAV	cluster0_chr4_78401813_78401828_78401813_78401828_NA12878_PALMER	No	NA	NA	FAO08905	FAO84736	2
chr4	78438005	78438005	-	5	AluYb9	288	cluster_ALU_828_PAV	cluster0_chr4_78438006_78438007_78438006_78438007_NA12878_PALMER	No	NA	NA	FAO08905	FAO84736	2
chr4	81708983	81708983	+	3	AluYa5	281	cluster_ALU_829_PAV	cluster0_chr4_81708979_81708995_81708979_81708995_NA12878_PALMER	No	NA	ACK655	NA	FAO84736	2
chr4	82419529	82419529	+	1	AluYa5	281	cluster_ALU_830_PAV	cluster0_chr4_82419530_82419541_82419530_82419541_NA12878_PALMER	No	NA	ACK655	NA	NA	1
chr4	89042101	89042101	+	5	AluYb8	193	cluster_ALU_835_PAV	NA	No	NA	NA	FAO08905	FAO84736	2
chr4	99455637	99455637	-	1	AluYa5	281	cluster_ALU_836_PAV	cluster0_chr4_99455638_99455653_99455638_99455653_NA12878_PALMER	No	NA	NA	NA	FAO84736	1
chr4	110013803	110013803	-	2	AluYa5	280	cluster_ALU_838_PAV	cluster0_chr4_110013803_110013804_110013804_110013925_NA12878_PALMER	No	NA	ACK655	NA	NA	1
chr4	114628769	114628769	+	1	AluYb8	288	cluster_ALU_839_PAV	cluster1_chr4_114628766_114628775_114628766_114628775_NA12878_PALMER	No	NA	NA	FAO08905	NA	1
chr4	116447783	116447783	-	2	AluYa5	243	cluster_ALU_842_PAV	cluster0_chr4_116447783_116447799_116447784_116447799_NA12878_PALMER	No	NA	ACK655	NA	FAO84736	2
chr4	118853561	118853561	-	1	AluYa5	280	cluster_ALU_843_PAV	cluster0_chr4_118853562_118853577_118853563_118853577_NA12878_PALMER	No	NA	ACK655	NA	NA	1
chr4	119798931	119798931	+	2	AluYb8	288	cluster_ALU_844_PAV	cluster0_chr4_119798932_119798938_119798932_119798938_NA12878_PALMER	No	NA	NA	FAO08905	FAO84736	2
chr4	134001191	134001191	-	4	AluYb9	286	cluster_ALU_847_PAV	cluster0_chr4_134001192_134001200_134001192_134001200_NA12878_PALMER	No	NA	NA	FAO08905	FAO84736	2
chr4	140017766	140017766	+	2	AluYa5	116	cluster_ALU_851_PAV	cluster2_chr4_140017767_140017780_140017767_140017780_NA12878_PALMER	No	NA	NA	FAO08905	FAO84736	2
chr4	142337147	142337147	-	2	AluYa5	276	cluster_ALU_852_PAV	cluster0_chr4_142337148_142337160_142337148_142337160_NA12878_PALMER	No	NA	NA	NA	FAO84736	1
chr4	153979896	153979896	+	1	AluYa5	271	cluster_ALU_857_PAV	cluster0_chr4_153979895_153979909_153979895_153979909_NA12878_PALMER	No	NA	ACK655	NA	NA	1
chr4	158628943	158628943	+	1	AluYa5	281	cluster_ALU_858_PAV	cluster0_chr4_158628940_158628958_158628940_158628958_NA12878_PALMER	No	NA	ACK655	NA	NA	1
chr4	165269621	165269621	+	1	AluYa5	281	cluster_ALU_861_PAV	cluster0_chr4_165269622_165269632_165269622_165269632_NA12878_PALMER	No	NA	NA	FAO08905	NA	1
chr4	169495188	169495188	-	3	AluYa5	281	cluster_ALU_864_PAV	cluster0_chr4_169495189_169495191_169495189_169495191_NA12878_PALMER	No	NA	NA	NA	FAO84736	1
chr4	169913440	169913440	+	1	AluYa5	281	cluster_ALU_866_PAV	cluster0_chr4_169913436_169913447_169913436_169913447_NA12878_PALMER	No	NA	NA	NA	FAO84736	1
chr4	170507633	170507633	+	8	AluYb8	288	cluster_ALU_867_PAV	cluster0_chr4_170507630_170507642_170507630_170507642_NA12878_PALMER	No	NA	NA	FAO08905	FAO84736	2
chr4	179777314	179777314	+	1	AluYa5	281	cluster_ALU_875_PAV	cluster0_chr4_179777315_179777325_179777315_179777325_NA12878_PALMER	No	NA	ACK655	NA	NA	1
chr4	184730507	184730507	+	3	AluYb8	275	cluster_ALU_877_PAV	cluster0_chr4_184730508_184730524_184730508_184730524_NA12878_PALMER	No	NA	NA	FAO08905	FAO84736	2
chr4	185440758	185440758	+	2	AluYa5	281	cluster_ALU_879_PAV	cluster0_chr4_185440757_185440771_185440757_185440771_NA12878_PALMER	No	NA	ACK655	NA	FAO84736	2
chr5	1812526	1812526	-	1	AluYa5	281	cluster_ALU_884_PAV	cluster0_chr5_1812525_1812539_1812525_1812539_NA12878_PALMER	No	NA	NA	NA	FAO84736	1
chr5	3995068	3995068	+	2	AluYa5	281	cluster_ALU_886_PAV	cluster0_chr5_3995059_3995085_3995059_3995085_NA12878_PALMER	No	NA	ACK655	NA	NA	1
chr5	7187902	7187902	-	5	AluYb8	254	cluster_ALU_890_PAV	cluster0_chr5_7187902_7187905_7187903_7187906_NA12878_PALMER	No	NA	NA	FAO08905	FAO84736	2
chr5	16391672	16391672	+	1	AluYa5	281	cluster_ALU_892_PAV	cluster0_chr5_16391668_16391681_16391668_16391681_NA12878_PALMER	No	NA	NA	NA	FAO84736	1
chr5	17712496	17712496	+	2	AluYa5	281	cluster_ALU_894_PAV	cluster0_chr5_17712497_17712514_17712497_17712514_NA12878_PALMER	No	NA	NA	NA	FAO84736	1
chr5	17712709	17712710	+	2	AluY	336	NA	NA	Yes	NA	ACK655	NA	NA	1
chr5	25233804	25233804	+	1	AluYa5	262	cluster_ALU_896_PAV	cluster0_chr5_25233804_25233818_25233804_25233818_NA12878_PALMER	No	NA	NA	NA	FAO84736	1
chr5	34113144	34113161	+	3	AluYa5	281	NA	cluster0_chr5_34113147_34113158_34113147_34113158_NA12878_PALMER	No	NA	ACK655	NA	NA	1
chr5	39938351	39938351	-	1	AluYa5	280	cluster_ALU_901_PAV	cluster0_chr5_39938350_39938365_39938353_39938365_NA12878_PALMER	No	NA	ACK655	NA	NA	1
chr5	40181547	40181547	-	1	AluYa5	272	cluster_ALU_902_PAV	cluster0_chr5_40181548_40181557_40181548_40181557_NA12878_PALMER	No	NA	NA	NA	FAO84736	1
chr5	51489836	51489836	+	1	AluYa5	281	cluster_ALU_904_PAV	cluster0_chr5_51489837_51489854_51489837_51489854_NA12878_PALMER	No	NA	NA	NA	FAO84736	1
chr5	52136506	52136506	+	5	AluYb8	288	cluster_ALU_905_PAV	cluster0_chr5_52136503_52136519_52136503_52136519_NA12878_PALMER	No	NA	NA	FAO08905	FAO84736	2
chr5	56393654	56393654	+	7	AluYb8	261	cluster_ALU_908_PAV	cluster0_chr5_56393655_56393669_56393655_56393671_NA12878_PALMER	No	ACK645	NA	FAO08905	FAO84736	3
chr5	56632139	56632139	+	1	AluYa5	281	cluster_ALU_909_PAV	cluster0_chr5_56632139_56632153_56632139_56632153_NA12878_PALMER	No	NA	ACK655	NA	NA	1
chr5	62561275	62561275	+	2	AluYb8	288	cluster_ALU_912_PAV	cluster0_chr5_62561276_62561292_62561276_62561292_NA12878_PALMER	No	NA	NA	FAO08905	FAO84736	2
chr5	64134872	64134872	-	1	AluYa5	281	cluster_ALU_913_PAV	cluster0_chr5_64134872_64134890_64134873_64134890_NA12878_PALMER	No	NA	ACK655	NA	FAO84736	2
chr5	70017992	70018016	+	6	AluYb8	281	NA	cluster0_chr5_70017993_70018006_70017993_70018006_NA12878_PALMER	No	NA	NA	FAO08905	FAO84736	2
chr5	75979491	75979491	+	1	AluYa5	281	cluster_ALU_916_PAV	cluster0_chr5_75979492_75979507_75979492_75979507_NA12878_PALMER	No	NA	NA	NA	FAO84736	1
chr5	83020431	83020431	+	1	AluYa5	281	cluster_ALU_918_PAV	cluster0_chr5_83020432_83020439_83020432_83020439_NA12878_PALMER	No	NA	ACK655	NA	NA	1
chr5	83831600	83831600	+	1	AluYa5	281	cluster_ALU_919_PAV	cluster0_chr5_83831601_83831614_83831601_83831614_NA12878_PALMER	No	NA	NA	NA	FAO84736	1
chr5	85248571	85248571	-	1	AluYa5	281	cluster_ALU_921_PAV	cluster0_chr5_85248572_85248585_85248572_85248585_NA12878_PALMER	No	NA	ACK655	NA	NA	1
chr5	87076865	87076865	+	4	AluYa5	260	cluster_ALU_923_PAV	cluster0_chr5_87076866_87076879_87076866_87076881_NA12878_PALMER	No	NA	ACK655	NA	FAO84736	2
chr5	95409472	95409472	-	1	AluYa5	119	cluster_ALU_924_PAV	NA	No	NA	NA	NA	FAO84736	1
chr5	99964201	99964201	-	1	AluYa5	281	cluster_ALU_927_PAV	cluster0_chr5_99964202_99964202_99964202_99964202_NA12878_PALMER	No	NA	NA	NA	FAO84736	1
chr5	99968667	99968667	+	3	AluYa5	247	cluster_ALU_928_PAV	cluster1_chr5_99968668_99968680_99968668_99968680_NA12878_PALMER	No	NA	ACK655	NA	FAO84736	2
chr5	110750213	110750213	+	1	AluYb8	132	cluster_ALU_931_PAV	NA	No	NA	NA	NA	FAO84736	1
chr5	115404025	115404025	-	1	AluYe5	261	cluster_ALU_933_PAV	cluster0_chr5_115404026_115404040_115404026_115404040_NA12878_PALMER	No	NA	NA	FAO08905	NA	1
chr5	117408935	117408935	+	7	AluYb9	288	cluster_ALU_934_PAV	cluster0_chr5_117408936_117408942_117408936_117408942_NA12878_PALMER	No	NA	NA	FAO08905	FAO84736	2
chr5	123247103	123247103	+	2	AluYa5	281	cluster_ALU_936_PAV	cluster0_chr5_123247101_123247117_123247101_123247117_NA12878_PALMER	No	NA	ACK655	NA	NA	1
chr5	125214028	125214028	+	7	AluYb8	156	cluster_ALU_938_PAV	cluster0_chr5_125214029_125214039_125214029_125214039_NA12878_PALMER	No	ACK645	NA	FAO08905	FAO84736	3
chr5	131517548	131517548	+	5	AluYb8	288	cluster_ALU_940_PAV	cluster0_chr5_131517549_131517561_131517549_131517561_NA12878_PALMER	No	NA	NA	FAO08905	FAO84736	2
chr5	132835058	132835058	+	2	AluYb8	288	cluster_ALU_941_PAV	cluster0_chr5_132835058_132835062_132835058_132835062_NA12878_PALMER	No	NA	NA	FAO08905	FAO84736	2
chr5	134427215	134427215	+	4	AluYa5	270	cluster_ALU_942_PAV	cluster0_chr5_134427216_134427229_134427216_134427229_NA12878_PALMER	No	NA	ACK655	FAO08905	FAO84736	3
chr5	140215542	140215542	+	8	AluYb8	288	cluster_ALU_943_PAV	cluster0_chr5_140215542_140215554_140215542_140215554_NA12878_PALMER	No	ACK645	NA	FAO08905	NA	2
chr5	143631224	143631224	+	1	AluYa5	281	cluster_ALU_944_PAV	cluster0_chr5_143631225_143631242_143631225_143631242_NA12878_PALMER	No	NA	ACK655	NA	NA	1
chr5	157139720	157139720	+	5	AluYb8	288	cluster_ALU_950_PAV	cluster0_chr5_157139717_157139729_157139717_157139729_NA12878_PALMER	No	ACK645	NA	FAO08905	FAO84736	3
chr5	159290149	159290149	-	1	AluYa5	281	cluster_ALU_951_PAV	cluster0_chr5_159290150_159290164_159290150_159290164_NA12878_PALMER	No	NA	ACK655	NA	NA	1
chr5	169484923	169484923	+	1	AluYa5	275	cluster_ALU_952_PAV	cluster0_chr5_169484923_169484930_169484923_169484930_NA12878_PALMER	No	NA	NA	NA	FAO84736	1
chr5	170774321	170774334	+	3	AluYa5	281	NA	cluster0_chr5_170774322_170774336_170774322_170774336_NA12878_PALMER	No	NA	NA	FAO08905	FAO84736	2
chr6	5488639	5488639	+	9	AluYb8	100	cluster_ALU_958_PAV	NA	No	NA	NA	FAO08905	FAO84736	2
chr6	12101934	12101934	+	3	AluYb8	288	cluster_ALU_959_PAV	cluster0_chr6_12101935_12101950_12101935_12101950_NA12878_PALMER	No	NA	NA	FAO08905	FAO84736	2
chr6	18469917	18469917	+	2	AluYa5	281	cluster_ALU_963_PAV	cluster0_chr6_18469918_18469930_18469918_18469930_NA12878_PALMER	No	NA	ACK655	NA	FAO84736	2
chr6	18898918	18898918	-	1	AluYa5	281	cluster_ALU_964_PAV	cluster0_chr6_18898919_18898950_18898919_18898950_NA12878_PALMER	No	NA	NA	NA	FAO84736	1
chr6	20887675	20887675	-	3	AluYa5	281	cluster_ALU_967_PAV	cluster0_chr6_20887676_20887688_20887676_20887688_NA12878_PALMER	No	NA	ACK655	NA	FAO84736	2
chr6	23779245	23779245	+	2	AluYa5	281	cluster_ALU_968_PAV	cluster0_chr6_23779246_23779259_23779246_23779259_NA12878_PALMER	No	NA	NA	FAO08905	FAO84736	2
chr6	23978115	23978115	+	4	AluYb8	280	cluster_ALU_969_PAV	cluster0_chr6_23978116_23978116_23978116_23978116_NA12878_PALMER	No	NA	NA	FAO08905	NA	1
chr6	32536252	32536252	+	1	AluYa5	277	cluster_ALU_974_PAV	NA	No	NA	NA	FAO08905	NA	1
chr6	33890073	33890073	+	1	AluYa5	281	cluster_ALU_983_PAV	cluster0_chr6_33890072_33890085_33890072_33890085_NA12878_PALMER	No	NA	ACK655	NA	NA	1
chr6	40763682	40763682	+	2	AluYa5	281	cluster_ALU_987_PAV	cluster0_chr6_40763676_40763691_40763676_40763691_NA12878_PALMER	No	NA	NA	NA	FAO84736	1
chr6	46109871	46109871	+	2	AluYa5	281	cluster_ALU_990_PAV	cluster0_chr6_46109872_46109885_46109872_46109885_NA12878_PALMER	No	NA	ACK655	NA	FAO84736	2
chr6	47740520	47740520	+	3	AluYa5	281	cluster_ALU_991_PAV	cluster0_chr6_47740507_47740536_47740507_47740536_NA12878_PALMER	No	NA	ACK655	NA	FAO84736	2
chr6	50789206	50789206	+	20	AluYb8	288	cluster_ALU_992_PAV	cluster0_chr6_50789204_50789221_50789204_50789221_NA12878_PALMER	No	ACK645	NA	FAO08905	FAO84736	3
chr6	53744882	53744882	+	1	AluY	245	cluster_ALU_994_PAV	cluster0_chr6_53744883_53744896_53744883_53744896_NA12878_PALMER	No	NA	NA	FAO08905	NA	1
chr6	64126331	64126331	+	11	AluYb8	155	cluster_ALU_999_PAV	cluster1_chr6_64126332_64126335_64126332_64126335_NA12878_PALMER	No	NA	NA	FAO08905	FAO84736	2
chr6	65454073	65454073	-	1	AluYa5	281	cluster_ALU_1000_PAV	cluster0_chr6_65454074_65454090_65454074_65454090_NA12878_PALMER	No	NA	NA	NA	FAO84736	1
chr6	66106223	66106223	-	11	AluYb8	276	cluster_ALU_1001_PAV	cluster0_chr6_66106223_66106232_66106224_66106232_NA12878_PALMER	No	ACK645	NA	FAO08905	FAO84736	3
chr6	67072447	67072447	-	11	AluYb8	288	cluster_ALU_1002_PAV	cluster0_chr6_67072448_67072454_67072448_67072454_NA12878_PALMER	No	NA	NA	FAO08905	FAO84736	2
chr6	67601402	67601402	-	4	AluYb8	285	cluster_ALU_1003_PAV	cluster1_chr6_67601402_67601419_67601402_67601419_NA12878_PALMER	No	NA	NA	FAO08905	FAO84736	2
chr6	67792534	67792534	-	2	AluYa5	280	cluster_ALU_1005_PAV	cluster0_chr6_67792537_67792550_67792537_67792550_NA12878_PALMER	No	NA	ACK655	NA	FAO84736	2
chr6	68833561	68833561	-	6	AluYb8	288	cluster_ALU_1006_PAV	cluster0_chr6_68833562_68833567_68833562_68833567_NA12878_PALMER	No	NA	NA	FAO08905	FAO84736	2
chr6	71019604	71019604	+	1	AluYb8	288	cluster_ALU_1008_PAV	cluster0_chr6_71019605_71019605_71019605_71019605_NA12878_PALMER	No	NA	NA	NA	FAO84736	1
chr6	72043662	72043662	-	7	AluYb8	254	cluster_ALU_1010_PAV	cluster0_chr6_72043662_72043677_72043663_72043677_NA12878_PALMER	No	NA	NA	FAO08905	FAO84736	2
chr6	73795114	73795114	+	4	AluYa5	271	cluster_ALU_1011_PAV	cluster0_chr6_73795115_73795132_73795115_73795132_NA12878_PALMER	No	NA	ACK655	NA	FAO84736	2
chr6	76648061	76648061	-	1	AluYa5	281	cluster_ALU_1012_PAV	cluster0_chr6_76648061_76648072_76648062_76648072_NA12878_PALMER	No	NA	NA	NA	FAO84736	1
chr6	76838890	76838890	+	3	AluYb8	287	cluster_ALU_1013_PAV	cluster0_chr6_76838891_76838894_76838891_76838894_NA12878_PALMER	No	NA	NA	FAO08905	NA	1
chr6	79014067	79014067	-	3	AluYa5	184	cluster_ALU_1015_PAV	cluster0_chr6_79014068_79014075_79014069_79014075_NA12878_PALMER	No	NA	ACK655	FAO08905	FAO84736	3
chr6	87988349	87988349	-	1	AluY	280	cluster_ALU_1016_PAV	cluster0_chr6_87988345_87988359_87988349_87988368_NA12878_PALMER	No	NA	NA	FAO08905	NA	1
chr6	92866416	92866416	+	3	AluYa5	281	cluster_ALU_1018_PAV	cluster0_chr6_92866415_92866431_92866415_92866431_NA12878_PALMER	No	NA	NA	NA	FAO84736	1
chr6	94221051	94221051	-	11	AluYb8	288	cluster_ALU_1020_PAV	cluster0_chr6_94221052_94221066_94221052_94221066_NA12878_PALMER	No	NA	NA	FAO08905	FAO84736	2
chr6	94658641	94658641	-	4	AluYb9	286	cluster_ALU_1021_PAV	cluster0_chr6_94658642_94658652_94658642_94658652_NA12878_PALMER	No	NA	NA	FAO08905	FAO84736	2
chr6	97803452	97803452	-	1	AluYa5	266	cluster_ALU_1023_PAV	cluster0_chr6_97803452_97803465_97803453_97803465_NA12878_PALMER	No	NA	ACK655	NA	NA	1
chr6	99880270	99880270	-	1	AluYa5	281	cluster_ALU_1024_PAV	cluster0_chr6_99880271_99880286_99880271_99880286_NA12878_PALMER	No	NA	NA	NA	FAO84736	1
chr6	103902689	103902689	-	2	AluYa5	280	cluster_ALU_1026_PAV	cluster0_chr6_103902690_103902705_103902690_103902705_NA12878_PALMER	No	NA	ACK655	NA	NA	1
chr6	109781773	109781773	-	2	AluYb8	256	cluster_ALU_1027_PAV	NA	No	NA	NA	FAO08905	NA	1
chr6	115985917	115985917	+	4	AluYa5	248	cluster_ALU_1030_PAV	cluster0_chr6_115985917_115985935_115985917_115985935_NA12878_PALMER	No	NA	ACK655	NA	FAO84736	2
chr6	116577507	116577507	-	6	AluYb8	287	cluster_ALU_1031_PAV	cluster0_chr6_116577508_116577524_116577508_116577524_NA12878_PALMER	No	NA	NA	FAO08905	FAO84736	2
chr6	118304985	118304985	-	1	AluYa5	255	cluster_ALU_1033_PAV	cluster0_chr6_118304986_118304986_118304987_118304987_NA12878_PALMER	No	NA	ACK655	NA	NA	1
chr6	125100267	125100267	+	2	AluYa5	281	cluster_ALU_1036_PAV	cluster0_chr6_125100268_125100269_125100268_125100269_NA12878_PALMER	No	NA	ACK655	NA	FAO84736	2
chr6	126102519	126102519	+	2	AluYa5	281	cluster_ALU_1037_PAV	cluster0_chr6_126102520_126102526_126102520_126102526_NA12878_PALMER	No	NA	ACK655	NA	FAO84736	2
chr6	129507083	129507083	+	2	AluYa5	281	cluster_ALU_1038_PAV	cluster0_chr6_129507080_129507092_129507080_129507092_NA12878_PALMER	No	NA	ACK655	NA	FAO84736	2
chr6	129573951	129573951	+	1	AluYa5	281	cluster_ALU_1039_PAV	cluster0_chr6_129573950_129573962_129573950_129573962_NA12878_PALMER	No	NA	ACK655	NA	NA	1
chr6	130293638	130293638	+	3	AluYb8	250	cluster_ALU_1040_PAV	cluster2_chr6_130293639_130293649_130293639_130293649_NA12878_PALMER	No	NA	NA	FAO08905	FAO84736	2
chr6	130792123	130792123	+	2	AluYb8	288	cluster_ALU_1041_PAV	cluster0_chr6_130792124_130792138_130792124_130792138_NA12878_PALMER	No	NA	NA	FAO08905	NA	1
chr6	131999290	131999290	-	1	AluYa5	281	cluster_ALU_1043_PAV	cluster0_chr6_131999291_131999307_131999291_131999307_NA12878_PALMER	No	NA	NA	NA	FAO84736	1
chr6	136933053	136933053	+	4	AluYa5	244	cluster_ALU_1045_PAV	cluster1_chr6_136933054_136933082_136933054_136933082_NA12878_PALMER	No	NA	NA	FAO08905	FAO84736	2
chr6	141449732	141449732	-	1	AluYa5	280	cluster_ALU_1047_PAV	cluster0_chr6_141449733_141449746_141449733_141449746_NA12878_PALMER	No	NA	NA	NA	FAO84736	1
chr6	143630227	143630227	+	2	AluYa5	280	cluster_ALU_1048_PAV	cluster0_chr6_143630228_143630239_143630228_143630239_NA12878_PALMER	No	NA	NA	NA	FAO84736	1
chr6	146566142	146566142	+	3	AluYb8	258	cluster_ALU_1049_PAV	cluster0_chr6_146566142_146566158_146566142_146566158_NA12878_PALMER	No	NA	NA	FAO08905	NA	1
chr6	158745253	158745253	+	2	AluYa5	281	cluster_ALU_1053_PAV	cluster0_chr6_158745254_158745271_158745254_158745271_NA12878_PALMER	No	NA	NA	NA	FAO84736	1
chr6	158783387	158783387	+	13	AluYb8	287	cluster_ALU_1054_PAV	cluster0_chr6_158783388_158783400_158783388_158783400_NA12878_PALMER	No	ACK645	NA	FAO08905	FAO84736	3
chr6	160915408	160915408	-	5	AluYb8	288	cluster_ALU_1055_PAV	cluster0_chr6_160915409_160915416_160915409_160915416_NA12878_PALMER	No	NA	NA	FAO08905	FAO84736	2
chr6	166711309	166711309	+	9	AluYb9	288	cluster_ALU_1058_PAV	cluster0_chr6_166711310_166711325_166711310_166711325_NA12878_PALMER	No	ACK645	NA	FAO08905	FAO84736	3
chr7	15626650	15626650	+	1	AluYa5	281	cluster_ALU_1061_PAV	cluster0_chr7_15626650_15626651_15626650_15626651_NA12878_PALMER	No	NA	NA	FAO08905	NA	1
chr7	23626050	23626050	+	1	AluYa5	281	cluster_ALU_1063_PAV	cluster0_chr7_23626050_23626067_23626050_23626067_NA12878_PALMER	No	NA	NA	NA	FAO84736	1
chr7	32791615	32791615	-	5	AluYb8	288	cluster_ALU_1065_PAV	cluster0_chr7_32791616_32791630_32791616_32791630_NA12878_PALMER	No	ACK645	NA	FAO08905	FAO84736	3
chr7	33155705	33155705	-	3	AluYb8	288	cluster_ALU_1066_PAV	cluster0_chr7_33155706_33155718_33155706_33155718_NA12878_PALMER	No	NA	NA	FAO08905	NA	1
chr7	36125312	36125312	+	7	AluYb9	254	cluster_ALU_1068_PAV	cluster0_chr7_36125313_36125323_36125313_36125323_NA12878_PALMER	No	NA	NA	FAO08905	FAO84736	2
chr7	38438564	38438564	-	1	AluYa5	276	cluster_ALU_1072_PAV	cluster0_chr7_38438565_38438573_38438566_38438573_NA12878_PALMER	No	NA	NA	FAO08905	NA	1
chr7	38720099	38720099	+	7	AluYb8	288	cluster_ALU_1073_PAV	cluster0_chr7_38720100_38720115_38720100_38720115_NA12878_PALMER	No	NA	NA	FAO08905	FAO84736	2
chr7	39710094	39710094	-	7	AluYb8	288	cluster_ALU_1074_PAV	cluster0_chr7_39710093_39710111_39710093_39710111_NA12878_PALMER	No	ACK645	NA	FAO08905	FAO84736	3
chr7	42608044	42608044	-	1	AluYa5	280	cluster_ALU_1075_PAV	cluster0_chr7_42608040_42608057_42608040_42608057_NA12878_PALMER	No	NA	NA	NA	FAO84736	1
chr7	45749605	45749605	+	2	AluYa5	281	cluster_ALU_1076_PAV	cluster0_chr7_45749606_45749609_45749606_45749609_NA12878_PALMER	No	NA	ACK655	NA	FAO84736	2
chr7	58086108	58086117	-	4	AluYb8	281	NA	cluster0_chr7_58086108_58086118_58086108_58086118_NA12878_PALMER	No	NA	NA	FAO08905	FAO84736	2
chr7	66100780	66100780	-	10	AluYb8	288	cluster_ALU_1082_PAV	cluster0_chr7_66100780_66100789_66100780_66100789_NA12878_PALMER	No	NA	NA	FAO08905	FAO84736	2
chr7	69293440	69293440	+	5	AluYb8	283	cluster_ALU_1085_PAV	cluster0_chr7_69293441_69293453_69293441_69293453_NA12878_PALMER	No	NA	NA	FAO08905	FAO84736	2
chr7	83222426	83222426	-	5	AluYb8	287	cluster_ALU_1087_PAV	cluster0_chr7_83222427_83222437_83222427_83222437_NA12878_PALMER	No	NA	NA	FAO08905	FAO84736	2
chr7	83317827	83317827	-	8	AluYb8	288	cluster_ALU_1088_PAV	cluster0_chr7_83317828_83317844_83317828_83317844_NA12878_PALMER	No	NA	NA	FAO08905	FAO84736	2
chr7	86231347	86231347	+	8	AluYb8	288	cluster_ALU_1091_PAV	cluster0_chr7_86231348_86231357_86231348_86231357_NA12878_PALMER	No	NA	NA	FAO08905	FAO84736	2
chr7	88751025	88751025	-	3	AluYa5	281	cluster_ALU_1093_PAV	cluster0_chr7_88751025_88751038_88751025_88751038_NA12878_PALMER	No	NA	ACK655	NA	FAO84736	2
chr7	93728065	93728065	-	3	AluYa5	281	cluster_ALU_1095_PAV	cluster0_chr7_93728066_93728082_93728066_93728082_NA12878_PALMER	No	NA	ACK655	NA	FAO84736	2
chr7	95149737	95149737	+	6	AluYb8	288	cluster_ALU_1096_PAV	cluster0_chr7_95149738_95149752_95149738_95149752_NA12878_PALMER	No	NA	NA	FAO08905	FAO84736	2
chr7	95471870	95471870	-	3	AluYb8	253	cluster_ALU_1097_PAV	cluster0_chr7_95471871_95471875_95471871_95471875_NA12878_PALMER	No	NA	NA	FAO08905	FAO84736	2
chr7	98568474	98568474	-	1	AluYa5	279	cluster_ALU_1099_PAV	cluster0_chr7_98568473_98568489_98568477_98568489_NA12878_PALMER	No	NA	ACK655	NA	NA	1
chr7	109437951	109437951	-	3	AluYa5	152	cluster_ALU_1103_PAV	NA	No	NA	ACK655	NA	FAO84736	2
chr7	109643281	109643281	+	9	AluYb8	288	cluster_ALU_1104_PAV	cluster0_chr7_109643281_109643295_109643281_109643295_NA12878_PALMER	No	NA	NA	FAO08905	FAO84736	2
chr7	113493104	113493104	-	1	AluYa5	281	cluster_ALU_1105_PAV	cluster0_chr7_113493105_113493105_113493105_113493105_NA12878_PALMER	No	NA	NA	FAO08905	NA	1
chr7	128510773	128510773	-	5	AluYa5	281	cluster_ALU_1109_PAV	cluster0_chr7_128510774_128510777_128510774_128510777_NA12878_PALMER	No	NA	ACK655	FAO08905	FAO84736	3
chr7	129642756	129642756	-	1	AluYa5	281	cluster_ALU_1111_PAV	cluster0_chr7_129642757_129642758_129642757_129642758_NA12878_PALMER	No	NA	NA	NA	FAO84736	1
chr7	130774665	130774665	-	1	AluYa8	99	cluster_ALU_1112_PAV	NA	No	NA	NA	NA	FAO84736	1
chr7	138819702	138819702	+	1	AluY	281	cluster_ALU_1116_PAV	cluster0_chr7_138819703_138819715_138819703_138819715_NA12878_PALMER	No	NA	NA	NA	FAO84736	1
chr7	139106851	139106851	+	5	AluYb9	288	cluster_ALU_1117_PAV	cluster0_chr7_139106852_139106867_139106852_139106867_NA12878_PALMER	No	ACK645	NA	FAO08905	FAO84736	3
chr7	149934876	149934886	-	3	AluYa5	281	NA	cluster0_chr7_149934877_149934883_149934877_149934883_NA12878_PALMER	No	NA	NA	NA	FAO84736	1
chr7	155318872	155318872	-	2	AluYa5	270	cluster_ALU_1126_PAV	cluster0_chr7_155318873_155318887_155318873_155318887_NA12878_PALMER	No	NA	NA	NA	FAO84736	1
chr7	157558083	157558083	-	6	AluYb8	288	cluster_ALU_1127_PAV	cluster0_chr7_157558084_157558097_157558084_157558097_NA12878_PALMER	No	NA	NA	FAO08905	FAO84736	2
chr8	9808146	9808146	+	6	AluYb8	288	cluster_ALU_1131_PAV	cluster0_chr8_9808147_9808163_9808147_9808163_NA12878_PALMER	No	NA	NA	FAO08905	FAO84736	2
chr8	9950380	9950380	+	9	AluYb8	288	cluster_ALU_1132_PAV	cluster0_chr8_9950379_9950392_9950379_9950392_NA12878_PALMER	No	NA	NA	FAO08905	FAO84736	2
chr8	13703765	13703765	-	5	AluYb8	287	cluster_ALU_1134_PAV	cluster0_chr8_13703766_13703783_13703767_13703783_NA12878_PALMER	No	NA	NA	FAO08905	FAO84736	2
chr8	16245297	16245297	-	3	AluYa5	247	cluster_ALU_1137_PAV	cluster1_chr8_16245296_16245314_16245299_16245322_NA12878_PALMER	No	NA	ACK655	NA	FAO84736	2
chr8	17478500	17478500	-	1	AluYa5	281	cluster_ALU_1138_PAV	cluster0_chr8_17478491_17478512_17478491_17478512_NA12878_PALMER	No	NA	NA	NA	FAO84736	1
chr8	18085612	18085612	+	2	AluYb8	288	cluster_ALU_1139_PAV	cluster0_chr8_18085612_18085617_18085612_18085617_NA12878_PALMER	No	NA	NA	FAO08905	FAO84736	2
chr8	22922440	22922440	+	5	AluYb8	288	cluster_ALU_1141_PAV	cluster0_chr8_22922429_22922456_22922429_22922456_NA12878_PALMER	No	NA	NA	FAO08905	FAO84736	2
chr8	34612128	34612128	+	2	AluYb8	288	cluster_ALU_1148_PAV	cluster0_chr8_34612129_34612142_34612129_34612142_NA12878_PALMER	No	NA	NA	FAO08905	NA	1
chr8	35065507	35065507	+	8	AluYb8	220	cluster_ALU_1149_PAV	cluster0_chr8_35065508_35065519_35065508_35065519_NA12878_PALMER	No	ACK645	NA	FAO08905	FAO84736	3
chr8	35211504	35211504	+	1	AluYa5	281	cluster_ALU_1150_PAV	cluster0_chr8_35211504_35211517_35211504_35211517_NA12878_PALMER	No	NA	ACK655	NA	NA	1
chr8	41412939	41412939	-	4	AluYb8	288	cluster_ALU_1153_PAV	cluster0_chr8_41412940_41412947_41412940_41412947_NA12878_PALMER	No	ACK645	NA	FAO08905	FAO84736	3
chr8	42182378	42182378	-	5	AluYa8	280	cluster_ALU_1154_PAV	cluster0_chr8_42182379_42182386_42182379_42182386_NA12878_PALMER	No	NA	ACK655	FAO08905	FAO84736	3
chr8	58703418	58703418	+	13	AluYb8	284	cluster_ALU_1156_PAV	cluster0_chr8_58703419_58703421_58703419_58703421_NA12878_PALMER	No	NA	NA	FAO08905	FAO84736	2
chr8	68069557	68069557	+	6	AluYb8	288	cluster_ALU_1159_PAV	cluster0_chr8_68069558_68069576_68069558_68069576_NA12878_PALMER	No	ACK645	NA	FAO08905	FAO84736	3
chr8	72153140	72153140	-	1	AluYa5	281	cluster_ALU_1163_PAV	cluster0_chr8_72153119_72153151_72153141_72153151_NA12878_PALMER	No	NA	NA	FAO08905	NA	1
chr8	73413715	73413715	-	2	AluYb8	288	cluster_ALU_1164_PAV	cluster0_chr8_73413716_73413727_73413716_73413727_NA12878_PALMER	No	NA	NA	NA	FAO84736	1
chr8	74463098	74463098	+	2	AluYa5	288	cluster_ALU_1166_PAV	cluster0_chr8_74463099_74463113_74463099_74463113_NA12878_PALMER	No	NA	ACK655	NA	FAO84736	2
chr8	74536570	74536570	-	2	AluYa5	281	cluster_ALU_1167_PAV	cluster0_chr8_74536571_74536585_74536571_74536585_NA12878_PALMER	No	NA	ACK655	NA	FAO84736	2
chr8	79296019	79296019	+	1	AluYb8	288	cluster_ALU_1168_PAV	cluster0_chr8_79296020_79296033_79296020_79296033_NA12878_PALMER	No	NA	NA	FAO08905	NA	1
chr8	84525029	84525029	-	3	AluYa5	286	cluster_ALU_1169_PAV	cluster0_chr8_84525027_84525040_84525032_84525040_NA12878_PALMER	No	NA	ACK655	NA	FAO84736	2
chr8	86067391	86067391	+	4	AluYb8	276	cluster_ALU_1170_PAV	cluster0_chr8_86067389_86067408_86067389_86067408_NA12878_PALMER	No	NA	NA	FAO08905	FAO84736	2
chr8	86757865	86757865	+	1	AluYa5	281	cluster_ALU_1171_PAV	cluster0_chr8_86757866_86757876_86757866_86757876_NA12878_PALMER	No	NA	NA	NA	FAO84736	1
chr8	89657667	89657667	-	14	AluYb8	288	cluster_ALU_1172_PAV	cluster0_chr8_89657668_89657678_89657668_89657678_NA12878_PALMER	No	ACK645	NA	FAO08905	FAO84736	3
chr8	95455550	95455550	-	2	AluYa5	272	cluster_ALU_1174_PAV	cluster0_chr8_95455551_95455567_95455551_95455567_NA12878_PALMER	No	NA	ACK655	NA	NA	1
chr8	106195650	106195650	-	9	AluYb9	287	cluster_ALU_1177_PAV	cluster0_chr8_106195650_106195661_106195650_106195661_NA12878_PALMER	No	ACK645	NA	FAO08905	FAO84736	3
chr8	109066855	109066855	+	1	AluYa8	112	cluster_ALU_1178_PAV	cluster4_chr8_109066856_109066866_109066856_109066866_NA12878_PALMER	No	NA	ACK655	NA	NA	1
chr8	109358643	109358643	+	3	AluYb8	255	cluster_ALU_1181_PAV	cluster0_chr8_109358644_109358655_109358644_109358655_NA12878_PALMER	No	NA	NA	NA	FAO84736	1
chr8	121268349	121268349	+	1	AluYa5	281	cluster_ALU_1186_PAV	cluster0_chr8_121268350_121268375_121268350_121268375_NA12878_PALMER	No	NA	ACK655	NA	NA	1
chr8	124505882	124505882	-	5	AluYb8	288	cluster_ALU_1187_PAV	cluster0_chr8_124505882_124505897_124505883_124505897_NA12878_PALMER	No	NA	NA	FAO08905	FAO84736	2
chr8	124877715	124877715	-	2	AluYa5	245	cluster_ALU_1188_PAV	cluster0_chr8_124877715_124877729_124877715_124877729_NA12878_PALMER	No	NA	ACK655	NA	FAO84736	2
chr8	125011861	125011861	-	1	AluYa5	281	cluster_ALU_1189_PAV	cluster0_chr8_125011862_125011878_125011862_125011878_NA12878_PALMER	No	NA	NA	NA	FAO84736	1
chr8	126853221	126853221	+	3	AluYa5	243	cluster_ALU_1191_PAV	cluster0_chr8_126853222_126853236_126853222_126853236_NA12878_PALMER	No	NA	ACK655	NA	NA	1
chr8	127344406	127344406	+	3	AluYb8	114	cluster_ALU_1192_PAV	NA	No	NA	NA	FAO08905	NA	1
chr8	131341814	131341814	+	1	AluYa5	281	cluster_ALU_1194_PAV	cluster0_chr8_131341813_131341830_131341813_131341830_NA12878_PALMER	No	NA	ACK655	NA	NA	1
chr9	755221	755221	+	6	AluYb8	109	cluster_ALU_1201_PAV	NA	No	ACK645	NA	FAO08905	FAO84736	3
chr9	848896	848896	-	5	AluYb9	288	cluster_ALU_1202_PAV	NA	No	NA	NA	FAO08905	FAO84736	2
chr9	6780313	6780313	-	18	AluYb8	288	cluster_ALU_1204_PAV	cluster0_chr9_6780314_6780330_6780314_6780330_NA12878_PALMER	No	ACK645	ACK655	FAO08905	FAO84736	4
chr9	7852523	7852523	+	11	AluYb9	288	cluster_ALU_1206_PAV	cluster0_chr9_7852524_7852528_7852524_7852528_NA12878_PALMER	No	NA	NA	FAO08905	FAO84736	2
chr9	21038487	21038487	-	2	AluYa5	275	cluster_ALU_1208_PAV	cluster0_chr9_21038485_21038504_21038485_21038504_NA12878_PALMER	No	NA	ACK655	NA	FAO84736	2
chr9	39064821	39064836	+	9	AluYb8	281	NA	cluster0_chr9_39064821_39064841_39064821_39064841_NA12878_PALMER	No	NA	NA	FAO08905	FAO84736	2
chr9	42293422	42293433	+	1	AluYa5	281	NA	cluster0_chr9_42293423_42293423_42293423_42293423_NA12878_PALMER	No	NA	ACK655	NA	NA	1
chr9	42389578	42389584	-	1	AluYb9	281	NA	cluster1_chr9_42389579_42389593_42389579_42389593_NA12878_PALMER	No	NA	ACK655	NA	NA	1
chr9	62603942	62603951	-	3	AluYb8	281	NA	cluster0_chr9_62603942_62603953_62603942_62603953_NA12878_PALMER	No	NA	NA	FAO08905	FAO84736	2
chr9	65948587	65948598	-	8	AluYb8	281	NA	cluster0_chr9_65948588_65948599_65948588_65948599_NA12878_PALMER	No	NA	NA	FAO08905	FAO84736	2
chr9	66188528	66188543	-	1	AluYa5	281	NA	cluster0_chr9_66188528_66188543_66188528_66188543_NA12878_PALMER	No	NA	NA	NA	FAO84736	1
chr9	66942318	66942331	+	2	AluYa5	281	NA	cluster0_chr9_66942318_66942328_66942318_66942328_NA12878_PALMER	No	NA	ACK655	NA	NA	1
chr9	67083506	67083524	-	1	AluYa5	276	NA	cluster0_chr9_67083507_67083524_67083507_67083524_NA12878_PALMER	No	NA	NA	FAO08905	NA	1
chr9	71929860	71929860	+	8	AluYb8	288	cluster_ALU_1218_PAV	cluster0_chr9_71929861_71929877_71929861_71929877_NA12878_PALMER	No	ACK645	NA	FAO08905	FAO84736	3
chr9	72616617	72616617	+	1	AluYa5	271	cluster_ALU_1219_PAV	cluster0_chr9_72616618_72616631_72616618_72616631_NA12878_PALMER	No	NA	NA	NA	FAO84736	1
chr9	72928053	72928053	+	5	AluYb8	288	cluster_ALU_1220_PAV	cluster0_chr9_72928054_72928070_72928054_72928070_NA12878_PALMER	No	NA	NA	FAO08905	NA	1
chr9	88484810	88484810	+	4	AluYb8	145	cluster_ALU_1224_PAV	NA	No	ACK645	NA	FAO08905	NA	2
chr9	92520052	92520052	-	1	AluYa5	281	cluster_ALU_1227_PAV	cluster0_chr9_92520041_92520065_92520041_92520065_NA12878_PALMER	No	NA	NA	NA	FAO84736	1
chr9	101461593	101461593	-	4	AluYa5	281	cluster_ALU_1234_PAV	cluster0_chr9_101461594_101461604_101461594_101461604_NA12878_PALMER	No	NA	ACK655	NA	FAO84736	2
chr9	108000368	108000368	-	1	AluYa8	79	cluster_ALU_1238_PAV	NA	No	NA	ACK655	NA	NA	1
chr9	110729243	110729243	+	8	AluYb8	288	cluster_ALU_1239_PAV	cluster0_chr9_110729242_110729256_110729242_110729256_NA12878_PALMER	No	ACK645	NA	FAO08905	FAO84736	3
chrX	2453758	2453758	+	5	AluYb8	266	cluster_ALU_1246_PAV	cluster0_chrX_2453750_2453769_2453750_2453769_NA12878_PALMER	No	NA	NA	FAO08905	FAO84736	2
chrX	33284733	33284733	+	9	AluYb8	281	cluster_ALU_1252_PAV	cluster0_chrX_33284724_33284734_33284724_33284734_NA12878_PALMER	No	NA	NA	FAO08905	FAO84736	2
chrX	70916181	70916196	+	2	AluYb8	281	NA	cluster0_chrX_70916181_70916197_70916181_70916197_NA12878_PALMER	No	NA	NA	FAO08905	FAO84736	2
chrX	77354181	77354181	+	1	AluYa5	281	cluster_ALU_1256_PAV	cluster0_chrX_77354180_77354199_77354180_77354199_NA12878_PALMER	No	NA	NA	NA	FAO84736	1
chrX	114281188	114281198	+	3	AluYa5	281	NA	cluster0_chrX_114281193_114281199_114281193_114281199_NA12878_PALMER	No	NA	ACK655	NA	NA	1
chrX	114331199	114331207	+	1	AluYa5	281	NA	cluster0_chrX_114331200_114331207_114331200_114331207_NA12878_PALMER	No	NA	NA	NA	FAO84736	1
chrX	115436030	115436030	+	2	AluYa5	265	cluster_ALU_1261_PAV	NA	No	NA	ACK655	NA	NA	1
chrX	120393987	120393987	-	2	AluYa5	281	cluster_ALU_1263_PAV	cluster0_chrX_120393988_120394002_120393988_120394002_NA12878_PALMER	No	NA	NA	NA	FAO84736	1
chrX	131787914	131787914	-	3	AluYa5	281	cluster_ALU_1267_PAV	cluster0_chrX_131787915_131787915_131787915_131787915_NA12878_PALMER	No	NA	ACK655	FAO08905	FAO84736	3
chrX	137267662	137267662	+	1	AluYa5	281	cluster_ALU_1268_PAV	cluster0_chrX_137267662_137267680_137267662_137267680_NA12878_PALMER	No	NA	ACK655	NA	NA	1
chrX	146808267	146808267	+	3	AluYb8	272	cluster_ALU_1271_PAV	cluster0_chrX_146808267_146808284_146808267_146808284_NA12878_PALMER	No	NA	NA	FAO08905	NA	1

## Sheet: SVA
Chr	Start	End	Strand	Number of supporting read	Subfamily	SVA start point	SVA end point	PAV id	PALMER id	Only captured by Nanopore	ABO395	ACK629	FAO08905	FAO84736	Number of batch called
chr1	11770151	11770151	-	4	SVA_F	381	1362	cluster_SVA_1_PAV	cluster0_chr1_11770152_11770164_11770152_11770164_NA12878_PALMER	No	NA	ACK629	NA	FAO84736	2
chr1	16002841	16002841	+	8	SVA_D	2	1362	cluster_SVA_2_PAV	cluster0_chr1_16002842_16002857_16002842_16002857_NA12878_PALMER	No	NA	ACK629	FAO08905	FAO84736	3
chr1	37775710	37775710	-	5	SVA_F	381	1362	cluster_SVA_3_PAV	cluster0_chr1_37775711_37775725_37775711_37775725_NA12878_PALMER	No	NA	ACK629	FAO08905	FAO84736	3
chr1	64384496	64384496	+	14	SVA_F	381	1362	cluster_SVA_4_PAV	cluster0_chr1_64384497_64384549_64384497_64384549_NA12878_PALMER	No	NA	ACK629	FAO08905	FAO84736	3
chr1	88507126	88507126	+	5	SVA_F	381	1362	cluster_SVA_6_PAV	cluster0_chr1_88507061_88507143_88507061_88507143_NA12878_PALMER	No	NA	NA	FAO08905	FAO84736	2
chr1	111353551	111353551	+	1	SVA_D	0	1363	cluster_SVA_7_PAV	cluster0_chr1_111353552_111353566_111353552_111353566_NA12878_PALMER	No	NA	ACK629	NA	NA	1
chr1	168451690	168451690	-	1	SVA_E	9	1363	cluster_SVA_9_PAV	cluster0_chr1_168451691_168451703_168451691_168451703_NA12878_PALMER	No	NA	NA	NA	FAO84736	1
chr1	236374895	236374895	-	15	SVA_F	381	1362	cluster_SVA_12_PAV	cluster0_chr1_236374896_236374914_236374896_236374914_NA12878_PALMER	No	NA	ACK629	FAO08905	FAO84736	3
chr1	241980544	241980544	+	5	SVA_F	381	1362	cluster_SVA_13_PAV	cluster0_chr1_241980545_241980559_241980545_241980559_NA12878_PALMER	No	NA	ACK629	FAO08905	FAO84736	3
chr10	69213563	69213563	-	4	SVA_F	412	1127	cluster_SVA_14_PAV	NA	No	NA	ACK629	NA	NA	1
chr10	101495841	101495856	-	10	SVA_F	722	1375	NA	cluster0_chr10_101495841_101495856_101495841_101495856_NA12878_PALMER	No	NA	ACK629	FAO08905	FAO84736	3
chr11	8818099	8818099	+	5	SVA_E	5	1364	cluster_SVA_15_PAV	cluster0_chr11_8818100_8818117_8818100_8818117_NA12878_PALMER	No	ABO395	NA	NA	FAO84736	2
chr12	10193454	10193454	+	1	SVA_F	381	1362	cluster_SVA_17_PAV	cluster0_chr12_10193455_10193473_10193455_10193473_NA12878_PALMER	No	NA	NA	NA	FAO84736	1
chr13	81793562	81793562	-	12	SVA_F	0	1363	cluster_SVA_21_PAV	cluster0_chr13_81793563_81793577_81793563_81793577_NA12878_PALMER	No	NA	ACK629	FAO08905	FAO84736	3
chr14	20707961	20707961	-	3	SVA_F	0	1121	cluster_SVA_22_PAV	NA	No	NA	ACK629	NA	FAO84736	2
chr14	39064016	39064016	+	1	SVA_E	0	1363	cluster_SVA_23_PAV	cluster0_chr14_39063996_39064092_39064008_39064092_NA12878_PALMER	No	ABO395	NA	NA	NA	1
chr14	81320429	81320429	-	5	SVA_E	53	1364	cluster_SVA_24_PAV	cluster0_chr14_81320413_81320441_81320413_81320441_NA12878_PALMER	No	ABO395	ACK629	NA	FAO84736	3
chr15	63477827	63477827	+	3	SVA_F	381	1362	cluster_SVA_25_PAV	cluster0_chr15_63477828_63477844_63477828_63477844_NA12878_PALMER	No	NA	NA	NA	FAO84736	1
chr15	70547226	70547226	-	8	SVA_F	55	1362	cluster_SVA_26_PAV	cluster0_chr15_70547227_70547241_70547227_70547243_NA12878_PALMER	No	NA	ACK629	FAO08905	FAO84736	3
chr16	74811108	74811108	+	1	SVA_E	267	1363	cluster_SVA_28_PAV	cluster0_chr16_74811109_74811125_74811109_74811125_NA12878_PALMER	No	ABO395	NA	NA	NA	1
chr17	5055892	5055892	-	10	SVA_F	16	1362	cluster_SVA_30_PAV	cluster0_chr17_5055893_5055915_5055893_5055915_NA12878_PALMER	No	NA	ACK629	FAO08905	FAO84736	3
chr17	59922407	59922407	-	1	SVA_E	0	1362	cluster_SVA_32_PAV	cluster0_chr17_59922408_59922419_59922408_59922419_NA12878_PALMER	No	NA	NA	NA	FAO84736	1
chr18	46726621	46726621	+	3	SVA_F	392	1362	cluster_SVA_33_PAV	cluster0_chr18_46726622_46726705_46726622_46726705_NA12878_PALMER	No	NA	NA	FAO08905	FAO84736	2
chr18	49810930	49810930	+	8	SVA_F	0	1362	cluster_SVA_34_PAV	cluster0_chr18_49810930_49810946_49810930_49810946_NA12878_PALMER	No	NA	ACK629	FAO08905	FAO84736	3
chr19	20405184	20405184	+	3	SVA_F	381	1362	cluster_SVA_35_PAV	cluster0_chr19_20405185_20405242_20405185_20405242_NA12878_PALMER	No	NA	ACK629	FAO08905	FAO84736	3
chr19	23828483	23828483	+	1	SVA_E	280	1363	cluster_SVA_36_PAV	cluster0_chr19_23828484_23828517_23828484_23828517_NA12878_PALMER	No	NA	NA	NA	FAO84736	1
chr19	23845119	23845119	-	1	SVA_E	15	1363	cluster_SVA_37_PAV	cluster0_chr19_23845120_23845141_23845120_23845141_NA12878_PALMER	No	NA	NA	NA	FAO84736	1
chr2	65519326	65519326	+	11	SVA_F	59	1362	cluster_SVA_38_PAV	cluster0_chr2_65519327_65519343_65519327_65519343_NA12878_PALMER	No	NA	NA	FAO08905	FAO84736	2
chr2	130210905	130210928	+	12	SVA_F	419	1375	NA	cluster0_chr2_130210907_130210917_130210907_130210917_NA12878_PALMER	No	NA	ACK629	FAO08905	FAO84736	3
chr2	193680303	193680303	-	1	SVA_E	0	1363	cluster_SVA_39_PAV	cluster0_chr2_193680304_193680321_193680304_193680321_NA12878_PALMER	No	NA	NA	NA	FAO84736	1
chr20	4102182	4102182	+	1	SVA_D	0	1363	cluster_SVA_41_PAV	cluster0_chr20_4102184_4102200_4102184_4102200_NA12878_PALMER	No	NA	NA	NA	FAO84736	1
chr20	5287763	5287763	-	2	SVA_E	4	1363	cluster_SVA_42_PAV	cluster0_chr20_5287764_5287778_5287764_5287778_NA12878_PALMER	No	NA	ACK629	NA	FAO84736	2
chr20	38423493	38423518	+	6	SVA_F	421	1375	NA	cluster0_chr20_38423493_38423510_38423493_38423510_NA12878_PALMER	No	NA	ACK629	NA	FAO84736	2
chr20	44676840	44676840	-	3	SVA_E	0	1363	cluster_SVA_43_PAV	cluster0_chr20_44676812_44676937_44676812_44676937_NA12878_PALMER	No	ABO395	NA	NA	FAO84736	2
chr3	12654718	12654718	+	5	SVA_F	0	1362	cluster_SVA_48_PAV	cluster0_chr3_12654724_12654741_12654724_12654741_NA12878_PALMER	No	NA	ACK629	FAO08905	FAO84736	3
chr3	138126527	138126527	+	5	SVA_E	0	1363	cluster_SVA_49_PAV	cluster0_chr3_138126527_138126557_138126527_138126557_NA12878_PALMER	No	ABO395	NA	NA	FAO84736	2
chr3	177272376	177272376	-	7	SVA_F	1	1362	cluster_SVA_50_PAV	cluster0_chr3_177272393_177272393_177272393_177272393_NA12878_PALMER	No	NA	NA	FAO08905	FAO84736	2
chr4	9703203	9703203	+	1	SVA_E	153	1363	cluster_SVA_51_PAV	cluster0_chr4_9703158_9703256_9703158_9703256_NA12878_PALMER	No	NA	NA	FAO08905	NA	1
chr4	16331732	16331732	+	6	SVA_F	392	1362	cluster_SVA_52_PAV	cluster0_chr4_16331733_16331752_16331733_16331752_NA12878_PALMER	No	NA	ACK629	FAO08905	FAO84736	3
chr5	79130726	79130726	+	2	SVA_E	0	1363	cluster_SVA_54_PAV	cluster0_chr5_79130727_79130745_79130727_79130745_NA12878_PALMER	No	ABO395	NA	NA	NA	1
chr5	142000088	142000088	-	7	SVA_F	381	1362	cluster_SVA_55_PAV	cluster0_chr5_142000089_142000105_142000089_142000105_NA12878_PALMER	No	NA	ACK629	FAO08905	FAO84736	3
chr6	29731769	29731769	-	4	SVA_F	0	1362	cluster_SVA_56_PAV	cluster0_chr6_29731765_29731783_29731765_29731783_NA12878_PALMER	No	NA	NA	FAO08905	FAO84736	2
chr6	32653427	32653427	-	2	SVA_F	658	1362	cluster_SVA_59_PAV	NA	No	NA	NA	NA	FAO84736	1
chr6	100746160	100746160	+	1	SVA_E	0	1363	cluster_SVA_61_PAV	cluster0_chr6_100746156_100746165_100746156_100746165_NA12878_PALMER	No	ABO395	NA	NA	NA	1
chr6	153108701	153108701	+	3	SVA_C	970	1362	cluster_SVA_62_PAV	NA	No	NA	NA	FAO08905	FAO84736	2
chr8	108123693	108123693	+	5	SVA_F	0	1362	cluster_SVA_63_PAV	cluster0_chr8_108123694_108123694_108123694_108123698_NA12878_PALMER	No	NA	ACK629	NA	FAO84736	2
chr9	34703688	34703688	-	3	SVA_F	66	1362	cluster_SVA_64_PAV	cluster0_chr9_34703689_34703703_34703689_34703703_NA12878_PALMER	No	NA	ACK629	FAO08905	NA	2
chr9	72647782	72647782	-	11	SVA_F	381	1362	cluster_SVA_65_PAV	cluster0_chr9_72647782_72647799_72647782_72647799_NA12878_PALMER	No	NA	ACK629	NA	FAO84736	2
chr9	131414409	131414409	-	3	SVA_F	381	1362	cluster_SVA_66_PAV	cluster0_chr9_131414413_131414425_131414413_131414426_NA12878_PALMER	No	NA	ACK629	NA	FAO84736	2
